# Supplementary material for: Assessment of flux through oleoresin biosynthesis in epithelial cells of loblolly pine resin ducts
Source: J Exp Bot. 2018 Oct 11;70(1):217–30. doi: 10.1093/jxb/ery338 (PMC6305192; doi:10.1093/jxb/ery338)
Supplement: Supplementary Table S1 [file ery338_suppl_supplementary_table_s1.xlsx]

## Sheet: LoblollyPine_EpiTranscriptome
Transcript ID (contig identifier)	Sample Epi1 (transcript abundance [kilobase per million transcripts] of 1st replicate sample (epithelial cells))	Sample Epi2 (transcript abundance [kilobase per million transcripts] of 1st replicate sample (epithelial cells))	Sample Epi1 (transcript abundance [kilobase per million transcripts] of 1st replicate sample (epithelial cells))	Sample Epi2 (transcript abundance [kilobase per million transcripts] of 1st replicate sample (epithelial cells))	Sample Epi3 (transcript abundance [kilobase per million transcripts] of 1st replicate sample (epithelial cells))	Contig length [bp]	Annotation (top hit in Blast against NCBI non-redudandant database)	e-Value (comparison of query to subject sequence)	Percent identity of query and subject sequences	Mismatches between query and subject sequnce
TR18118|c0_g1_i1	30.0609	11.2156	23.997	4.985	58.48	2122	GLUT1_ARATH Glutamate synthase 1 [NADH], chloroplastic	0	80.11	402
TR64242|c0_g1_i1	52.9	44.1584	42.229	19.627	28.978	1547	GLTB_ORYSJ Ferredoxin-dependent glutamate synthase, chloroplastic	0	80.87	286
TR36008|c0_g1_i1	2.96137	10.0457	2.364	4.465	12.494	1445	P4KA1_ARATH Phosphatidylinositol 4-kinase alpha 1	0	73.22	370
TR21481|c0_g1_i1	13.9199	0.987697	11.112	0.439	15.487	1396	CLASP_ARATH CLIP-associated protein	0	60.1	489
TR48142|c17_g1_i1	10.2996	74.3562	8.222	33.049	12.886	1372	RPOB_BRADU DNA-directed RNA polymerase subunit beta {ECO:0000255|HAMAP-Rule:MF_01321}	0	95.34	64
TR36008|c0_g1_i4	0	0	0	0	0	1365	P4KA1_ARATH Phosphatidylinositol 4-kinase alpha 1	0	72.16	363
TR66831|c0_g1_i1	7.28942	51.4187	5.819	22.854	8.978	1348	GLTB_SYNY3 Ferredoxin-dependent glutamate synthase 1	0	55.64	557
TR63895|c0_g1_i1	25.57	148.652	20.412	66.071	53.999	1345	CHLH_ARATH Magnesium-chelatase subunit ChlH, chloroplastic	0	81.71	245
TR36008|c0_g1_i2	0	0	0	0	0	1305	P4KA1_ARATH Phosphatidylinositol 4-kinase alpha 1	0	71.72	352
TR36008|c0_g1_i3	0	0.121493	0	0.054	0	1305	P4KA1_ARATH Phosphatidylinositol 4-kinase alpha 1	0	71.72	352
TR28389|c0_g1_i1	29.8141	7.16136	23.8	3.183	58.43	1274	AB11B_ARATH ABC transporter B family member 11	0	66.09	389
TR45079|c0_g1_i1	5.2325	43.9356	4.177	19.528	9.73	1259	NRDJ_BRADU Vitamin B12-dependent ribonucleotide reductase	0	86.58	154
TR45079|c0_g2_i1	5.05086	28.5442	4.032	12.687	2.666	1259	NRDJ_BRADU Vitamin B12-dependent ribonucleotide reductase	0	86.58	154
TR65617|c0_g1_i1	8.80267	4.41876	7.027	1.964	22.11	1249	KCBP_ORYSJ Kinesin-like calmodulin-binding protein homolog	0	69.82	360
TR48142|c13_g7_i1	10.103	72.6013	8.065	32.269	12.347	1241	METH_PSEAE Methionine synthase	0	61.24	467
TR7285|c0_g1_i1	65.1739	104.07	52.027	46.256	87.474	1224	RPOC2_PINTH DNA-directed RNA polymerase subunit beta'' {ECO:0000255|HAMAP-Rule:MF_01324}	0	98.12	19
TR25927|c0_g1_i1	0.0826777	0.101245	0.066	0.045	5.315	1221	SCD1_ARATH DENN domain and WD repeat-containing protein SCD1 {ECO:0000305}	0	63.06	412
TR66831|c10_g1_i1	11.7315	82.485	9.365	36.662	13.851	1209	DUR1_LACKL Urea amidolyase	0	46.4	615
TR51349|c0_g1_i1	9.70837	67.6178	7.75	30.054	12.118	1172	CARB_RHILO Carbamoyl-phosphate synthase large chain {ECO:0000255|HAMAP-Rule:MF_01210}	0	75	266
TR66831|c4_g3_i1	9.95515	69.9172	7.947	31.076	12.069	1169	DPO3A_CAUCR DNA polymerase III subunit alpha	0	51.15	542
TR75127|c0_g1_i1	49.0329	0.0202489	39.142	0.009	21.554	1169	PWD_ARATH Phosphoglucan, water dikinase, chloroplastic	0	58.51	460
TR37542|c6_g9_i1	11.0575	78.1068	8.827	34.716	12.854	1158	DNAE2_BRADU Error-prone DNA polymerase {ECO:0000255|HAMAP-Rule:MF_01902}	0	74.78	252
TR9155|c0_g2_i1	11.7152	80.5074	9.352	35.783	14.064	1150	NICB_PSEPK Nicotinate dehydrogenase subunit B	0	62	409
TR2798|c0_g1_i1	12.4718	91.1988	9.956	40.535	9.289	1148	VCS_ARATH Enhancer of mRNA-decapping protein 4	0	41.99	556
TR36975|c0_g1_i1	38.5191	0	30.749	0	18.708	1131	PSME4_ARATH Proteasome activator subunit 4	0	48.45	558
TR30177|c0_g1_i1	16.3552	0.242987	13.056	0.108	26.362	1107	CALS3_ARATH Callose synthase 3	0	66.21	326
TR21208|c0_g1_i1	34.4378	4.27702	27.491	1.901	26.869	1101	SPSA2_CRAPL Probable sucrose-phosphate synthase 2	0	67.76	307
TR20408|c0_g1_i1	47.5197	51.9429	37.934	23.087	101.636	1097	CESA1_ORYSJ Probable cellulose synthase A catalytic subunit 1 [UDP-forming]	0	76.03	238
TR37542|c6_g11_i2	9.74094	66.9316	7.776	29.749	11.447	1094	DNE21_AGRT5 Error-prone DNA polymerase 1 {ECO:0000255|HAMAP-Rule:MF_01902}	0	72.76	288
TR33083|c0_g1_i1	15.9606	14.7862	12.741	6.572	23.418	1093	SYLC_MOUSE Leucine--tRNA ligase, cytoplasmic	0	51.33	493
TR47085|c1_g1_i1	2.41895	0.888702	1.931	0.395	1.652	1079	ACA8_ARATH Calcium-transporting ATPase 8, plasma membrane-type	0	60.15	384
TR23500|c1_g1_i1	15.2365	0	12.163	0	4.236	1077	BIG2_ARATH Brefeldin A-inhibited guanine nucleotide-exchange protein 2	0	63.42	362
TR17776|c0_g1_i1	11.1728	0.283485	8.919	0.126	10.744	1073	AASS_ARATH Alpha-aminoadipic semialdehyde synthase	0	58.81	415
TR56500|c0_g1_i1	19.4819	0	15.552	0	28.667	1073	CAPP4_ARATH Phosphoenolpyruvate carboxylase 4	0	68.69	295
TR6148|c0_g1_i1	15.6975	1.21043	12.531	0.538	182.781	1073	CESA5_ORYSJ Probable cellulose synthase A catalytic subunit 5 [UDP-forming]	0	66.73	317
TR31611|c0_g1_i1	29.8316	20.8991	23.814	9.289	25.495	1073	COPA3_ORYSJ Coatomer subunit alpha-3	0	78.66	225
TR4740|c0_g1_i1	0	0	0	0	0	1073	TPPII_ORYSJ Tripeptidyl-peptidase 2	0	62.72	378
TR11085|c0_g1_i1	25.3558	85.8329	20.241	38.15	35.34	1070	SPL6_ORYSJ Squamosa promoter-binding-like protein 6	2e-156	36.36	534
TR37542|c6_g5_i1	10.5301	73.589	8.406	32.708	12.51	1064	CNRA_RALME Nickel and cobalt resistance protein CnrA	0	54.7	476
TR19208|c0_g2_i1	35.8859	39.2356	28.647	17.439	13.377	1063	SPT16_ORYSJ FACT complex subunit SPT16	0	66.51	335
TR69284|c0_g2_i1	31.1632	104.676	24.877	46.525	45.953	1057	UBE12_WHEAT Ubiquitin-activating enzyme E1 2	0	73.13	272
TR69284|c0_g1_i1	29.6011	38.7924	23.63	17.242	3.598	1057	UBE12_WHEAT Ubiquitin-activating enzyme E1 2	0	73.13	272
TR37542|c2_g2_i1	11.2053	78.0663	8.945	34.698	12.559	1055	BEPE_BRUSU Efflux pump membrane transporter BepE	0	44.08	571
TR78160|c0_g1_i1	11.6325	24.3482	9.286	10.822	5.675	1054	MED12_ARATH Mediator of RNA polymerase II transcription subunit 12	1e-151	40.8	533
TR8216|c0_g1_i1	14.7104	0	11.743	0	18.986	1049	EMC1_PONAB ER membrane protein complex subunit 1	3e-110	31.46	577
TR66831|c5_g1_i2	11.5999	80.3477	9.26	35.712	13.72	1047	BEPE_BRUSU Efflux pump membrane transporter BepE	0	42.5	564
TR59400|c0_g1_i1	21.9008	31.811	17.483	14.139	8.896	1046	PUM1_ARATH Pumilio homolog 1	0	41.3	444
TR37542|c2_g1_i1	9.49416	69.8362	7.579	31.04	11.202	1043	ARPB_PSEPU Antibiotic efflux pump membrane transporter ArpB	0	50.43	514
TR66831|c2_g2_i1	11.288	77.947	9.011	34.645	13.704	1042	CZCA_ALCSC Cation efflux system protein CzcA	2e-151	33.49	656
TR55584|c1_g1_i1	7.96337	55.6755	6.357	24.746	9.387	1036	CZCA_ALCSC Cation efflux system protein CzcA	0	63.42	364
TR55584|c1_g1_i2	2.91251	20.4761	2.325	9.101	3.467	1035	CZCA_ALCSC Cation efflux system protein CzcA	0	63.29	365
TR36199|c0_g1_i1	2.63316	16.2396	2.102	7.218	19.624	1029	AP2A2_ARATH AP-2 complex subunit alpha-2	0	74.15	238
TR48142|c11_g1_i1	10.0366	72.0366	8.012	32.018	12.379	1027	MDTB_YERPS Multidrug resistance protein MdtB {ECO:0000255|HAMAP-Rule:MF_01423}	0	45.86	549
TR40024|c0_g1_i2	4.03117	0	3.218	0	0	1026	UBE4_ARATH Probable ubiquitin conjugation factor E4	0	63.06	346
TR40024|c0_g1_i1	0	7.4831	0	3.326	1.439	1026	UBE4_ARATH Probable ubiquitin conjugation factor E4	0	63.06	346
TR18076|c0_g1_i1	8.70371	0.242987	6.948	0.108	7.146	1025	BRL3_ARATH Receptor-like protein kinase BRI1-like 3	0	52.49	399
TR48142|c11_g1_i1	10.0366	72.0366	8.012	32.018	12.379	1023	MDTB_YERPS Multidrug resistance protein MdtB {ECO:0000255|HAMAP-Rule:MF_01423}	0	53.96	463
TR7425|c0_g1_i1	331.762	661.516	264.839	294.023	530.355	1022	GCSP_SOLTU Glycine dehydrogenase (decarboxylating), mitochondrial	0	79.16	211
TR23296|c0_g1_i1	17.8684	0	14.264	0	13.508	1022	UPL2_ARATH E3 ubiquitin-protein ligase UPL2	0	49.41	471
TR20408|c0_g2_i1	0.0663927	0.0202489	0.053	0.009	0.164	1021	CESA1_ARATH Cellulose synthase A catalytic subunit 1 [UDP-forming]	0	74.44	238
TR17399|c1_g1_i1	39.8519	66.1059	31.813	29.382	8.602	1018	PSD1A_ARATH 26S proteasome non-ATPase regulatory subunit 1 homolog A	0	76.23	206
TR17399|c1_g1_i2	23.9239	0	19.098	0	25.413	1018	PSD1A_ARATH 26S proteasome non-ATPase regulatory subunit 1 homolog A	0	76.72	201
TR47552|c0_g1_i1	23.8914	118.938	19.072	52.864	44.988	1017	TI110_ARATH Protein TIC110, chloroplastic	0	57.23	419
TR71052|c0_g1_i1	11.9457	0.0607467	9.536	0.027	8.242	1016	SSY4_ARATH Probable starch synthase 4, chloroplastic/amyloplastic	0	55.51	394
TR56830|c0_g1_i1	9.57684	14.7052	7.645	6.536	16.942	1015	SAD2_ARATH Importin beta-like SAD2 {ECO:0000305}	0	71.23	287
TR66831|c6_g1_i1	10.564	75.1009	8.433	33.38	12.87	1015	Y895_HAEIN Uncharacterized transporter HI_0895	0	45.71	543
TR37542|c8_g1_i1	12.0609	83.2118	9.628	36.985	14.309	1011	DPO1_RHILE DNA polymerase I	0	60.14	369
TR78241|c0_g1_i1	8.90164	49.7853	7.106	22.128	72.642	1006	VILI2_ARATH Villin-2 {ECO:0000303|PubMed:10631247}	0	59.34	354
TR37485|c0_g1_i1	0.839304	5.52795	0.67	2.457	1.014	1005	CUSA_ECOLI Cation efflux system protein CusA	0	68.86	308
TR81146|c0_g1_i1	61.5047	57.7544	49.098	25.67	58.79	1004	SND1_MOUSE Staphylococcal nuclease domain-containing protein 1	2e-149	33.67	504
TR85337|c0_g1_i1	5.08468	0.0202489	4.059	0.009	17.465	1003	WDFY3_HUMAN WD repeat and FYVE domain-containing protein 3	2e-136	34.8	469
TR37542|c7_g1_i1	9.72466	69.1523	7.763	30.736	11.791	1000	SYI_NITWN Isoleucine--tRNA ligase {ECO:0000255|HAMAP-Rule:MF_02002}	0	81.1	178
TR85337|c0_g1_i1	5.08468	0.0202489	4.059	0.009	17.465	1000	WDFY3_HUMAN WD repeat and FYVE domain-containing protein 3	6e-173	37.1	535
TR25286|c0_g1_i1	41.8913	30.7018	33.441	13.646	64.972	997	AB2B_ARATH ABC transporter B family member 2	0	66	325
TR4306|c0_g1_i1	10.366	74.4372	8.275	33.085	12.641	994	UVRA_BRADU UvrABC system protein A {ECO:0000255|HAMAP-Rule:MF_00205}	0	89.84	97
TR11973|c0_g1_i1	22.1476	0.0607467	17.68	0.027	11.938	992	NRPB1_ARATH DNA-directed RNA polymerase II subunit 1	0	85.18	147
TR68144|c0_g1_i1	48.9841	43.6319	39.103	19.393	18.528	990	PSKR2_ARATH Phytosulfokine receptor 2	0	51.11	475
TR78568|c0_g1_i1	14.7267	0	11.756	0	10.777	989	Y7797_ORYSJ B3 domain-containing protein Os07g0679700	0	41.86	409
TR60809|c1_g1_i5	1.33287	9.03776	1.064	4.017	1.799	987	TNP2_ECOLX Transposase for transposon Tn21	0	43.87	550
TR60809|c1_g1_i2	1.03598	7.32335	0.827	3.255	1.161	987	TNP2_ECOLX Transposase for transposon Tn21	0	43.87	550
TR55250|c0_g1_i1	36.8567	67.0734	29.422	29.812	60.753	985	ODO1_DICDI 2-oxoglutarate dehydrogenase, mitochondrial	0	52.79	420
TR6372|c0_g1_i1	9.19727	66.9519	7.342	29.758	11.284	985	ODO1_OCHA4 2-oxoglutarate dehydrogenase E1 component {ECO:0000255|HAMAP-Rule:MF_01169}	0	69.34	285
TR15516|c0_g2_i1	14.1016	0	11.257	0	7.98	985	RRP12_CHICK RRP12-like protein	2e-78	27.11	600
TR24108|c0_g1_i1	31.0317	12.9301	24.772	5.747	33.917	981	NACK1_ARATH Kinesin-like protein NACK1	0	47.71	403
TR43439|c0_g1_i2	79.6537	73.346	63.586	32.6	0	980	XPO2_ARATH Exportin-2	0	51.43	380
TR43439|c0_g1_i1	4.34434	44.4396	3.468	19.752	0	980	XPO2_ARATH Exportin-2	0	51.43	380
TR82146|c0_g1_i1	70.1759	27.9187	56.02	12.409	50.614	977	PREP1_ARATH Presequence protease 1, chloroplastic/mitochondrial	0	74	254
TR43439|c0_g1_i3	43.7516	29.9166	34.926	13.297	1.325	977	XPO2_ARATH Exportin-2	0	53.63	366
TR43439|c0_g1_i4	3.40607	21.8058	2.719	9.692	0	977	XPO2_ARATH Exportin-2	0	53.53	367
TR81473|c0_g1_i1	1.08608	8.43254	0.867	3.748	1.406	976	TNP2_ECOLX Transposase for transposon Tn21	4e-170	37.5	593
TR48142|c13_g5_i4	9.65826	68.5853	7.71	30.484	11.725	975	GLNE_RHOPS Glutamate-ammonia-ligase adenylyltransferase {ECO:0000255|HAMAP-Rule:MF_00802}	0	77.03	223
TR48142|c13_g5_i7	1.61222	11.0132	1.287	4.895	1.783	975	GLNE_RHOPS Glutamate-ammonia-ligase adenylyltransferase {ECO:0000255|HAMAP-Rule:MF_00802}	0	77.03	223
TR23863|c0_g1_i1	0	0	0	0	0.016	972	MON2_SCHPO Protein MON2 homolog	6e-29	21.91	586
TR57171|c0_g1_i1	26.0134	51.7427	20.766	22.998	4.726	971	BAME1_ARATH Leucine-rich repeat receptor-like serine/threonine-protein kinase BAM1	0	69.72	278
TR41277|c0_g1_i1	10.6128	0.0202489	8.472	0.009	18.398	965	SECA1_ARATH Protein translocase subunit SECA1, chloroplastic	0	78.76	202
TR71810|c0_g1_i1	14.5124	13.254	11.585	5.891	31.235	963	CAPP_PICAB Phosphoenolpyruvate carboxylase	0	97.2	27
TR43306|c0_g1_i1	158.945	239.063	126.883	106.256	152.25	957	ACO2M_ARATH Aconitate hydratase 2, mitochondrial	0	81.61	162
TR66375|c0_g1_i1	5.19993	0.101245	4.151	0.045	0.033	957	POLX_TOBAC Retrovirus-related Pol polyprotein from transposon TNT 1-94	1e-146	33.23	572
TR48142|c11_g3_i1	10.2834	73.0648	8.209	32.475	12.756	956	SYV_RHOPA Valine--tRNA ligase {ECO:0000255|HAMAP-Rule:MF_02004}	0	80.86	178
TR48220|c0_g1_i1	2.22102	0.121493	1.773	0.054	3.352	954	IPO9_MOUSE Importin-9	2e-121	29.14	644
TR27655|c0_g1_i1	103.068	21.5853	82.277	9.594	38.97	952	ACC1_ARATH Acetyl-CoA carboxylase 1	0	67.54	292
TR41578|c0_g1_i1	0.147818	0.0404978	0.118	0.018	22.388	952	GYRA_NICBE DNA gyrase subunit A, chloroplastic/mitochondrial	0	66.28	286
TR24932|c0_g1_i1	41.2662	140.3	32.942	62.359	53.246	951	COPB1_ARATH Coatomer subunit beta-1	0	78.34	201
TR82636|c0_g1_i1	42.7306	0.18224	34.111	0.081	38.201	951	IF2C_ARATH Translation initiation factor IF-2, chloroplastic	0	58.15	346
TR55269|c12_g1_i1	9.37891	66.0452	7.487	29.355	11.513	951	SECA_BRASO Protein translocase subunit SecA {ECO:0000255|HAMAP-Rule:MF_01382}	0	86.01	125
TR84337|c0_g1_i1	170.776	158.092	136.327	70.267	254.687	950	PMA1_ORYSJ Plasma membrane ATPase	0	88.53	106
TR15860|c0_g1_i1	20.6494	0.301484	16.484	0.134	11.202	950	UPL6_ARATH E3 ubiquitin-protein ligase UPL6	0	53.89	425
TR66057|c0_g1_i1	15.2854	0.0202489	12.202	0.009	4.628	949	SYGM2_ARATH Glycine--tRNA ligase 2, chloroplastic/mitochondrial	0	62.28	356
TR65271|c0_g1_i1	14.7104	0	11.743	0	13.442	947	FKGP_ARATH Bifunctional fucokinase/fucose pyrophosphorylase	0	61.25	342
TR61925|c0_g1_i1	33.4181	0	26.677	0	12.608	946	VPS11_ARATH Vacuolar protein-sorting-associated protein 11 homolog	0	68.71	278
TR55269|c4_g10_i1	10.0704	69.1703	8.039	30.744	12.216	945	GCSP_NITHX Glycine dehydrogenase (decarboxylating) {ECO:0000255|HAMAP-Rule:MF_00711}	0	81.48	169
TR27277|c0_g1_i1	17.0304	177.659	13.595	78.964	52.789	944	CESA5_ORYSJ Probable cellulose synthase A catalytic subunit 5 [UDP-forming]	0	76.91	203
TR85839|c0_g1_i1	3.14301	5.66744	2.509	2.519	4.415	943	ETO1_ARATH Ethylene-overproduction protein 1	0	61.4	320
TR81251|c0_g2_i1	7.1416	1.73466	5.701	0.771	17.547	936	DPE2_ORYSJ 4-alpha-glucanotransferase DPE2	0	63.68	327
TR33215|c0_g1_i1	60.4186	74.3765	48.231	33.058	20.262	925	PSL5_ARATH Probable glucan 1,3-alpha-glucosidase	0	65.84	296
TR50231|c0_g2_i1	13.3437	0	10.652	0	21.129	924	AB2C_ARATH ABC transporter C family member 2	0	72.4	240
TR4740|c0_g2_i1	5.56196	6.09267	4.44	2.708	19.33	923	TPPII_ORYSJ Tripeptidyl-peptidase 2	0	60.24	345
TR36391|c0_g1_i1	17.8033	0	14.212	0	2.731	922	NUP96_ARATH Nuclear pore complex protein NUP96 {ECO:0000303|PubMed:21189294}	0	47.29	436
TR39564|c0_g1_i1	48.2763	4.5785	38.538	2.035	43.058	920	SEC_ARATH Probable UDP-N-acetylglucosamine--peptide N-acetylglucosaminyltransferase SEC	0	78.37	199
TR45726|c0_g1_i1	11.7478	42.1807	9.378	18.748	28.749	916	AMY3_ARATH Alpha-amylase 3, chloroplastic	0	52.95	367
TR18355|c0_g1_i1	22.0649	38.3672	17.614	17.053	6.214	916	U5S1_HUMAN 116 kDa U5 small nuclear ribonucleoprotein component	0	65.72	308
TR30999|c0_g1_i1	171.023	133.119	136.524	59.167	134.653	914	CLPC_PEA Chaperone protein ClpC, chloroplastic	0	85.89	127
TR55895|c0_g1_i1	20.7321	5.82944	16.55	2.591	0.147	913	ETOL1_ARATH ETO1-like protein 1	0	63.42	302
TR42540|c0_g1_i1	9.60941	67.7191	7.671	30.099	11.676	913	GLND_NITHX Bifunctional uridylyltransferase/uridylyl-removing enzyme {ECO:0000255|HAMAP-Rule:MF_00277}	0	84.56	141
TR68800|c2_g1_i1	9.21481	0.101245	7.356	0.045	16.353	910	TF26_SCHPO Transposon Tf2-6 polyprotein	3e-87	26.7	598
TR49739|c0_g1_i1	30.111	13.5353	24.037	6.016	36.403	909	DRP2A_ARATH Dynamin-2A	0	71.95	226
TR46612|c0_g1_i1	17.9674	69.051	14.343	30.691	5.511	909	GBA2_HUMAN Non-lysosomal glucosylceramidase	3e-104	31.68	492
TR52218|c0_g1_i1	9.31252	66.2049	7.434	29.426	11.447	906	ACON_BRADU Aconitate hydratase	0	90.07	90
TR67078|c0_g1_i1	36.4133	241.565	29.068	107.368	62.797	905	CLH1_ORYSJ Clathrin heavy chain 1	0	90.5	86
TR38775|c0_g1_i1	195.885	54.3233	156.371	24.145	101.996	901	CLPB1_ORYSJ Chaperone protein ClpB1	0	83.46	147
TR16572|c0_g1_i1	26.6059	32.558	21.239	14.471	38.234	898	PR40A_ARATH Pre-mRNA-processing protein 40A	0	48.89	361
TR70235|c0_g1_i1	11.501	0.0202489	9.181	0.009	11.447	897	Y5977_ARATH Probable leucine-rich repeat receptor-like protein kinase At5g49770	0	48.83	417
TR37542|c6_g6_i1	10.004	71.8544	7.986	31.937	12.314	896	CAPP_RHOPB Phosphoenolpyruvate carboxylase {ECO:0000255|HAMAP-Rule:MF_00595}	0	78.79	181
TR44851|c0_g1_i1	62.5081	296.334	49.899	131.711	64.399	896	PMTQ_ARATH Probable methyltransferase PMT26	0	49.89	361
TR45223|c0_g1_i1	18.1979	0.503973	14.527	0.224	56.125	893	APBLB_ARATH Beta-adaptin-like protein B	0	83.43	136
TR76298|c0_g1_i1	60.485	2.58286	48.284	1.148	74.326	893	COPG2_ORYSJ Coatomer subunit gamma-2	0	83.31	139
TR72442|c0_g1_i1	44.294	0.0607467	35.359	0.027	17.58	893	EBM_LILLO Mannosylglycoprotein endo-beta-mannosidase	0	65.62	267
TR1942|c0_g1_i2	13.246	0	10.574	0	22.028	893	LONP2_SPIOL Lon protease homolog 2, peroxisomal {ECO:0000255|HAMAP-Rule:MF_03121}	0	75.7	211
TR1942|c0_g1_i1	0	20.4559	0	9.092	0	892	LONP2_SPIOL Lon protease homolog 2, peroxisomal {ECO:0000255|HAMAP-Rule:MF_03121}	0	75.22	202
TR73904|c0_g1_i1	4.88676	0.121493	3.901	0.054	204.597	891	CESA8_ARATH Cellulose synthase A catalytic subunit 8 [UDP-forming]	0	69.36	252
TR40|c0_g1_i1	34.8336	0.0607467	27.807	0.027	19.15	890	BGAL9_ARATH Beta-galactosidase 9	0	60.67	313
TR72684|c0_g1_i1	8.42436	0	6.725	0	46.165	890	MAPT_ARATH Microtubule-associated protein TORTIFOLIA1	6e-112	32.13	524
TR10377|c0_g1_i1	8.47322	2.7021	6.764	1.201	39.134	890	SEC3A_ARATH Exocyst complex component SEC3A	0	73.48	229
TR45482|c0_g2_i1	0.691487	0	0.552	0	18.398	889	TNPO1_ORYSI Transportin-1	0	71.09	255
TR43862|c0_g1_i1	14.0677	0.0202489	11.23	0.009	0.016	888	AMPD_ARATH AMP deaminase	0	64.53	261
TR71806|c0_g1_i1	83.3717	161.197	66.554	71.647	93.476	888	PSA_ARATH Puromycin-sensitive aminopeptidase	0	76.46	203
TR28855|c0_g3_i1	11.5511	38.8127	9.221	17.251	24.71	885	RGAP7_ARATH Rho GTPase-activating protein 7	0	59.55	316
TR28855|c0_g1_i1	0.806734	4.37826	0.644	1.946	4.17	885	RGAP7_ARATH Rho GTPase-activating protein 7	0	59.55	316
TR28855|c0_g2_i1	0	0.18224	0	0.081	0.36	885	RGAP7_ARATH Rho GTPase-activating protein 7	0	59.55	316
TR51006|c0_g1_i1	4.40948	0	3.52	0	0	884	POLX_TOBAC Retrovirus-related Pol polyprotein from transposon TNT 1-94	0	41.06	434
TR72490|c0_g1_i1	10.0704	72.6418	8.039	32.287	12.543	883	GYRA_RICFE DNA gyrase subunit A {ECO:0000255|HAMAP-Rule:MF_01897}	0	56.29	381
TR49498|c0_g1_i1	17.4087	55.5945	13.897	24.71	27.735	881	FERON_ARATH Receptor-like protein kinase FERONIA	0	55.85	347
TR55269|c4_g1_i1	4.5573	32.2768	3.638	14.346	5.675	881	NASA_KLEOX Nitrate reductase	0	49.04	409
TR33271|c0_g1_i1	14.3483	31.2868	11.454	13.906	1.848	881	TRN1_ARATH Protein TORNADO 1	0	52.33	386
TR33271|c0_g1_i2	0.460991	69.8767	0.368	31.058	0.376	881	TRN1_ARATH Protein TORNADO 1	0	52.33	386
TR22307|c0_g1_i1	48.1285	137.153	38.42	60.96	11.644	880	CLPD_ARATH Chaperone protein ClpD, chloroplastic	0	63.64	289
TR22307|c0_g2_i1	0	0	0	0	0	880	CLPD_ARATH Chaperone protein ClpD, chloroplastic	0	63.64	289
TR71754|c0_g1_i1	1.33287	0.0404978	1.064	0.018	28.144	880	SYL_SALRD Leucine--tRNA ligase {ECO:0000255|HAMAP-Rule:MF_00049}	0	60.34	330
TR23567|c0_g2_i1	2.10578	0	1.681	0	23.909	880	Y1684_ARATH Probable LRR receptor-like serine/threonine-protein kinase At1g06840	0	62.73	313
TR52609|c0_g1_i1	10.5464	74.093	8.419	32.932	12.87	879	ATMB_SALTY Magnesium-transporting ATPase, P-type 1	0	67.35	285
TR37542|c6_g12_i8	2.8624	20.4154	2.285	9.074	3.81	879	CLPB_BRADU Chaperone protein ClpB	0	88.62	97
TR37542|c6_g12_i11	2.46781	18.215	1.97	8.096	3.042	879	CLPB_BRADU Chaperone protein ClpB	0	88.62	97
TR37542|c6_g12_i14	0	0	0	0	0	879	CLPB_BRADU Chaperone protein ClpB	0	88.62	97
TR37542|c6_g12_i10	2.82983	19.1645	2.259	8.518	3.434	879	CLPB_RHOPA Chaperone protein ClpB	0	86.69	114
TR37542|c6_g12_i6	2.81355	18.7392	2.246	8.329	3.385	879	CLPB_RHOPA Chaperone protein ClpB	0	86.69	114
TR37542|c6_g12_i1	0.871874	7.06012	0.696	3.138	0.981	879	CLPB_RHOPA Chaperone protein ClpB	0	86.69	114
TR37542|c6_g12_i12	0.772912	6.59664	0.617	2.932	0.883	879	CLPB_RHOPA Chaperone protein ClpB	0	86.69	114
TR37542|c6_g12_i13	0.246781	2.38037	0.197	1.058	0.311	879	CLPB_RHOPA Chaperone protein ClpB	0	86.69	114
TR37542|c6_g12_i5	0.164103	1.7954	0.131	0.798	0.213	879	CLPB_RHOPA Chaperone protein ClpB	0	86.69	114
TR37730|c1_g2_i1	13.4928	0.0607467	10.771	0.027	24.514	878	CALS3_ARATH Callose synthase 3	0	76.08	196
TR64816|c0_g1_i1	8.50704	0	6.791	0	0.67	878	SUVR5_ARATH Histone-lysine N-methyltransferase SUVR5	3e-159	37.81	420
TR64816|c0_g2_i1	3.33968	0.0202489	2.666	0.009	5.462	878	SUVR5_ARATH Histone-lysine N-methyltransferase SUVR5	1e-157	37.81	420
TR64816|c0_g3_i1	0	0	0	0	0.18	878	SUVR5_ARATH Histone-lysine N-methyltransferase SUVR5	3e-159	37.81	420
TR19971|c0_g1_i1	35.1957	95.8403	28.096	42.598	0.016	876	MCM2_ORYSJ DNA replication licensing factor MCM2	0	78.42	150
TR14484|c0_g1_i1	22.1301	107.378	17.666	47.726	5.805	876	RPO2B_TOBAC DNA-directed RNA polymerase 2B, chloroplastic/mitochondrial	0	67.47	283
TR84978|c0_g1_i1	0.576239	0.0607467	0.46	0.027	4.792	875	LOX31_SOLTU Linoleate 13S-lipoxygenase 3-1, chloroplastic	0	65.37	291
TR32126|c0_g1_i1	29.8316	1.08894	23.814	0.484	22.224	875	PLDD1_ARATH Phospholipase D delta	0	60.11	302
TR59442|c0_g1_i1	12.2087	3.30732	9.746	1.47	59.395	874	APM1_ARATH Aminopeptidase M1	0	64.53	305
TR81808|c0_g1_i1	43.2405	127.449	34.518	56.647	20.72	874	PUM1_ARATH Pumilio homolog 1	0	48.86	329
TR6919|c0_g1_i1	9.85619	71.0467	7.868	31.578	12.216	872	PPDK_RHIME Pyruvate, phosphate dikinase	0	68.69	273
TR14429|c0_g1_i1	35.3435	0.0404978	28.214	0.018	6.149	870	IMB1_ARATH Importin subunit beta-1 {ECO:0000305}	0	68.85	263
TR66293|c0_g1_i1	13.8047	103.141	11.02	45.843	29.796	870	MDR_ORYSJ Putative multidrug resistance protein	0	64.6	292
TR2276|c0_g1_i1	10.9911	0	8.774	0	5.626	869	CTR9_HUMAN RNA polymerase-associated protein CTR9 homolog	1e-164	37.74	488
TR24668|c0_g1_i1	0	0	0	0	0	869	MET5_YEAST Sulfite reductase [NADPH] subunit beta	0	59.49	324
TR80410|c0_g1_i1	13.6406	0	10.889	0	0.016	864	ELP2_ARATH Elongator complex protein 2	0	54.4	353
TR48142|c12_g3_i1	5.70978	39.8206	4.558	17.699	6.689	864	SYL_BRASO Leucine--tRNA ligase {ECO:0000255|HAMAP-Rule:MF_00049}	0	79.63	172
TR7839|c0_g1_i1	16.964	17.6098	13.542	7.827	8.569	862	NAA16_HUMAN N-alpha-acetyltransferase 16, NatA auxiliary subunit	0	42.23	463
TR53256|c0_g1_i2	0.115248	84.9464	0.092	37.756	5.838	862	VCL1_ARATH Protein VACUOLELESS1	0	68.91	239
TR53256|c0_g1_i1	0	0	0	0	0	862	VCL1_ARATH Protein VACUOLELESS1	0	68.91	239
TR14296|c0_g1_i1	12.5545	87.0838	10.022	38.706	14.538	860	ATMA_ECOLI Magnesium-transporting ATPase, P-type 1	0	43.49	457
TR11673|c0_g1_i1	21.966	0.0202489	17.535	0.009	8.111	860	IF4G_ORYSJ Eukaryotic translation initiation factor 4G	0	47.91	329
TR43491|c0_g1_i1	23.1185	0.0607467	18.455	0.027	21.57	860	PANK2_ORYSJ Pantothenate kinase 2	0	78.6	178
TR42442|c0_g2_i1	17.8684	0.341982	14.264	0.152	19.248	859	KTNB1_ARATH Katanin p80 WD40 repeat-containing subunit B1 homolog {ECO:0000255|HAMAP-Rule:MF_03022}	0	49.94	347
TR5322|c0_g1_i1	8.96803	65.2375	7.159	28.996	11.12	858	PDHS_BRUME Cell-division control histidine kinase PdhS	1e-135	35.55	446
TR51006|c0_g1_i2	5.6271	0.0607467	4.492	0.027	2.126	858	POLX_TOBAC Retrovirus-related Pol polyprotein from transposon TNT 1-94	0	41.26	464
TR56669|c0_g1_i1	95.3011	39.5371	76.077	17.573	25.086	857	LOXA_SOLLC Linoleate 9S-lipoxygenase A	0	48.77	414
TR39148|c1_g2_i1	5.52813	0	4.413	0	18.234	855	TPS6_ARATH Alpha,alpha-trehalose-phosphate synthase [UDP-forming] 6	0	63.39	274
TR11679|c0_g1_i1	8.37551	86.0961	6.686	38.267	14.505	854	SC24B_ARATH Protein transport protein Sec24-like At4g32640	0	68.5	237
TR52110|c0_g1_i2	12.4881	0	9.969	0	4.922	854	TPS5_ARATH Alpha,alpha-trehalose-phosphate synthase [UDP-forming] 5	0	70.73	245
TR52110|c0_g1_i1	0	9.37974	0	4.169	8.471	854	TPS5_ARATH Alpha,alpha-trehalose-phosphate synthase [UDP-forming] 5	0	73.77	219
TR55269|c4_g5_i1	10.3335	73.7308	8.249	32.771	12.592	853	LON_AZOC5 Lon protease {ECO:0000255|HAMAP-Rule:MF_01973}	0	77.14	181
TR26733|c0_g1_i1	512.74	856.481	409.31	380.679	152.969	850	TPSD1_PINTA Bifunctional levopimaradiene synthase, chloroplastic	0	100	0
TR28651|c0_g1_i1	4.08002	57.2707	3.257	25.455	9.289	849	AIR9_ARATH 187-kDa microtubule-associated protein AIR9	0	63.49	308
TR50943|c0_g1_i1	1.43183	0.0607467	1.143	0.027	7.228	849	COG7_HUMAN Conserved oligomeric Golgi complex subunit 7	7e-60	23.2	520
TR60407|c0_g1_i1	53.7556	38.2074	42.912	16.982	63.549	848	NMCP_ARATH Putative nuclear matrix constituent protein 1-like protein	9e-107	36.44	493
TR46881|c0_g1_i1	5.21621	0	4.164	0	5.707	847	GLR33_ARATH Glutamate receptor 3.3	0	52.54	389
TR68505|c0_g1_i1	16.865	49.7853	13.463	22.128	4.137	846	AKH2_ARATH Bifunctional aspartokinase/homoserine dehydrogenase 2, chloroplastic	0	76.12	189
TR17681|c0_g1_i1	21.2256	40.9298	16.944	18.192	0.425	846	FBL15_ARATH F-box/LRR-repeat protein 15	0	59.69	289
TR26357|c0_g1_i1	9.80608	0.0202489	7.828	0.009	13.181	845	HAC1_ARATH Histone acetyltransferase HAC1	0	75.38	200
TR31441|c0_g1_i1	12.8013	0	10.219	0	18.447	845	NUP88_ARATH Nuclear pore complex protein NUP88 {ECO:0000303|PubMed:21189294}	0	42.01	440
TR41637|c1_g1_i1	19.8765	3.00584	15.867	1.336	34.244	844	BRE1B_ORYSJ E3 ubiquitin-protein ligase BRE1-like 2	0	47.51	443
TR10384|c0_g1_i1	206.547	290.545	164.882	129.138	119.494	843	EF2_BETVU Elongation factor 2	0	90.63	79
TR54298|c0_g1_i1	3.43864	6.77888	2.745	3.013	8.029	842	ATB15_ARATH Homeobox-leucine zipper protein ATHB-15	0	74.7	202
TR77987|c0_g1_i1	124.639	120.51	99.497	53.563	207.867	841	LOX12_SOLTU Linoleate 9S-lipoxygenase 2	0	50.65	389
TR28026|c0_g1_i1	22.6575	11.9829	18.087	5.326	24.857	839	UPL2_ARATH E3 ubiquitin-protein ligase UPL2	0	60.07	302
TR30676|c0_g1_i1	45.0669	82.7078	35.976	36.761	75.765	838	BGAL8_ARATH Beta-galactosidase 8	0	66.83	264
TR70607|c0_g1_i1	70.7847	239.992	56.506	106.669	136.174	837	BGAL3_ARATH Beta-galactosidase 3	0	64.28	288
TR41803|c0_g1_i1	15.1538	0.0202489	12.097	0.009	19.035	836	APBLA_ARATH Beta-adaptin-like protein A	0	71.53	221
TR18237|c0_g1_i1	5.13354	43.1684	4.098	19.187	23.794	836	MYTM1_ARATH Phosphatidylinositol-3-phosphatase myotubularin-1	0	58.37	326
TR49546|c0_g1_i1	0.016285	7.26261	0.013	3.228	5.446	835	ISE2_ARATH DEAD-box ATP-dependent RNA helicase ISE2, chloroplastic	0	54.01	348
TR78326|c0_g3_i2	8.07862	0	6.449	0	1.112	834	OML2_ORYSJ Protein MEI2-like 2	0	50.6	337
TR78326|c0_g3_i1	0.444706	0.0202489	0.355	0.009	3.843	834	OML2_ORYSJ Protein MEI2-like 2	0	50.6	337
TR86164|c0_g1_i1	6.61422	0.0404978	5.28	0.018	3.401	833	CHR5_ARATH Protein CHROMATIN REMODELING 5 {ECO:0000303|PubMed:16547115}	0	56.9	314
TR70775|c1_g1_i2	91.8136	112.906	73.293	50.183	36.337	832	PDR2_ORYSJ Probable pleiotropic drug resistance protein 2	0	65.14	272
TR39148|c1_g1_i1	0	0	0	0	0	832	TPS6_ARATH Alpha,alpha-trehalose-phosphate synthase [UDP-forming] 6	0	62.86	270
TR21481|c0_g2_i1	0	0	0	0	0.065	830	CLASP_ARATH CLIP-associated protein	0	61.08	271
TR35573|c0_g2_i1	12.9992	0.0202489	10.377	0.009	3.778	830	PHY_PINSY Phytochrome	0	96.99	25
TR28744|c0_g1_i1	61.5711	0.584968	49.151	0.26	24.383	829	ARFB_ARATH Auxin response factor 2	0	54.64	318
TR45294|c0_g2_i1	8.70371	62.4949	6.948	27.777	10.646	828	FTSK_BRADU DNA translocase FtsK	0	77.05	175
TR45294|c0_g1_i1	0.329458	4.13528	0.263	1.838	1.03	828	FTSK_BRADU DNA translocase FtsK	0	77.05	175
TR57171|c0_g1_i2	0.0826777	0	0.066	0	0	827	BAME1_ARATH Leucine-rich repeat receptor-like serine/threonine-protein kinase BAM1	0	69.65	245
TR64061|c0_g1_i1	28.1029	0	22.434	0	19.853	827	PHSH_WHEAT Alpha-glucan phosphorylase, H isozyme	0	77.15	188
TR28342|c1_g1_i8	2.6983	18.296	2.154	8.132	3.173	827	TRBE_RHIRD Conjugal transfer protein TrbE	1e-160	39.3	469
TR28342|c1_g1_i1	3.40607	24.7104	2.719	10.983	4.088	826	TRBE_RHIRD Conjugal transfer protein TrbE	1e-149	39.35	470
TR28342|c1_g1_i5	3.02776	23.905	2.417	10.625	3.908	826	TRBE_RHIRD Conjugal transfer protein TrbE	9e-170	40.19	463
TR45835|c0_g1_i1	19.2188	0.0404978	15.342	0.018	10.401	825	C3H24_ARATH Zinc finger CCCH domain-containing protein 24	0	48.73	333
TR21845|c0_g1_i1	145.585	147.259	116.218	65.452	54.751	824	PLDA1_MAIZE Phospholipase D alpha 1	0	52.43	364
TR60969|c0_g1_i1	10.0867	1.14969	8.052	0.511	18.169	822	CARB_ARATH Carbamoyl-phosphate synthase large chain, chloroplastic	0	78.47	177
TR10188|c0_g1_i1	0.279351	0.0404978	0.223	0.018	0.131	822	CHX18_ARATH Cation/H(+) antiporter 18	0	56.2	323
TR26698|c0_g1_i1	19.185	0.0404978	15.315	0.018	4.137	821	CSLD2_ORYSI Cellulose synthase-like protein D2	0	83.19	130
TR52925|c0_g1_i1	53.7556	47.8077	42.912	21.249	18.25	821	DDB1_SOLLC DNA damage-binding protein 1	0	80.27	161
TR34526|c0_g1_i1	3.98231	0	3.179	0	12.494	821	GBA2_RAT Non-lysosomal glucosylceramidase	2e-116	34.35	384
TR69418|c0_g1_i1	53.4587	2.98559	42.675	1.327	1.423	821	RFS_ORYSJ Galactinol--sucrose galactosyltransferase	0	57.61	286
TR22762|c0_g1_i1	24.5327	12.9301	19.584	5.747	9.06	821	U520_HUMAN U5 small nuclear ribonucleoprotein 200 kDa helicase	0	61.63	304
TR4833|c0_g1_i2	12.5545	0	10.022	0	39.346	819	KIN13_ARATH Kinesin-13A	0	60.07	278
TR4833|c0_g1_i4	6.33487	0	5.057	0	10.76	819	KIN13_ARATH Kinesin-13A	0	60.07	278
TR26829|c0_g1_i1	12.7687	62.5151	10.193	27.786	22.78	819	PI5K9_ARATH Phosphatidylinositol 4-phosphate 5-kinase 9	0	60.07	294
TR60803|c0_g1_i1	20.568	0.0202489	16.419	0.009	0.147	819	TPSD1_ABIGR Alpha-bisabolene synthase	0	86.2	109
TR48006|c0_g1_i1	26.1124	0.463475	20.845	0.206	6.819	818	COG3_MOUSE Conserved oligomeric Golgi complex subunit 3	8e-141	34.6	447
TR3633|c0_g1_i1	49.0492	59.4485	39.155	26.423	0.883	816	RIR1_ARATH Ribonucleoside-diphosphate reductase large subunit {ECO:0000303|PubMed:10542051}	0	84.07	123
TR63137|c0_g1_i1	9.01689	0	7.198	0	10.989	816	Y5614_ARATH Probable LRR receptor-like serine/threonine-protein kinase At1g56140	0	50.37	384
TR73699|c0_g1_i1	125.313	132.07	100.035	58.701	166.526	814	PLDA1_ORYSJ Phospholipase D alpha 1	0	77.52	180
TR49553|c0_g1_i1	7.30571	14.5837	5.832	6.482	9.926	814	PLDB1_ARATH Phospholipase D beta 1	0	66.09	259
TR15084|c0_g1_i1	33.2202	56.8859	26.519	25.284	22.012	814	SEC10_ARATH Exocyst complex component SEC10	0	73.22	207
TR5150|c0_g1_i2	14.7267	0.524222	11.756	0.233	1.341	814	SYH_ORYSJ Histidine--tRNA ligase	0	52.21	331
TR5150|c0_g1_i1	4.13013	0.906701	3.297	0.403	0	814	SYH_ORYSJ Histidine--tRNA ligase	0	47.42	326
TR64110|c0_g1_i1	17.3749	0	13.87	0	5.707	813	FUCO2_ARATH Alpha-L-fucosidase 2	0	55.72	323
TR40298|c0_g1_i1	12.6535	23.3402	10.101	10.374	39.019	810	ACD10_HUMAN Acyl-CoA dehydrogenase family member 10	0	49.01	353
TR7777|c0_g1_i1	46.0553	86.9826	36.765	38.661	68.897	810	AGO1B_ORYSJ Protein argonaute 1B	0	85.56	109
TR1196|c0_g2_i3	0.03257	0	0.026	0	1.684	810	SD25_ARATH G-type lectin S-receptor-like serine/threonine-protein kinase SD2-5	3e-133	35.06	429
TR1196|c0_g2_i2	0	0	0	0	2.077	810	SD25_ARATH G-type lectin S-receptor-like serine/threonine-protein kinase SD2-5	1e-136	35.19	428
TR59829|c0_g1_i1	79.8517	13.4745	63.744	5.989	267.508	810	SUS4_ORYSJ Sucrose synthase 4	0	74.57	204
TR35314|c0_g1_i1	68.481	84.4019	54.667	37.514	60.655	810	VHAA3_ARATH V-type proton ATPase subunit a3	0	72.72	218
TR30285|c0_g1_i1	237.513	209.612	189.602	93.166	112.593	809	CDC48_SOYBN Cell division cycle protein 48 homolog	0	92.21	59
TR19458|c0_g1_i1	10.0867	68.6258	8.052	30.502	11.84	809	SYFB_BRADU Phenylalanine--tRNA ligase beta subunit {ECO:0000255|HAMAP-Rule:MF_00283}	0	81.71	140
TR36844|c0_g1_i1	49.4438	0.0607467	39.47	0.027	11.006	809	UBP14_ARATH Ubiquitin carboxyl-terminal hydrolase 14	0	68.85	232
TR72293|c0_g1_i1	401.97	227.222	320.885	100.993	359.283	808	DRL29_ARATH Probable disease resistance protein At4g33300	1e-163	39.11	460
TR55269|c3_g1_i3	5.72606	44.3991	4.571	19.734	7.882	808	GYRB_CAUCR DNA gyrase subunit B {ECO:0000255|HAMAP-Rule:MF_01898}	0	65.97	254
TR55269|c3_g1_i9	1.16876	9.56198	0.933	4.25	1.995	808	GYRB_CAUCR DNA gyrase subunit B {ECO:0000255|HAMAP-Rule:MF_01898}	0	65.97	254
TR55269|c3_g2_i1	0.345743	4.67975	0.276	2.08	0.654	808	GYRB_CAUCR DNA gyrase subunit B {ECO:0000255|HAMAP-Rule:MF_01898}	0	65.97	254
TR48142|c15_g1_i1	9.74094	68.2838	7.776	30.35	11.856	807	DCML_HYDPS Carbon monoxide dehydrogenase large chain	2e-168	41.14	434
TR38708|c0_g1_i1	11.3043	0	9.024	0	22.273	807	SEC23_USTMA Protein transport protein SEC23	0	48.45	354
TR56234|c0_g1_i1	50.5637	16.6626	40.364	7.406	18.692	806	MCTP1_HUMAN Multiple C2 and transmembrane domain-containing protein 1	2e-18	20.6	474
TR15365|c0_g1_i1	32.6114	10.2279	26.033	4.546	11.758	805	PHS1_DICDI Glycogen phosphorylase 1	0	55.9	349
TR26974|c0_g1_i1	12.6033	35.6043	10.061	15.825	32.396	801	SPT20_HUMAN Spermatogenesis-associated protein 20	0	43.82	391
TR59085|c0_g1_i1	18.6263	0.888702	14.869	0.395	3.647	798	CDC5L_ARATH Cell division cycle 5-like protein	0	71.8	218
TR18154|c0_g1_i1	10.1355	157.849	8.091	70.159	0.818	797	AB9C_ARATH ABC transporter C family member 9	0	55.21	348
TR52132|c0_g1_i1	101.933	119.703	81.371	53.204	116.518	797	HSP7O_ARATH Heat shock 70 kDa protein 14	0	69.76	228
TR41806|c0_g1_i1	48.4905	22.4718	38.709	9.988	33.492	795	PDR7_ORYSJ Putative pleiotropic drug resistance protein 7	0	64.15	269
TR62019|c0_g1_i1	17.3097	0.101245	13.818	0.045	5.233	793	AB1D_ARATH ABC transporter D family member 1	0	70.49	227
TR64042|c0_g1_i1	9.1647	0.0202489	7.316	0.009	16.157	793	HAK11_ORYSJ Probable potassium transporter 11	0	65.95	258
TR28317|c0_g1_i1	6.26848	0	5.004	0	6.721	792	ATK1_ARATH Kinesin-1	0	53.03	351
TR38625|c0_g1_i1	18.7415	60.4362	14.961	26.862	35.847	792	ECA1_ARATH Calcium-transporting ATPase 1, endoplasmic reticulum-type	0	75.25	179
TR69414|c0_g1_i1	0.362028	3.20833	0.289	1.426	0.458	791	HELA_LEGPN Protein HelA	0	44.25	423
TR56437|c1_g1_i1	1.13494	0	0.906	0	1.112	789	AB14C_ARATH ABC transporter C family member 14	0	51.58	365
TR65125|c0_g1_i1	25.7829	13.4138	20.582	5.962	46.967	789	WDR48_BOVIN WD repeat-containing protein 48	2e-125	34.35	376
TR45491|c0_g2_i1	9.85619	5.22422	7.868	2.322	8.062	789	Y1357_ARATH Probable receptor-like protein kinase At1g30570	0	55.13	345
TR46224|c0_g1_i1	27.0005	0.0202489	21.554	0.009	1.243	789	ZDH17_ARATH Probable protein S-acyltransferase 19	3e-148	43.85	346
TR73139|c0_g1_i1	27.4941	0.0202489	21.948	0.009	25.478	788	VP35B_ARATH Vacuolar protein sorting-associated protein 35B	0	75.51	191
TR48551|c0_g1_i1	3.65285	0	2.916	0	35.012	787	FPP4_ARATH Filament-like plant protein 4	2e-105	36.72	393
TR70112|c0_g1_i1	11.3206	0	9.037	0	18.986	787	PUB43_ARATH U-box domain-containing protein 43	3e-54	27.83	512
TR37331|c0_g1_i1	9.90504	71.0669	7.907	31.587	11.922	787	TOP1_RICBR DNA topoisomerase 1 {ECO:0000255|HAMAP-Rule:MF_00952}	0	49.81	369
TR86267|c0_g1_i1	46.2519	143.083	36.922	63.596	119.608	785	RFS6_ARATH Probable galactinol--sucrose galactosyltransferase 6	0	61.15	252
TR50447|c0_g1_i1	21.7192	0	17.338	0	2.093	784	HOX32_ORYSJ Homeobox-leucine zipper protein HOX32	0	70.03	225
TR63850|c0_g1_i1	4.78779	108.527	3.822	48.237	9.338	784	PUB43_ARATH U-box domain-containing protein 43	3e-50	28.32	510
TR30180|c0_g1_i1	60.6491	87.3673	48.415	38.832	114.179	783	BXL4_ARATH Beta-D-xylosidase 4	0	60.15	284
TR56898|c0_g1_i1	12.7687	0.0809956	10.193	0.036	12.461	783	SEC23_USTMA Protein transport protein SEC23	0	48.4	374
TR35938|c0_g1_i1	0.477276	5.28496	0.381	2.349	1.047	781	VIRB4_BARHE Type IV secretion system protein virB4	0	46.73	410
TR35938|c0_g2_i1	0.362028	0.967448	0.289	0.43	0	781	VIRB4_BARHE Type IV secretion system protein virB4	0	46.73	410
TR37542|c3_g1_i2	7.1416	52.2872	5.701	23.24	8.994	780	SILP_SALTM Silver exporting P-type ATPase	0	60.77	278
TR37542|c3_g1_i1	6.99253	45.65	5.582	20.29	7.735	780	SILP_SALTM Silver exporting P-type ATPase	0	60.77	278
TR27189|c0_g1_i1	27.429	0.0202489	21.896	0.009	29.927	779	C3H30_ARATH Zinc finger CCCH domain-containing protein 30	0	48.4	242
TR41361|c0_g1_i1	165.001	133.098	131.717	59.158	173.28	779	ENPL_HORVU Endoplasmin homolog	0	77.54	168
TR48142|c18_g1_i1	12.0935	85.6731	9.654	38.079	14.293	777	FBIC_STRCO FO synthase	0	46.46	368
TR6558|c0_g1_i1	12.9002	27.354	10.298	12.158	12.183	777	PP178_ARATH Pentatricopeptide repeat-containing protein At2g31400, chloroplastic	0	60.1	290
TR37730|c0_g1_i1	8.14501	89.9681	6.502	39.988	10.433	776	CALS9_ARATH Callose synthase 9	0	75.64	177
TR51799|c0_g1_i1	84.5079	29.1292	67.461	12.947	5.429	776	CMT3_MAIZE DNA (cytosine-5)-methyltransferase 3	0	56.31	306
TR364|c0_g1_i1	9.82362	0	7.842	0	22.698	776	SAC2_ARATH Phosphoinositide phosphatase SAC2	0	53.99	328
TR39080|c0_g1_i1	2.59934	186.616	2.075	82.945	12.608	774	ANL2_ARATH Homeobox-leucine zipper protein ANTHOCYANINLESS 2	0	65.12	214
TR3067|c0_g1_i1	0	0	0	0	0.164	774	NP93A_ARATH Nuclear pore complex protein NUP93A {ECO:0000303|PubMed:21189294}	0	62.66	286
TR22142|c0_g1_i1	14.3809	0	11.48	0	3.074	774	POT5_ARATH Potassium transporter 5	0	52.97	343
TR37585|c0_g1_i1	24.3849	0.0202489	19.466	0.009	41.57	772	PEX5_ARATH Peroxisome biogenesis protein 5	0	61.53	248
TR18860|c0_g1_i1	10.1518	39.2964	8.104	17.466	8.029	771	AGO7_ORYSJ Protein argonaute 7	0	44.88	378
TR48142|c12_g1_i1	8.67114	61.9909	6.922	27.553	10.613	771	METE_NITWN 5-methyltetrahydropteroyltriglutamate--homocysteine methyltransferase {ECO:0000255|HAMAP-Rule:MF_00172}	0	76.65	178
TR38449|c0_g1_i1	56.6343	21.2209	45.21	9.432	35.176	771	SEC23_USTMA Protein transport protein SEC23	0	50.06	370
TR37542|c6_g12_i3	4.85419	32.0135	3.875	14.229	5.576	770	CLPA_RHOBL ClpA homolog protein	0	64.42	268
TR37542|c6_g12_i7	1.66232	13.1325	1.327	5.837	2.322	770	CLPA_RHOBL ClpA homolog protein	0	64.42	268
TR44994|c0_g2_i1	7.46981	0	5.963	0	19.837	770	FAO1_LOTJA Long-chain-alcohol oxidase FAO1	0	45.19	369
TR44994|c0_g1_i1	2.22102	8.47304	1.773	3.766	0	770	FAO1_LOTJA Long-chain-alcohol oxidase FAO1	0	45.19	369
TR35806|c0_g2_i2	9.80608	17.4906	7.828	7.774	2.731	769	YCF2_PINTH Protein Ycf2 {ECO:0000255|HAMAP-Rule:MF_01330}	0	93.24	28
TR35806|c0_g2_i2	9.80608	17.4906	7.828	7.774	2.731	769	YCF2_PINTH Protein Ycf2 {ECO:0000255|HAMAP-Rule:MF_01330}	0	93.24	28
TR3753|c0_g1_i1	11.5173	0	9.194	0	2.895	768	AGD3_ARATH ADP-ribosylation factor GTPase-activating protein AGD3	0	60.29	261
TR45464|c0_g1_i1	165.396	196.297	132.032	87.248	298.367	768	AVP_VIGRR Pyrophosphate-energized vacuolar membrane proton pump	0	83.07	123
TR53036|c0_g1_i1	41.5957	64.4298	33.205	28.637	30.663	768	TI214_PINTH Protein TIC 214 {ECO:0000250|UniProtKB:P56785}	0	78.26	137
TR43961|c0_g1_i1	0.691487	0.0202489	0.552	0.009	5.805	768	Y1343_ARATH G-type lectin S-receptor-like serine/threonine-protein kinase At1g34300	0	52.99	311
TR9635|c0_g1_i1	107.231	180.362	85.6	80.165	76.485	767	IF4G1_ARATH Eukaryotic translation initiation factor isoform 4G-1	0	48.89	338
TR36408|c0_g1_i1	30.2099	0.283485	24.116	0.126	43.385	767	RHD32_ARATH Protein ROOT HAIR DEFECTIVE 3 homolog 2 {ECO:0000255|HAMAP-Rule:MF_03109}	0	67.67	241
TR77046|c0_g1_i1	14.9897	0.101245	11.966	0.045	5.576	766	AB1B_ARATH ABC transporter B family member 1	0	70.89	220
TR50278|c0_g1_i1	242.893	117.122	193.897	52.057	571.124	766	METE2_ORYSJ 5-methyltetrahydropteroyltriglutamate--homocysteine methyltransferase 2	0	84.33	120
TR35424|c0_g2_i1	0.131533	0.0202489	0.105	0.009	1.096	765	CD27B_ARATH Cell division cycle protein 27 homolog B	0	58.82	286
TR68101|c0_g1_i1	0.362028	3.02609	0.289	1.345	0.392	764	LON_AZOBR Lon protease {ECO:0000255|HAMAP-Rule:MF_01973}	0	65.58	259
TR60809|c3_g1_i1	0.888159	6.31316	0.709	2.806	1.128	764	SBNO1_RAT Protein strawberry notch homolog 1	2e-86	32.2	399
TR10116|c0_g1_i1	10.1193	0.0202489	8.078	0.009	22.273	762	EDR2_ARATH Protein ENHANCED DISEASE RESISTANCE 2	8e-89	31.36	413
TR51495|c0_g1_i1	3.73553	0.564719	2.982	0.251	55.749	761	ATK5_ARATH Kinesin-5	0	59.53	298
TR11134|c0_g1_i1	14.545	2.46137	11.611	1.094	7.326	761	ATXR3_ARATH Probable histone-lysine N-methyltransferase ATXR3	0	63.99	268
TR37783|c0_g1_i1	8.52332	0.101245	6.804	0.045	6.77	761	MOR1_ORYSJ Protein MOR1	0	61.89	236
TR37908|c0_g1_i1	0.016285	0	0.013	0	5.936	761	VIP2_XENLA Inositol hexakisphosphate and diphosphoinositol-pentakisphosphate kinase 2	6e-152	42.18	307
TR65619|c0_g1_i1	109.419	127.107	87.347	56.495	170.892	760	AVP_VIGRR Pyrophosphate-energized vacuolar membrane proton pump	0	87.63	94
TR40842|c0_g2_i1	16.8162	35.1206	13.424	15.61	14.8	760	POK2_ARATH Phragmoplast orienting kinesin 2	1e-129	42.89	412
TR39659|c0_g1_i1	0	0	0	0	0	759	EF2_PICGU Elongation factor 2	0	75.63	185
TR28919|c0_g1_i1	30.9991	14.7862	24.746	6.572	16.223	759	XDH1_ARATH Xanthine dehydrogenase 1	0	73.78	199
TR23020|c0_g2_i1	69.1399	0	55.193	0	6.149	758	BXL7_ARATH Probable beta-D-xylosidase 7	0	56.2	319
TR66345|c0_g1_i1	0.428421	3.46931	0.342	1.542	0.621	758	PARC_RHIME DNA topoisomerase 4 subunit A {ECO:0000255|HAMAP-Rule:MF_00936}	0	55.67	315
TR50394|c0_g1_i1	36.8405	93.3587	29.409	41.495	27.817	758	RFS1_ARATH Probable galactinol--sucrose galactosyltransferase 1	0	66.23	248
TR62655|c0_g1_i1	26.8202	30.3801	21.41	13.503	58.741	757	F26_ARATH 6-phosphofructo-2-kinase/fructose-2,6-bisphosphatase	0	68.69	152
TR55269|c5_g1_i1	9.90504	71.8544	7.907	31.937	12.085	756	PARC_RHIME DNA topoisomerase 4 subunit A {ECO:0000255|HAMAP-Rule:MF_00936}	0	62.7	271
TR73181|c0_g1_i1	30.9503	73.2268	24.707	32.547	42.257	756	TC132_ARATH Translocase of chloroplast 132, chloroplastic	0	69.71	226
TR83476|c0_g1_i1	25.6351	0.0809956	20.464	0.036	31.284	754	CAS1_ARATH Cycloartenol synthase	0	75.46	185
TR82756|c0_g1_i1	3.42236	0	2.732	0	40.36	754	SUBL_ARATH Subtilisin-like protease	0	50.13	339
TR82756|c0_g1_i2	0.115248	0	0.092	0	31.807	754	SUBL_ARATH Subtilisin-like protease	0	49.2	341
TR46566|c0_g1_i1	72.8917	21.5448	58.188	9.576	38.578	753	CRSP_ARATH CO(2)-response secreted protease {ECO:0000303|PubMed:25043023}	0	47.54	363
TR80829|c0_g1_i1	13.3612	0.101245	10.666	0.045	48.013	753	NCASE_ORYSJ Neutral ceramidase	0	67.73	227
TR44628|c0_g1_i1	10.1355	71.2087	8.091	31.65	12.151	753	RSH_BRUAB GTP pyrophosphokinase rsh	0	61.62	255
TR51842|c0_g1_i1	61.6864	58.1774	49.243	25.858	54.179	753	SUBL_ARATH Subtilisin-like protease	0	54.32	311
TR58958|c1_g1_i1	16.2073	200.392	12.938	89.068	93.574	752	AIR3_ARATH Subtilisin-like protease SBT5.3	0	53.59	325
TR48142|c4_g3_i1	9.32881	73.1458	7.447	32.511	12.494	752	FADE_ECO57 Acyl-coenzyme A dehydrogenase	0	49.6	364
TR48142|c4_g1_i1	1.03598	0	0.827	0	0	752	FADE_ECO57 Acyl-coenzyme A dehydrogenase	0	49.6	364
TR52327|c0_g2_i1	16.7172	1.97764	13.345	0.879	12.003	752	UBC23_ARATH Probable ubiquitin-conjugating enzyme E2 23	4e-170	44.55	343
TR33510|c0_g1_i1	111.312	25.6396	88.858	11.396	31.202	751	FAO1_LOTJA Long-chain-alcohol oxidase FAO1	3e-172	42.61	395
TR68358|c0_g2_i1	29.65	0.0607467	23.669	0.027	21.897	751	SUBL_ARATH Subtilisin-like protease	4e-80	33.82	416
TR64797|c0_g1_i1	12.3904	1.10919	9.891	0.493	11.186	749	C3H30_ARATH Zinc finger CCCH domain-containing protein 30	8e-180	45.39	302
TR70106|c0_g1_i1	4.40948	0.141742	3.52	0.063	63.222	749	FAO4A_ARATH Long-chain-alcohol oxidase FAO4A	0	53.4	303
TR36381|c0_g1_i1	16.2399	0	12.964	0	30.254	748	SAC9_ARATH Probable phosphoinositide phosphatase SAC9	1e-160	43.45	375
TR50254|c0_g1_i1	136.913	219.296	109.295	97.47	211.956	748	SUBL_ARATH Subtilisin-like protease	0	61.36	262
TR81085|c0_g1_i1	17.9348	0	14.317	0	3.663	748	Y1677_ARATH Probable LRR receptor-like serine/threonine-protein kinase At1g67720	2e-131	37.7	411
TR38588|c0_g3_i1	42.7306	5.6292	34.111	2.502	6.885	746	TC132_ARATH Translocase of chloroplast 132, chloroplastic	0	62.6	273
TR38588|c0_g1_i1	0	0	0	0	14.931	746	TC132_ARATH Translocase of chloroplast 132, chloroplastic	0	62.6	273
TR38588|c0_g2_i1	0	0	0	0	0	746	TC132_ARATH Translocase of chloroplast 132, chloroplastic	0	62.6	273
TR12918|c0_g1_i1	18.1979	0	14.527	0	0.033	746	Y2913_ARATH G-type lectin S-receptor-like serine/threonine-protein kinase At2g19130	0	46.92	354
TR60845|c0_g1_i1	15.5159	0.161991	12.386	0.072	94.375	745	FAO1_LOTJA Long-chain-alcohol oxidase FAO1	0	47.52	364
TR19916|c0_g1_i1	16.1748	0	12.912	0	8.242	745	WASH7_HUMAN WASH complex subunit 7 {ECO:0000305}	3e-157	38.52	403
TR57322|c0_g1_i1	453.57	215.442	362.076	95.757	244.074	743	ISPG_ARATH 4-hydroxy-3-methylbut-2-en-1-yl diphosphate synthase, chloroplastic	0	80.22	144
TR77812|c0_g2_i1	15.3518	0	12.255	0	0	743	PUS7_YEAST Multisubstrate pseudouridine synthase 7	2e-107	34.05	347
TR48612|c0_g1_i1	11.6325	0.0202489	9.286	0.009	19.755	742	KEA3_ARATH K(+) efflux antiporter 3, chloroplastic	0	69.54	186
TR34881|c0_g1_i1	13.7057	0	10.941	0	0	742	SUBL_ARATH Subtilisin-like protease	0	46.36	349
TR41939|c0_g1_i1	12.2751	83.412	9.799	37.074	14.129	741	IDH_AZOVI Isocitrate dehydrogenase [NADP]	0	65.05	258
TR14951|c0_g1_i1	35.6717	0.18224	28.476	0.081	53.868	740	CUL1_ARATH Cullin-1	0	76.76	169
TR38808|c0_g1_i1	26.6059	0.0607467	21.239	0.027	3.025	740	GLR36_ARATH Glutamate receptor 3.6	0	50.81	347
TR77830|c0_g1_i1	0.345743	3.28707	0.276	1.461	0.654	740	KDPD_ECOLI Sensor protein KdpD	8e-119	37.7	429
TR14951|c0_g1_i2	41.7272	101.285	33.31	45.018	0.147	739	CUL1_ARATH Cullin-1	0	74.42	185
TR66475|c0_g1_i1	36.1001	113.792	28.818	50.577	22.927	739	EX84B_ARATH Exocyst complex component EXO84B	0	65.36	224
TR61605|c0_g1_i1	15.8942	0.161991	12.688	0.072	157.679	739	OPT3_ARATH Oligopeptide transporter 3	0	73.61	189
TR48418|c0_g2_i1	5.57824	0	4.453	0	0	739	Y5977_ARATH Probable leucine-rich repeat receptor-like protein kinase At5g49770	0	46.01	373
TR570|c0_g1_i1	23.4629	0.0202489	18.73	0.009	37.318	738	GRIP_ARATH Protein GRIP	6e-149	49.05	363
TR53751|c0_g1_i1	10.9911	0	8.774	0	8.618	738	MED25_ARATH Mediator of RNA polymerase II transcription subunit 25	9e-143	42.68	347
TR36827|c0_g1_i1	32.9408	0	26.296	0	34.653	737	GYRB_NICBE DNA gyrase subunit B, chloroplastic/mitochondrial	0	71.78	198
TR9979|c0_g1_i1	77.6795	25.1761	62.01	11.19	0.049	737	MCM6_ORYSJ DNA replication licensing factor MCM6	0	70.56	198
TR74249|c0_g1_i1	38.9462	36.0881	31.09	16.04	27.359	736	SSY2_SOLTU Granule-bound starch synthase 2, chloroplastic/amyloplastic	0	59.65	243
TR1668|c0_g1_i1	0.329458	3.18808	0.263	1.417	0.687	735	BAMA_NEIMB Outer membrane protein assembly factor BamA {ECO:0000255|HAMAP-Rule:MF_01430}	2e-81	28.98	463
TR29469|c0_g1_i1	1.3003	15.4319	1.038	6.859	0.736	735	RH24_ARATH DEAD-box ATP-dependent RNA helicase 24	0	69.8	196
TR35699|c0_g1_i1	15.6975	0.0202489	12.531	0.009	16.86	734	DRP3A_ARATH Dynamin-related protein 3A	0	69.35	221
TR43434|c0_g1_i1	6.3023	0	5.031	0	1.864	734	FERON_ARATH Receptor-like protein kinase FERONIA	0	60.35	273
TR28301|c0_g1_i1	15.3016	0	12.215	0	1.439	734	PPR32_ARATH Pentatricopeptide repeat-containing protein At1g11290	0	44.01	406
TR66794|c0_g3_i1	98.3289	23.0973	78.494	10.266	113.623	734	PSAB_PINKO Photosystem I P700 chlorophyll a apoprotein A2 {ECO:0000255|HAMAP-Rule:MF_00482}	0	99.05	7
TR66794|c0_g1_i1	0	0	0	0	0	734	PSAB_PINKO Photosystem I P700 chlorophyll a apoprotein A2 {ECO:0000255|HAMAP-Rule:MF_00482}	0	99.05	7
TR7873|c0_g1_i1	57.3257	1.06869	45.762	0.475	40.229	734	STT3B_ARATH Dolichyl-diphosphooligosaccharide--protein glycosyltransferase subunit STT3B	0	82.7	127
TR65860|c0_g1_i1	59.7121	0.18224	47.667	0.081	27.179	733	FTSH8_ORYSJ ATP-dependent zinc metalloprotease FTSH 8, mitochondrial	0	71.9	200
TR66831|c4_g1_i2	9.59312	68.0611	7.658	30.251	11.676	733	PURL_NITHX Phosphoribosylformylglycinamidine synthase subunit PurL {ECO:0000255|HAMAP-Rule:MF_00420}	0	89.22	79
TR74960|c0_g1_i1	37.5319	67.9418	29.961	30.198	36.353	732	MANA_CANEN Alpha-mannosidase {ECO:0000303|PubMed:4973951}	0	44.26	363
TR29315|c0_g1_i1	0	0	0	0	0	731	CAT1_NEUCR Catalase-1	0	61.15	275
TR43191|c0_g1_i1	0.0663927	0	0.053	0	0.311	731	CLCD_ARATH Chloride channel protein CLC-d	0	77.98	159
TR22762|c0_g1_i1	24.5327	12.9301	19.584	5.747	9.06	731	U520_HUMAN U5 small nuclear ribonucleoprotein 200 kDa helicase	2e-86	30.1	462
TR70625|c0_g1_i1	7.60134	0	6.068	0	7.719	730	CNG14_ARATH Probable cyclic nucleotide-gated ion channel 14	0	60.82	258
TR23767|c0_g1_i1	0.0663927	0.101245	0.053	0.045	9.599	730	MUTS2_SYNY3 Endonuclease MutS2 {ECO:0000255|HAMAP-Rule:MF_00092}	8e-83	32.19	374
TR80203|c0_g1_i1	0	0.0607467	0	0.027	0	729	AB10C_ARATH ABC transporter C family member 10	0	56.52	264
TR32359|c0_g1_i1	10.0366	70.5022	8.012	31.336	11.987	729	FIXI_BRADU Nitrogen fixation protein FixI	0	75.58	178
TR66831|c4_g2_i2	9.77351	69.4537	7.802	30.87	11.889	729	PPK_RHOP2 Polyphosphate kinase {ECO:0000255|HAMAP-Rule:MF_00347}	0	88.89	80
TR13139|c0_g1_i1	53.7393	0.101245	42.899	0.045	83.32	729	TI214_PINTH Protein TIC 214 {ECO:0000250|UniProtKB:P56785}	0	88.75	48
TR19266|c0_g1_i1	7.63516	0.0202489	6.095	0.009	13.181	728	ARP5_ARATH Actin-related protein 5	0	60.16	278
TR81813|c0_g2_i1	6.58165	0.0404978	5.254	0.018	53.377	727	CSCL2_ARATH CSC1-like protein At4g02900	0	64.92	253
TR34392|c0_g2_i1	0.0663927	2.01814	0.053	0.897	14.636	727	DEG15_ARATH Glyoxysomal processing protease, glyoxysomal	6e-155	42.23	325
TR80988|c0_g1_i1	17.2771	0	13.792	0	22.797	726	FTSH8_ORYSJ ATP-dependent zinc metalloprotease FTSH 8, mitochondrial	0	75.9	158
TR22347|c0_g1_i1	2.00681	0.422977	1.602	0.188	23.173	726	MDR_ORYSJ Putative multidrug resistance protein	0	57.44	295
TR39904|c0_g1_i1	83.0761	19.4457	66.318	8.643	19.526	725	EIF3C_MEDTR Eukaryotic translation initiation factor 3 subunit C {ECO:0000255|HAMAP-Rule:MF_03002}	0	64	221
TR7589|c0_g1_i1	0	0.0202489	0	0.009	0.016	725	LORF2_HUMAN LINE-1 retrotransposable element ORF2 protein	4e-37	23.03	501
TR11259|c0_g1_i1	12.7524	107.056	10.18	47.583	10.81	724	AAE17_ARATH Probable acyl-activating enzyme 17, peroxisomal	0	60.64	270
TR78241|c0_g1_i3	0	0	0	0	0.785	724	VILI2_ARATH Villin-2 {ECO:0000303|PubMed:10631247}	0	68.37	229
TR35128|c0_g1_i1	22.4758	42.8264	17.942	19.035	5.413	723	DPOD1_ORYSJ DNA polymerase delta catalytic subunit	0	88.24	85
TR31878|c0_g1_i1	57.5237	11.4586	45.92	5.093	67.098	723	MFP2_ARATH Peroxisomal fatty acid beta-oxidation multifunctional protein MFP2	0	71.23	204
TR59960|c3_g1_i1	21.143	54.5258	16.878	24.235	1.635	722	YI31B_YEAST Transposon Ty3-I Gag-Pol polyprotein	3e-99	33.1	453
TR78255|c0_g1_i1	9.74094	69.9982	7.776	31.112	12.085	721	MASZ_BRADU Malate synthase G {ECO:0000255|HAMAP-Rule:MF_00641}	0	83.77	116
TR6808|c0_g1_i1	0	0.121493	0	0.054	1.423	721	XSP1_ARATH Xylem serine proteinase 1	0	62.14	267
TR18672|c0_g1_i1	35.0629	11.3574	27.99	5.048	16.648	721	Y4837_ARATH KH domain-containing protein At4g18375	1e-38	27.6	369
TR18672|c0_g1_i2	1.48068	0	1.182	0	10.303	721	Y4837_ARATH KH domain-containing protein At4g18375	2e-38	27.6	369
TR66831|c10_g2_i1	12.0446	83.574	9.615	37.146	13.949	721	YACK_RHIML Uncharacterized protein in ackA 5'region	0	67.68	227
TR45360|c0_g1_i1	15.0887	0.868453	12.045	0.386	37.335	720	FRO6_ARATH Ferric reduction oxidase 6	0	51.11	340
TR583|c0_g1_i1	11.8141	18.5592	9.431	8.249	23.369	719	GFPT2_RAT Glutamine--fructose-6-phosphate aminotransferase [isomerizing] 2	0	51.74	288
TR14199|c0_g1_i1	31.0317	105.038	24.772	46.686	94.915	719	MFP_ORYSJ Peroxisomal fatty acid beta-oxidation multifunctional protein	0	65.92	245
TR79044|c0_g1_i1	1.81014	0	1.445	0	0.409	719	TF26_SCHPO Transposon Tf2-6 polyprotein	4e-59	26.15	475
TR65827|c0_g1_i1	187.922	206.082	150.014	91.597	65.021	718	ENPL_HORVU Endoplasmin homolog	0	46.38	330
TR73932|c0_g1_i1	12.4067	0.0809956	9.904	0.036	0.262	717	MED13_ARATH Mediator of RNA polymerase II transcription subunit 13	1e-130	39.61	351
TR32933|c0_g1_i1	27.1985	17.9338	21.712	7.971	29.714	717	ORP1C_ARATH Oxysterol-binding protein-related protein 1C	0	71.55	196
TR32176|c0_g1_i1	16.2236	0.0404978	12.951	0.018	1.014	717	Y1668_ARATH Probable inactive leucine-rich repeat receptor-like protein kinase At1g66830	5e-142	40.03	367
TR85659|c0_g1_i1	28.8608	0	23.039	0	17.007	716	CGEP_ORYSJ Probable glutamyl endopeptidase, chloroplastic	0	75.42	167
TR56770|c0_g1_i1	17.425	96.0406	13.91	42.687	1.57	716	MCM7_ORYSI DNA replication licensing factor MCM7	0	80.45	139
TR35419|c0_g1_i1	34.7835	0.0607467	27.767	0.027	35.241	716	NMCP_ARATH Putative nuclear matrix constituent protein 1-like protein	9e-119	42.04	377
TR59358|c0_g1_i1	23.0683	0.0404978	18.415	0.018	20.278	716	SEC23_PICGU Protein transport protein SEC23	1e-43	24.72	452
TR2597|c0_g1_i1	35.2608	48.2734	28.148	21.456	17.482	715	ARC5_ARATH Dynamin-like protein ARC5	0	72.31	191
TR48142|c13_g5_i5	6.0217	44.2371	4.807	19.662	7.408	715	NTRY_AZOC5 Nitrogen regulation protein NtrY	0	57.34	300
TR48142|c13_g5_i1	5.11725	33.4872	4.085	14.884	6.002	715	NTRY_AZOC5 Nitrogen regulation protein NtrY	0	57.34	300
TR48142|c13_g4_i1	0	1.55242	0	0.69	0.425	715	NTRY_AZOC5 Nitrogen regulation protein NtrY	0	57.34	300
TR53155|c0_g2_i1	50.7115	88.8994	40.482	39.513	18.986	714	BHLHW_PEA Basic helix-loop-helix protein A	6e-180	44.4	266
TR83582|c0_g1_i1	27.5931	14.343	22.027	6.375	46.133	714	P5CS_ORYSJ Delta-1-pyrroline-5-carboxylate synthase	0	75.21	177
TR43691|c0_g1_i1	111.328	0.686213	88.871	0.305	169.977	714	PALY_PINTA Phenylalanine ammonia-lyase	0	99.3	5
TR16126|c0_g1_i1	20.0569	0.0202489	16.011	0.009	17.743	714	PIN3_ARATH Auxin efflux carrier component 3	0	63.31	173
TR11900|c0_g1_i1	19.1687	0	15.302	0	4.759	714	RLP12_ARATH Receptor-like protein 12	1e-66	31.79	429
TR43191|c0_g2_i1	0	0	0	0	10.041	713	CLCD_ARATH Chloride channel protein CLC-d	0	79.38	146
TR68587|c0_g1_i1	36.8079	0.141742	29.383	0.063	26.362	710	AB3F_ARATH ABC transporter F family member 3	0	74.93	175
TR72|c0_g1_i1	12.8501	58.4788	10.258	25.992	14.375	710	EDR2L_ARATH Protein ENHANCED DISEASE RESISTANCE 2-like	0	68.87	211
TR83132|c0_g1_i1	16.5694	0	13.227	0	3.025	710	MU158_SCHPO Meiotically up-regulated gene 158 protein	2e-44	24.51	442
TR56927|c0_g1_i1	19.3829	0.0202489	15.473	0.009	1.357	710	SPXM2_ARATH SPX domain-containing membrane protein At4g11810	0	68.45	207
TR16656|c0_g1_i1	33.4669	197.528	26.716	87.795	24.71	709	ACS_ARATH Acetyl-coenzyme A synthetase, chloroplastic/glyoxysomal	0	77.57	155
TR49522|c0_g1_i1	8.63857	0.0607467	6.896	0.027	8.913	709	EFGM2_ARATH Elongation factor G-2, mitochondrial	0	80.39	139
TR59039|c0_g1_i1	26.9517	123.012	21.515	54.675	15.945	708	CAND1_ARATH Cullin-associated NEDD8-dissociated protein 1	0	76.69	161
TR85114|c0_g1_i1	0.016285	0	0.013	0	0	708	CSCLD_ARATH CSC1-like protein ERD4	0	63.7	244
TR54486|c0_g1_i1	0.048855	0.0607467	0.039	0.027	4.088	708	GRV2_ARATH DnaJ homolog subfamily C GRV2	0	69.35	170
TR23801|c0_g1_i1	121.891	173.947	97.303	77.314	49.436	708	HSP83_IPONI Heat shock protein 83	0	87.15	85
TR37259|c0_g1_i1	138.197	69.3525	110.32	30.825	33.999	708	HSP90_THEPA Heat shock protein 90	0	45.76	334
TR52723|c0_g2_i1	46.4987	0.222738	37.119	0.099	43.287	708	SC31B_ARATH Protein transport protein SEC31 homolog B {ECO:0000305}	0	48.02	295
TR12300|c0_g1_i1	511.867	560.168	408.613	248.977	231.105	707	DXS2_ORYSJ Probable 1-deoxy-D-xylulose-5-phosphate synthase 2, chloroplastic	0	75.81	161
TR29158|c0_g1_i1	8.19387	5.08248	6.541	2.259	17.662	707	GOGC1_ARATH Golgin candidate 1	2e-148	48.09	290
TR37509|c0_g1_i1	10.5802	74.84	8.446	33.264	12.968	707	MUTB_STRCM Methylmalonyl-CoA mutase large subunit	0	76.66	156
TR47017|c0_g1_i1	0	0	0	0	14.048	707	RBOHF_ARATH Respiratory burst oxidase homolog protein F	0	61.67	238
TR83958|c0_g1_i1	22.3944	3.32757	17.877	1.479	0	707	SMC21_ARATH Structural maintenance of chromosomes protein 2-1	0	70.16	211
TR48484|c0_g1_i1	13.2284	83.0498	10.56	36.913	41.75	706	HMA1_ARATH Probable cadmium/zinc-transporting ATPase HMA1, chloroplastic	0	66.01	235
TR59638|c0_g1_i1	27.9225	13.1528	22.29	5.846	46.329	706	NAT12_ARATH Nucleobase-ascorbate transporter 12	0	62.32	223
TR23439|c0_g1_i3	22.6737	1.81565	18.1	0.807	19.215	705	CHUP1_ARATH Protein CHUP1, chloroplastic	3e-153	49.93	280
TR81128|c0_g1_i1	16.0758	52.4087	12.833	23.294	4.563	705	CSCLC_ARATH CSC1-like protein HYP1	0	52.48	327
TR36462|c0_g1_i1	103.479	64.8347	82.605	28.817	81.603	705	EFGC2_SOYBN Elongation factor G-2, chloroplastic	0	86.24	97
TR25269|c0_g1_i1	9.72466	0	7.763	0	3.369	705	FLD_ARATH Protein FLOWERING LOCUS D	0	62.41	256
TR25269|c0_g2_i1	0	0	0	0	0	705	FLD_ARATH Protein FLOWERING LOCUS D	0	62.41	256
TR13865|c1_g1_i1	12.1762	83.3737	9.72	37.057	14.342	705	HYUA_PSESN Hydantoin utilization protein A	6e-122	36.74	397
TR27801|c0_g1_i1	91.5994	10.5497	73.122	4.689	86.82	705	PALY_PINTA Phenylalanine ammonia-lyase	0	77.16	151
TR47017|c0_g2_i1	0.016285	0.0202489	0.013	0.009	2.747	705	RBOHF_ARATH Respiratory burst oxidase homolog protein F	0	61.84	235
TR62741|c0_g1_i1	19.3504	0.263236	15.447	0.117	0.474	705	TEX11_MOUSE Testis-expressed sequence 11 protein	1e-16	22.41	461
TR15860|c0_g2_i1	0	59.0841	0	26.261	0	705	UPL6_ARATH E3 ubiquitin-protein ligase UPL6	0	46.1	367
TR73500|c0_g1_i1	0.707772	2.40062	0.565	1.067	52.053	704	CSLE6_ORYSJ Cellulose synthase-like protein E6	0	45.74	362
TR65627|c0_g2_i1	0.559954	2.50186	0.447	1.112	0.523	704	GLND_NOVAD Bifunctional uridylyltransferase/uridylyl-removing enzyme {ECO:0000255|HAMAP-Rule:MF_00277}	0	67.19	229
TR30477|c0_g1_i1	12.9491	86.4988	10.337	38.446	14.947	704	RTX1B_ACTPL Toxin RTX-I translocation ATP-binding protein	0	54.97	310
TR1915|c0_g1_i1	31.7069	164.97	25.311	73.324	7.882	703	APEH_MOUSE Acylamino-acid-releasing enzyme	3e-98	33.29	402
TR55269|c7_g2_i1	7.33828	37.843	5.858	16.82	5.168	703	DNLJ_BRADU DNA ligase {ECO:0000255|HAMAP-Rule:MF_01588}	0	82.08	125
TR55269|c7_g1_i1	2.10578	30.6208	1.681	13.61	6.558	703	DNLJ_BRADU DNA ligase {ECO:0000255|HAMAP-Rule:MF_01588}	0	82.08	125
TR59523|c0_g1_i1	0	0	0	0	0	703	MET5_SCHPO Sulfite reductase [NADPH] subunit beta	0	57.47	283
TR47669|c0_g1_i1	19.3165	0.0202489	15.42	0.009	1.406	703	WAKLO_ARATH Wall-associated receptor kinase-like 14	0	44.67	343
TR58721|c0_g2_i1	0.016285	2.52211	0.013	1.121	0	703	Y1124_ARATH Probable LRR receptor-like serine/threonine-protein kinase At1g12460	0	48.51	326
TR64511|c0_g1_i1	21.292	45.1663	16.997	20.075	12.674	702	ANL2_ARATH Homeobox-leucine zipper protein ANTHOCYANINLESS 2	0	55.27	288
TR64511|c0_g2_i1	7.9308	5.52795	6.331	2.457	2.747	702	ANL2_ARATH Homeobox-leucine zipper protein ANTHOCYANINLESS 2	0	55.27	288
TR7908|c0_g1_i1	873.559	413.636	697.345	183.848	518.744	702	HSP81_ORYSJ Heat shock protein 81-1	0	88.89	74
TR36466|c0_g1_i1	19.0046	0	15.171	0	0.016	702	PP444_ARATH Pentatricopeptide repeat-containing protein At5g64320, mitochondrial	4e-122	33.62	426
TR60694|c0_g1_i1	0.016285	0.0607467	0.013	0.027	3.483	701	POLX_TOBAC Retrovirus-related Pol polyprotein from transposon TNT 1-94	3e-124	36.38	377
TR30499|c0_g1_i1	9.51045	68.0206	7.592	30.233	11.562	700	ECHP_DANRE Peroxisomal bifunctional enzyme	8e-154	44	358
TR52040|c0_g1_i1	24.3849	0	19.466	0	8.062	700	RH29_ARATH Putative DEAD-box ATP-dependent RNA helicase 29	0	63.43	226
TR17407|c0_g1_i1	2.91251	0.0404978	2.325	0.018	18.43	700	Y1342_ARATH PHD finger protein At1g33420	1e-136	35.71	381
TR57741|c0_g1_i1	0.263066	0	0.21	0	23.32	699	ALIX_DICDI ALG-2 interacting protein X	1e-69	28.76	477
TR76793|c0_g1_i1	0.016285	0	0.013	0	17.809	699	MCCA_ARATH Methylcrotonoyl-CoA carboxylase subunit alpha, mitochondrial	0	64.81	240
TR30902|c0_g1_i1	26.2439	2.31962	20.95	1.031	67.327	699	OOPDA_ARATH Organellar oligopeptidase A, chloroplastic/mitochondrial	0	77.25	159
TR37542|c4_g3_i1	9.52673	68.4256	7.605	30.413	11.644	699	RPOD_RHIEC RNA polymerase sigma factor RpoD {ECO:0000255|HAMAP-Rule:MF_00963}	0	69.38	180
TR66831|c2_g1_i1	11.501	80.1452	9.181	35.622	14.113	698	FDHA_METJA Formate dehydrogenase subunit alpha	1e-150	37.68	395
TR11900|c0_g1_i1	19.1687	0	15.302	0	4.759	698	RLP12_ARATH Receptor-like protein 12	1e-44	27.51	417
TR22836|c0_g1_i1	31.147	2.66386	24.864	1.184	48.439	698	RPN2_ARATH Dolichyl-diphosphooligosaccharide--protein glycosyltransferase subunit 2	0	51.86	325
TR28080|c0_g1_i1	0	0.0607467	0	0.027	6.558	698	SPEA_THEEB Biosynthetic arginine decarboxylase {ECO:0000255|HAMAP-Rule:MF_01417}	0	46.42	307
TR85789|c0_g1_i1	45.6431	74.3157	36.436	33.031	101.718	697	AB11G_ARATH ABC transporter G family member 11	0	60.69	255
TR27835|c1_g1_i1	39.7204	31.811	31.708	14.139	72.2	697	LACS9_ARATH Long chain acyl-CoA synthetase 9, chloroplastic	0	67.58	219
TR53339|c0_g1_i1	0.295636	3.38832	0.236	1.506	0.54	697	PPK_ERYLH Polyphosphate kinase {ECO:0000255|HAMAP-Rule:MF_00347}	0	63.7	250
TR52841|c0_g1_i1	0.428421	3.46931	0.342	1.542	0.491	696	AGL2_BACTQ Alpha-glucosidase 2	2e-161	39.37	376
TR48041|c0_g1_i1	8.75382	0.101245	6.988	0.045	25.74	696	BOR2_ARATH Probable boron transporter 2	0	76.01	145
TR55269|c8_g1_i1	11.1552	78.1878	8.905	34.752	13.23	696	HPPA_RHOPA K(+)-insensitive pyrophosphate-energized proton pump {ECO:0000255|HAMAP-Rule:MF_01129}	0	93.82	41
TR61767|c0_g2_i1	43.9319	0	35.07	0	19.788	696	LOX15_SOLTU Probable linoleate 9S-lipoxygenase 5	0	62.79	246
TR1728|c1_g2_i1	0.542416	75.4047	0.433	33.515	12.003	695	CSLC8_ARATH Probable xyloglucan glycosyltransferase 8	0	70.07	198
TR1728|c1_g2_i2	0.542416	4.03403	0.433	1.793	4.219	695	CSLC8_ARATH Probable xyloglucan glycosyltransferase 8	0	70.22	197
TR76130|c0_g1_i1	16.5531	0.0404978	13.214	0.018	4.612	695	YI31B_YEAST Transposon Ty3-I Gag-Pol polyprotein	1e-92	32.66	441
TR10986|c0_g1_i1	0.410883	3.14758	0.328	1.399	0.67	694	CYBC_BRADU Cytochrome b/c1	0	49.14	301
TR66089|c0_g1_i1	47.5685	55.7362	37.973	24.773	70.041	694	SRF6_ARATH Protein STRUBBELIG-RECEPTOR FAMILY 6	0	54.61	279
TR64819|c0_g1_i1	10.7606	0.0607467	8.59	0.027	27.703	693	ATG7_ARATH Ubiquitin-like modifier-activating enzyme atg7	0	59.74	252
TR31125|c0_g4_i1	0.921982	6.47515	0.736	2.878	1.145	693	CATE_RHIME Catalase C	0	58.44	261
TR50814|c1_g1_i1	13.8874	0	11.086	0	3.189	693	DHX8_ARATH Probable pre-mRNA-splicing factor ATP-dependent RNA helicase	0	93.36	46
TR43948|c0_g1_i1	5.19993	0.0202489	4.151	0.009	0.883	693	Y2242_ARATH Probable LRR receptor-like serine/threonine-protein kinase At2g24230	7e-98	37.81	387
TR35885|c0_g1_i1	38.5353	0	30.762	0	20.393	692	CRY1_ARATH Cryptochrome-1	0	63.44	221
TR35885|c0_g1_i2	22.1802	1.02819	17.706	0.457	10.384	692	CRY1_ARATH Cryptochrome-1	0	63.44	221
TR42283|c0_g2_i2	7.94709	104.916	6.344	46.632	19.264	692	EIF3B_ARATH Eukaryotic translation initiation factor 3 subunit B {ECO:0000255|HAMAP-Rule:MF_03001}	0	73.55	175
TR46906|c0_g1_i1	10.4487	16.6221	8.341	7.388	18.496	692	PAL1_PRUAV Phenylalanine ammonia-lyase 1	0	70.95	196
TR46906|c0_g1_i2	5.75863	11.3169	4.597	5.03	8.52	692	PAL1_PRUAV Phenylalanine ammonia-lyase 1	0	69.8	196
TR31233|c0_g1_i1	0	0	0	0	24.448	692	PLDP1_ARATH Phospholipase D p1	0	68.21	211
TR32113|c0_g1_i1	0.756627	0.0202489	0.604	0.009	25.266	691	COG6_BOVIN Conserved oligomeric Golgi complex subunit 6	2e-126	33	380
TR14103|c0_g1_i1	82.9934	0.544471	66.252	0.242	13.197	691	CTL2_MOUSE Choline transporter-like protein 2	3e-65	28.22	413
TR46809|c0_g1_i1	16.2725	0	12.99	0	8.487	691	VAC14_ARATH Protein VAC14 homolog	0	77.86	136
TR37542|c10_g1_i1	9.24738	65.9237	7.382	29.301	11.137	690	CYBC_BRADU Cytochrome b/c1	0	80.72	130
TR48038|c0_g1_i1	10.564	73.9918	8.433	32.887	12.445	690	EFG_BRADU Elongation factor G {ECO:0000255|HAMAP-Rule:MF_00054}	0	94.64	37
TR78912|c0_g4_i1	20.2874	0	16.195	0	7.572	690	HMA8_ARATH Copper-transporting ATPase PAA2, chloroplastic	0	63.62	248
TR26998|c0_g1_i1	132.801	1.04844	106.012	0.466	37.727	690	NDUS1_SOLTU NADH dehydrogenase [ubiquinone] iron-sulfur protein 1, mitochondrial	0	77.39	153
TR9612|c0_g1_i1	46.0715	2.29938	36.778	1.022	43.156	689	LACS7_ARATH Long chain acyl-CoA synthetase 7, peroxisomal	0	68.07	214
TR59960|c3_g1_i2	18.0501	33.5457	14.409	14.91	0.114	689	YI31B_YEAST Transposon Ty3-I Gag-Pol polyprotein	5e-96	33.67	427
TR59960|c3_g1_i3	1.61222	0	1.287	0	1.357	689	YI31B_YEAST Transposon Ty3-I Gag-Pol polyprotein	7e-96	33.96	425
TR64905|c0_g1_i1	0	0.0404978	0	0.018	0	688	AACS_RAT Acetoacetyl-CoA synthetase	5e-151	38.52	387
TR21136|c0_g1_i1	5.80874	0.564719	4.637	0.251	70.09	688	ACOX2_ARATH Acyl-coenzyme A oxidase 2, peroxisomal	0	73.84	173
TR49839|c0_g1_i1	12.1599	0.0202489	9.707	0.009	17.596	688	DPP8_MOUSE Dipeptidyl peptidase 8	6e-80	31.98	369
TR65058|c0_g1_i1	28.5151	6.15342	22.763	2.735	18.855	688	HSP7R_ARATH Heat shock 70 kDa protein 17	0	61.48	233
TR68838|c0_g1_i2	11.0575	0.0202489	8.827	0.009	30.139	688	PP349_ARATH Pentatricopeptide repeat-containing protein MRL1, chloroplastic	0	55.09	303
TR26956|c0_g1_i1	51.6485	0.141742	41.23	0.063	62.274	687	ARIA_ARATH ARM REPEAT PROTEIN INTERACTING WITH ABF2	0	70.01	194
TR26956|c0_g2_i1	0	0	0	0	0.621	687	ARIA_ARATH ARM REPEAT PROTEIN INTERACTING WITH ABF2	0	70.01	194
TR3382|c0_g1_i1	17.7369	55.716	14.159	24.764	9.796	687	CPSF3_ARATH Cleavage and polyadenylation specificity factor subunit 3-I	0	73.65	174
TR26901|c0_g1_i1	0.526131	2.96534	0.42	1.318	0.703	687	ODO1_BRUC2 2-oxoglutarate dehydrogenase E1 component {ECO:0000255|HAMAP-Rule:MF_01169}	0	59.83	260
TR70552|c0_g2_i1	19.2188	0	15.342	0	0	686	CNGC2_ARATH Cyclic nucleotide-gated ion channel 2	0	62.24	241
TR70552|c0_g1_i1	3.19186	6.91838	2.548	3.075	0.082	686	CNGC2_ARATH Cyclic nucleotide-gated ion channel 2	0	62.24	241
TR35248|c0_g1_i2	4.3268	0	3.454	0	0	686	JM703_ORYSJ Lysine-specific demethylase JMJ703	0	56.27	269
TR23853|c0_g1_i1	85.6754	118.776	68.393	52.792	43.156	685	PSD2B_ARATH 26S proteasome non-ATPase regulatory subunit 2 homolog B	0	74.31	173
TR50003|c0_g1_i1	78.5188	0.222738	62.68	0.099	60.671	685	SYGM1_ARATH Glycine--tRNA ligase 1, mitochondrial	0	76.06	164
TR31125|c0_g5_i2	0.904444	6.75863	0.722	3.004	1.259	684	CATE_RHIME Catalase C	0	66.37	225
TR78241|c0_g1_i4	18.8067	0	15.013	0	2.437	684	VILI2_ARATH Villin-2 {ECO:0000303|PubMed:10631247}	0	68.71	214
TR78241|c0_g1_i2	0	0	0	0	0.033	684	VILI2_ARATH Villin-2 {ECO:0000303|PubMed:10631247}	0	68.71	214
TR42283|c0_g2_i1	36.0513	0.0809956	28.779	0.036	24.334	683	EIF3B_ARATH Eukaryotic translation initiation factor 3 subunit B {ECO:0000255|HAMAP-Rule:MF_03001}	0	73.5	173
TR1584|c0_g1_i1	9.41148	0.121493	7.513	0.054	17.694	683	FBL3_ARATH F-box/LRR-repeat protein 3	1e-125	42.61	344
TR18230|c0_g1_i1	20.6494	0.18224	16.484	0.081	28.913	683	Y1457_ARATH Acyltransferase-like protein At1g54570, chloroplastic	0	54.76	288
TR18230|c0_g2_i1	0	0	0	0	5.576	683	Y1457_ARATH Acyltransferase-like protein At1g54570, chloroplastic	0	54.76	288
TR56507|c0_g2_i1	44.8376	27.1718	35.793	12.077	84.514	682	PDR4_ORYSJ Pleiotropic drug resistance protein 4	0	69.35	192
TR49852|c0_g2_i1	16.4704	28.0402	13.148	12.463	11.774	682	PUB43_ARATH U-box domain-containing protein 43	0	52.2	322
TR36040|c0_g1_i1	41.8913	9.74422	33.441	4.331	36.681	681	FTSH5_ORYSJ ATP-dependent zinc metalloprotease FTSH 5, mitochondrial	0	79	129
TR51427|c0_g1_i1	0	0	0	0	0	681	NHX7_ARATH Sodium/hydrogen exchanger 7	0	53.89	265
TR47921|c0_g1_i1	29.7815	0.0607467	23.774	0.027	18.005	681	NOG1_ARATH Nucleolar GTP-binding protein 1	0	70.63	180
TR30453|c0_g1_i1	0.329458	2.62336	0.263	1.166	0.556	681	Y4NA_RHISN Uncharacterized peptidase y4nA	0	48.9	333
TR44854|c0_g1_i1	0.03257	0.0809956	0.026	0.036	11.464	680	Y2241_ARATH Putative leucine-rich repeat receptor-like serine/threonine-protein kinase At2g24130	3e-131	40.74	367
TR6101|c0_g1_i1	1.41554	0.0607467	1.13	0.027	24.677	679	ALY3_ARATH Protein ALWAYS EARLY 3	9e-69	34.17	351
TR10849|c0_g2_i1	9.14842	0.263236	7.303	0.117	0.916	679	ASND1_HUMAN Asparagine synthetase domain-containing protein 1	1e-83	31.96	299
TR10849|c0_g1_i1	5.85759	0	4.676	0	0	679	ASND1_HUMAN Asparagine synthetase domain-containing protein 1	2e-83	31.96	299
TR40527|c0_g1_i1	3.47121	53.8801	2.771	23.948	21.292	679	B3GTK_ARATH Probable beta-1,3-galactosyltransferase 20	0	55.82	279
TR55162|c0_g1_i2	1.38172	106.026	1.103	47.125	9.861	679	DUS3L_ORYSJ tRNA-dihydrouridine(47) synthase [NAD(P)(+)]-like	0	59.35	240
TR62179|c0_g1_i1	30.6534	0.141742	24.47	0.063	53.868	679	GPDL3_ARATH Glycerophosphodiester phosphodiesterase GDPDL3 {ECO:0000305}	2e-176	43.74	361
TR61989|c0_g1_i1	23.2663	7.58434	18.573	3.371	2.339	679	SK2L2_HUMAN Superkiller viralicidic activity 2-like 2	0	49.34	335
TR1653|c0_g1_i1	9.60941	0	7.671	0	7.016	678	RDR1_ARATH RNA-dependent RNA polymerase 1	0	56.64	268
TR19357|c0_g2_i1	0.295636	3.14758	0.236	1.399	0.442	678	TKT_BACHD Transketolase	0	51.92	308
TR3639|c0_g1_i1	12.6535	0	10.101	0	0	678	TMKL1_ARATH Putative kinase-like protein TMKL1	0	53.98	288
TR75876|c0_g1_i1	14.7429	36.0678	11.769	16.031	33.868	678	WEB1_ARATH Protein WEAK CHLOROPLAST MOVEMENT UNDER BLUE LIGHT 1	5e-128	49.85	302
TR9155|c1_g1_i1	10.7606	74.0727	8.59	32.923	12.805	677	PAAZ_ECOLI Bifunctional protein PaaZ	0	50.22	325
TR73411|c0_g1_i1	23.0683	0.0404978	18.415	0.018	14.669	677	PUB17_ARATH U-box domain-containing protein 17	2e-158	46.38	329
TR19174|c0_g1_i1	735.937	482.203	587.484	214.324	671.255	677	TKTC_SOLTU Transketolase, chloroplastic	0	83.75	109
TR11210|c0_g3_i1	26.7876	0	21.384	0	17.433	676	PUB17_ARATH U-box domain-containing protein 17	5e-135	42.01	353
TR3323|c0_g1_i1	52.6194	112.017	42.005	49.788	24.187	676	SIR1_TOBAC Sulfite reductase 1 [ferredoxin], chloroplastic	0	71.89	178
TR53362|c0_g1_i1	52.5868	0.0607467	41.979	0.027	46.296	675	ACOX3_ARATH Acyl-coenzyme A oxidase 3, peroxisomal	0	64.74	237
TR48142|c20_g1_i1	9.97144	73.9715	7.96	32.878	12.935	675	MCCA_RAT Methylcrotonoyl-CoA carboxylase subunit alpha, mitochondrial {ECO:0000250|UniProtKB:Q96RQ3}	4e-160	43.11	339
TR29454|c0_g1_i1	4.14641	0.263236	3.31	0.117	27.686	675	YSL3_ARATH Metal-nicotianamine transporter YSL3	0	61.04	243
TR77636|c0_g1_i1	48.0295	127.309	38.341	56.585	35.928	674	AB5F_ARATH ABC transporter F family member 5	0	71.36	178
TR53795|c0_g1_i1	31.9374	109.517	25.495	48.677	6.378	674	HSP7M_PHAVU Heat shock 70 kDa protein, mitochondrial	0	78.04	145
TR57212|c0_g1_i1	0.016285	0	0.013	0	0	674	PP347_ARATH Pentatricopeptide repeat-containing protein At4g33170	0	44.51	372
TR83463|c0_g1_i1	21.0615	21.2209	16.813	9.432	40.998	673	E70B1_ARATH Exocyst complex component EXO70B1	9e-140	38.63	355
TR79518|c0_g1_i1	29.6826	0	23.695	0	34.358	672	GUFP_VITVI Translation factor GUF1 homolog, chloroplastic {ECO:0000255|HAMAP-Rule:MF_03138}	0	78.72	139
TR7693|c0_g1_i1	14.8582	0	11.861	0	11.3	672	P2C19_ARATH Protein phosphatase 2C and cyclic nucleotide-binding/kinase domain-containing protein	0	52.08	305
TR84699|c0_g1_i1	172.388	125.795	137.614	55.912	105.512	672	SPE1_PEA Arginine decarboxylase	0	57.44	272
TR83522|c0_g1_i1	56.2071	4.5785	44.869	2.035	57.924	670	AMPP1_SORMK Probable Xaa-Pro aminopeptidase P	0	44.93	299
TR83062|c0_g1_i1	1.94167	0	1.55	0	28.896	670	CASP_ARATH Protein CASP	0	68.51	204
TR82149|c0_g1_i1	30.1937	10.1874	24.103	4.528	27.997	670	DXS_CAPAN Probable 1-deoxy-D-xylulose-5-phosphate synthase, chloroplastic	0	83.43	111
TR72928|c0_g1_i2	23.3314	73.3078	18.625	32.583	7.899	670	PP190_ARATH Pentatricopeptide repeat-containing protein At2g37230	0	41.79	385
TR72928|c0_g1_i1	0	0	0	0	0	670	PP190_ARATH Pentatricopeptide repeat-containing protein At2g37230	0	41.79	385
TR37747|c0_g1_i1	0	0	0	0	1.766	670	PP292_ARATH Pentatricopeptide repeat-containing protein At3g61520, mitochondrial	1e-127	36.12	411
TR5747|c0_g1_i1	0	0.0202489	0	0.009	0.016	670	Y2214_ARATH Probable receptor-like protein kinase At2g21480	0	49.4	326
TR73392|c0_g1_i1	14.4298	0	11.519	0	0.948	669	NIPBL_MOUSE Nipped-B-like protein	8e-40	25.26	422
TR52538|c0_g1_i1	110.851	86.2783	88.49	38.348	112.331	669	RHM1_ARATH Trifunctional UDP-glucose 4,6-dehydratase/UDP-4-keto-6-deoxy-D-glucose 3,5-epimerase/UDP-4-keto-L-rhamnose-reductase RHM1 {ECO:0000305|PubMed:17190829}	0	81.91	112
TR39543|c0_g1_i1	37.4981	32.639	29.934	14.507	24.563	669	UBP12_ARATH Ubiquitin carboxyl-terminal hydrolase 12	0	83.11	108
TR71074|c0_g1_i1	12.9491	34.9384	10.337	15.529	0	668	AAE15_ARATH Long-chain-fatty-acid--[acyl-carrier-protein] ligase AEE15, chloroplastic	0	54.64	289
TR82459|c0_g2_i1	15.3192	0	12.229	0	10.989	668	NICA_ARATH Nicastrin	0	52.69	309
TR80629|c0_g1_i1	21.3735	45.5285	17.062	20.236	15.994	668	PDF2_ARATH Homeobox-leucine zipper protein PROTODERMAL FACTOR 2	0	74.85	147
TR37542|c11_g1_i1	9.8399	71.9151	7.855	31.964	12.33	668	UVRB_RHILO UvrABC system protein B {ECO:0000255|HAMAP-Rule:MF_00204}	0	79.19	136
TR18842|c0_g1_i1	16.3552	0.0809956	13.056	0.036	21.407	667	CNX1_ARATH Molybdopterin biosynthesis protein CNX1	0	62.82	232
TR82201|c0_g1_i1	21.4561	30.3801	17.128	13.503	6.672	667	COG4_ARATH Conserved oligomeric Golgi complex subunit 4	0	69.42	185
TR67876|c0_g1_i1	0.016285	0	0.013	0	0	667	MU190_SCHPO Meiotically up-regulated gene 190 protein	3e-114	34.03	377
TR85582|c0_g1_i1	1.87528	0	1.497	0	13.181	667	SCYL2_HUMAN SCY1-like protein 2	7e-87	31.03	420
TR16358|c0_g2_i1	12.7349	0	10.166	0	2.306	666	CND1_XENLA Condensin complex subunit 1	9e-109	34.38	383
TR16358|c0_g1_i1	3.01147	0	2.404	0	1.063	666	CND1_XENLA Condensin complex subunit 1	1e-111	34.38	383
TR16358|c0_g2_i2	0	78.6917	0	34.976	0	666	CND1_XENLA Condensin complex subunit 1	4e-109	34.38	383
TR74286|c0_g2_i1	17.1281	98.8259	13.673	43.925	10.793	666	CPL1_ARATH RNA polymerase II C-terminal domain phosphatase-like 1	6e-129	41.29	339
TR74286|c0_g1_i1	0	0	0	0	8.635	666	CPL1_ARATH RNA polymerase II C-terminal domain phosphatase-like 1	6e-129	41.29	339
TR58109|c0_g2_i1	19.2351	0	15.355	0	0.262	666	DCL1_ORYSJ Endoribonuclease Dicer homolog 1	0	77.33	135
TR48142|c14_g1_i1	9.36263	67.9013	7.474	30.18	11.676	666	IF2_BRASO Translation initiation factor IF-2 {ECO:0000255|HAMAP-Rule:MF_00100}	0	91.14	58
TR15650|c0_g1_i1	4.59112	11.1144	3.665	4.94	0	666	Y2349_ARATH Uncharacterized protein At2g33490	1e-90	38.59	313
TR15650|c0_g2_i1	2.78098	0.706462	2.22	0.314	18.054	666	Y2349_ARATH Uncharacterized protein At2g33490	1e-90	38.59	313
TR4733|c0_g1_i1	12.2914	128.842	9.812	57.266	40.131	665	ENG1_YEAST Endo-1,3(4)-beta-glucanase 1	3e-29	25.11	405
TR67672|c0_g1_i1	333.39	130.133	266.139	57.84	138.742	665	HSP7M_PHAVU Heat shock 70 kDa protein, mitochondrial	0	81.8	120
TR65444|c0_g1_i1	18.3958	80.2667	14.685	35.676	1.128	665	Y1044_ARATH BTB/POZ domain-containing protein At1g30440	0	64.81	206
TR41359|c0_g1_i1	95.0381	38.8914	75.867	17.286	108.57	664	ACOX1_ARATH Peroxisomal acyl-coenzyme A oxidase 1	0	73.34	176
TR81191|c0_g1_i2	42.0241	0.0607467	33.547	0.027	6.574	664	AMO_ARATH Primary amine oxidase	0	60.09	260
TR14170|c0_g1_i1	17.787	0	14.199	0	17.727	664	PP222_ARATH Pentatricopeptide repeat-containing protein At3g09650, chloroplastic	0	53.46	281
TR44875|c0_g1_i2	14.3308	0	11.44	0	18.855	664	Y1839_ARATH Probable serine/threonine-protein kinase At1g18390	2e-132	42.02	322
TR83648|c0_g1_i1	31.5253	0	25.166	0	1.668	664	YSL6_ARATH Probable metal-nicotianamine transporter YSL6	0	73.19	171
TR2028|c0_g1_i1	11.3369	0.341982	9.05	0.152	349.324	663	METE_CATRO 5-methyltetrahydropteroyltriglutamate--homocysteine methyltransferase	0	79.64	134
TR23731|c0_g1_i1	28.0866	0	22.421	0	8.733	663	P2C04_ORYSJ Protein kinase and PP2C-like domain-containing protein	0	63.8	215
TR5255|c0_g1_i1	0	0.0202489	0	0.009	1.079	663	PBPA_NEIFL Penicillin-binding protein 1A	1e-92	34.24	403
TR79519|c0_g1_i1	39.3747	147.259	31.432	65.452	41.194	662	AB4F_ARATH ABC transporter F family member 4	0	81.27	112
TR55269|c3_g1_i6	8.11244	60.5982	6.476	26.934	10.842	662	QHED_COMTE Quinohemoprotein ethanol dehydrogenase type-1	0	71.45	189
TR55269|c3_g1_i4	1.38172	4.96323	1.103	2.206	0.523	662	QHED_COMTE Quinohemoprotein ethanol dehydrogenase type-1	0	71.45	189
TR55269|c3_g1_i5	0.707772	3.02609	0.565	1.345	0.294	662	QHED_COMTE Quinohemoprotein ethanol dehydrogenase type-1	0	71.45	189
TR55269|c3_g1_i1	0.691487	4.90249	0.552	2.179	0.621	662	QHED_COMTE Quinohemoprotein ethanol dehydrogenase type-1	0	71.45	189
TR55269|c3_g1_i11	0	1.71441	0	0.762	0.54	662	QHED_COMTE Quinohemoprotein ethanol dehydrogenase type-1	0	71.45	189
TR18487|c1_g1_i1	0.806734	5.24447	0.644	2.331	0.998	661	CADA1_STAAU Probable cadmium-transporting ATPase	2e-118	38.43	367
TR58625|c0_g1_i1	8.98432	0	7.172	0	8.684	661	Y1181_ARATH Uncharacterized aarF domain-containing protein kinase At1g71810, chloroplastic	0	60.36	242
TR55597|c0_g1_i1	20.9463	0	16.721	0	9.092	661	Y1343_ARATH G-type lectin S-receptor-like serine/threonine-protein kinase At1g34300	0	52.95	290
TR32372|c3_g2_i1	13.6243	8.59454	10.876	3.82	20.556	661	Y2241_ARATH Putative leucine-rich repeat receptor-like serine/threonine-protein kinase At2g24130	4e-135	41.6	324
TR6496|c0_g1_i1	34.6683	0.0202489	27.675	0.009	32.838	660	AB28B_ARATH ABC transporter B family member 28	0	66.67	206
TR81191|c0_g1_i1	0.0663927	0	0.053	0	9.73	660	AMO_ARATH Primary amine oxidase	0	60.15	258
TR70775|c1_g1_i1	9.87247	101.71	7.881	45.207	14.129	660	PDR2_ORYSJ Probable pleiotropic drug resistance protein 2	0	66.52	206
TR85613|c0_g1_i1	43.9983	22.33	35.123	9.925	42.731	659	ICR3_ARATH Interactor of constitutive active ROPs 3	7e-26	29.74	298
TR84200|c0_g1_i1	14.2331	0.0202489	11.362	0.009	5.495	659	RPC1_HUMAN DNA-directed RNA polymerase III subunit RPC1	0	57.06	268
TR33512|c0_g1_i1	0	0.0607467	0	0.027	0	659	SED1_ASPFU Tripeptidyl-peptidase sed1	5e-141	42.34	321
TR49339|c0_g1_i1	70.2748	91.5633	56.099	40.697	89.567	658	LACS4_ARATH Long chain acyl-CoA synthetase 4	0	66.57	220
TR52105|c0_g1_i1	20.4026	37.843	16.287	16.82	17.94	657	DOT2_ARATH SART-1 family protein DOT2 {ECO:0000305}	0	58.14	247
TR2408|c0_g1_i1	25.5863	61.1629	20.425	27.185	17.335	657	KEULE_ARATH SNARE-interacting protein KEULE	0	66.97	211
TR7990|c0_g1_i1	130.234	106.712	103.963	47.43	173.574	657	LACS4_ARATH Long chain acyl-CoA synthetase 4	0	61.64	252
TR24801|c0_g1_i1	29.8805	63.6851	23.853	28.306	13.802	657	SYTM_ARATH Threonine--tRNA ligase, mitochondrial	0	72.45	181
TR44023|c0_g1_i1	40.938	174.593	32.68	77.601	21.554	657	TMN11_ARATH Transmembrane 9 superfamily member 11 {ECO:0000305}	0	76.41	147
TR67628|c0_g1_i1	73.1873	2.60311	58.424	1.157	71.726	656	LACS4_ARATH Long chain acyl-CoA synthetase 4	0	57.16	281
TR28389|c0_g1_i1	29.8141	7.16136	23.8	3.183	58.43	655	AB11B_ARATH ABC transporter B family member 11	6e-138	42.14	355
TR13933|c0_g1_i1	0.016285	0	0.013	0	2.273	655	PP133_ARATH Pentatricopeptide repeat-containing protein At1g79540	2e-143	37.4	394
TR12294|c0_g1_i1	14.9572	0	11.94	0	3.238	655	RFS2_ARATH Probable galactinol--sucrose galactosyltransferase 2	0	74.96	154
TR23713|c0_g1_i1	116.971	54.9893	93.376	24.441	90.336	655	SRPR_MOUSE Signal recognition particle receptor subunit alpha	1e-135	41.98	321
TR39127|c0_g1_i1	3.01147	0	2.404	0	13.802	654	AMPP1_PENMQ Probable Xaa-Pro aminopeptidase P	0	46.94	293
TR10261|c0_g1_i1	23.6609	66.1667	18.888	29.409	42.159	653	KEULE_ARATH SNARE-interacting protein KEULE	0	61.56	244
TR71597|c0_g1_i1	10.9423	0.0202489	8.735	0.009	6.999	652	AMO_LENCU Primary amine oxidase	0	49.08	318
TR71597|c0_g2_i1	5.75863	0	4.597	0	0	652	AMO_LENCU Primary amine oxidase	0	49.08	318
TR6621|c0_g1_i2	36.972	199.827	29.514	88.817	18.218	652	BGH3B_BACO1 Beta-glucosidase BoGH3B	6e-80	30.52	366
TR68000|c0_g1_i1	167.913	64.027	134.042	28.458	184.744	652	FTSH2_ORYSJ ATP-dependent zinc metalloprotease FTSH 2, chloroplastic	0	86.66	86
TR17569|c0_g1_i1	205.428	290.907	163.989	129.299	181.211	652	NCPR_VIGRR NADPH--cytochrome P450 reductase	0	73.77	166
TR16773|c0_g1_i1	24.9937	0.0202489	19.952	0.009	28.128	652	PABP1_RAT Polyadenylate-binding protein 1	1e-143	46.47	311
TR6247|c0_g1_i1	15.1538	0.0202489	12.097	0.009	4.759	652	SM3L2_ARATH Putative SWI/SNF-related matrix-associated actin-dependent regulator of chromatin subfamily A member 3-like 2	5e-74	30.06	306
TR55269|c4_g2_i1	9.72466	66.2859	7.763	29.462	11.611	652	SYT_RHOPA Threonine--tRNA ligase {ECO:0000255|HAMAP-Rule:MF_00184}	0	83.9	105
TR55269|c4_g6_i1	3.32339	24.7712	2.653	11.01	3.745	652	SYT_RHOPA Threonine--tRNA ligase {ECO:0000255|HAMAP-Rule:MF_00184}	0	83.9	105
TR64375|c0_g1_i1	14.9897	0.222738	11.966	0.099	4.792	651	ADLO1_ARATH Protein ARABIDILLO 1	0	67.9	185
TR50686|c0_g2_i1	20.9951	0	16.76	0	0.033	651	BAME1_ARATH Leucine-rich repeat receptor-like serine/threonine-protein kinase BAM1	0	64.06	228
TR76362|c0_g1_i1	15.5159	0	12.386	0	4.71	651	K125_TOBAC 125 kDa kinesin-related protein	1e-61	27.96	461
TR4271|c0_g1_i1	18.8393	0.0404978	15.039	0.018	0.033	651	PPR6_ARATH Pentatricopeptide repeat-containing protein At1g03100, mitochondrial	0	45.93	318
TR35053|c0_g1_i1	54.298	0.321733	43.345	0.143	35.012	651	SC24A_ARATH Protein transport protein Sec24-like At3g07100	0	71.89	178
TR48571|c0_g1_i1	48.3753	0.503973	38.617	0.224	74.326	650	E70A1_ARATH Exocyst complex component EXO70A1	0	72.92	164
TR72925|c0_g1_i1	14.5124	3.22858	11.585	1.435	0	650	LRKS7_ARATH Probable L-type lectin-domain containing receptor kinase S.7	0	51.08	289
TR41806|c0_g1_i1	48.4905	22.4718	38.709	9.988	33.492	650	PDR7_ORYSJ Putative pleiotropic drug resistance protein 7	4e-35	23.69	419
TR9427|c0_g1_i1	9.27995	64.3105	7.408	28.584	11.382	649	ACSA_BRADU Acetyl-coenzyme A synthetase {ECO:0000255|HAMAP-Rule:MF_01123}	0	86.59	86
TR25269|c0_g3_i1	0	19.4052	0	8.625	0	649	FLD_ARATH Protein FLOWERING LOCUS D	0	63.02	231
TR45853|c0_g1_i1	14.3308	0.121493	11.44	0.054	12.527	649	Y1680_ARATH Probable leucine-rich repeat receptor-like protein kinase At1g68400	0	59.63	235
TR13184|c0_g1_i1	0	0	0	0	0	648	HSP72_SCHPO Probable heat shock protein ssa2	0	76.23	141
TR62611|c0_g1_i1	13.246	46.6782	10.574	20.747	14.424	648	MPRO1_ARATH Probable thimet oligopeptidase	0	47.84	336
TR77298|c0_g1_i1	30.7524	38.8914	24.549	17.286	31.905	648	TOP6B_ARATH DNA topoisomerase 6 subunit B {ECO:0000255|HAMAP-Rule:MF_03165}	0	77.78	143
TR4125|c0_g1_i1	30.9165	0	24.68	0	1.93	648	Y1680_ARATH Probable leucine-rich repeat receptor-like protein kinase At1g68400	0	51.7	269
TR23946|c0_g1_i1	17.4738	118.938	13.949	52.864	14.685	647	FBL3_ARATH F-box/LRR-repeat protein 3	6e-158	46.68	343
TR17115|c0_g1_i1	54.0349	22.1906	43.135	9.863	60.9	647	MFP1_TOBAC MAR-binding filament-like protein 1-1	2e-70	31.99	411
TR595|c0_g1_i1	15.6812	17.6503	12.518	7.845	10.499	647	TMKL1_ARATH Putative kinase-like protein TMKL1	0	54.25	271
TR59334|c0_g1_i1	0.0663927	0	0.053	0	35.094	647	Y1457_ARATH Acyltransferase-like protein At1g54570, chloroplastic	0	48.84	283
TR59334|c0_g2_i1	0	15.5939	0	6.931	8.978	647	Y1457_ARATH Acyltransferase-like protein At1g54570, chloroplastic	0	49.3	280
TR25090|c0_g1_i1	115.129	259.499	91.905	115.339	221.31	646	BIP_SOLLC Luminal-binding protein	0	90.71	60
TR69650|c0_g2_i1	35.2934	60.8592	28.174	27.05	21.734	646	CTBP_ARATH C-terminal binding protein AN	0	60.99	240
TR69650|c0_g1_i1	0	44.5611	0	19.806	1.488	646	CTBP_ARATH C-terminal binding protein AN	0	60.99	240
TR47386|c3_g1_i1	174.231	204.568	139.085	90.924	4.203	646	EDSBC_ARATH Protein EDS1B {ECO:0000305}	1e-67	30.34	373
TR47386|c3_g1_i2	62.1135	0.868453	49.584	0.386	213.509	646	EDSBC_ARATH Protein EDS1B {ECO:0000305}	1e-67	30.34	373
TR13537|c0_g2_i1	14.907	85.6731	11.9	38.079	15.666	646	FB271_ARATH F-box protein At5g39450	6e-142	39.47	299
TR56184|c0_g1_i1	43.0601	0.101245	34.374	0.045	92.838	645	ACBP4_ARATH Acyl-CoA-binding domain-containing protein 4	0	61.86	235
TR37542|c1_g2_i1	6.08809	43.4114	4.86	19.295	7.245	645	DXS_BRADU 1-deoxy-D-xylulose-5-phosphate synthase {ECO:0000255|HAMAP-Rule:MF_00315}	0	78.6	136
TR37542|c1_g1_i1	5.65967	39.3369	4.518	17.484	6.901	645	DXS_BRADU 1-deoxy-D-xylulose-5-phosphate synthase {ECO:0000255|HAMAP-Rule:MF_00315}	0	78.6	136
TR49985|c0_g2_i1	8.29283	0	6.62	0	9.91	645	SEC24_DICDI Protein transport protein SEC24	7e-20	23.1	410
TR30853|c0_g1_i1	0.428421	3.34782	0.342	1.488	0.556	645	TOP1_ZYMMO DNA topoisomerase 1 {ECO:0000255|HAMAP-Rule:MF_00952}	0	73.64	164
TR14674|c0_g1_i1	11.7152	69.636	9.352	30.951	6.492	644	DHX36_MOUSE ATP-dependent RNA helicase DHX36	0	45.96	330
TR13278|c0_g1_i1	16.9314	24.8522	13.516	11.046	38.872	644	G6PD4_ARATH Glucose-6-phosphate 1-dehydrogenase 4, chloroplastic	0	59.01	214
TR48142|c13_g9_i1	11.0412	77.9065	8.814	34.627	13.05	644	KUP1_BRADU Probable potassium transport system protein kup 1 {ECO:0000255|HAMAP-Rule:MF_01522}	0	80.43	125
TR55269|c6_g1_i1	10.3498	75.1009	8.262	33.38	12.576	644	PARE_BARBK DNA topoisomerase 4 subunit B {ECO:0000255|HAMAP-Rule:MF_00938}	0	62.27	239
TR71247|c0_g1_i1	35.7707	3.7528	28.555	1.668	21.112	644	Y2267_ARATH Probable inactive receptor kinase At2g26730	0	61.96	224
TR29393|c0_g2_i1	15.368	0	12.268	0	30.957	643	E70A1_ARATH Exocyst complex component EXO70A1	0	52.1	292
TR16618|c0_g1_i1	400.259	650.318	319.519	289.046	188.57	643	HSP7S_PEA Stromal 70 kDa heat shock-related protein, chloroplastic	0	89.27	66
TR72847|c0_g1_i1	0.016285	0	0.013	0	3.925	643	PPR56_ARATH Pentatricopeptide repeat-containing protein At1g22960, mitochondrial	9e-164	40.9	370
TR41939|c1_g1_i1	8.70371	63.5028	6.948	28.225	10.221	643	THIC_NITHX Phosphomethylpyrimidine synthase {ECO:0000255|HAMAP-Rule:MF_00089}	0	89.58	67
TR73811|c0_g1_i1	18.9382	0	15.118	0	12.478	643	UBA1_BOVIN Ubiquitin-like modifier-activating enzyme 1	1e-177	43.23	343
TR31484|c0_g1_i1	15.7464	0.0404978	12.57	0.018	10.368	643	Y1790_ARATH BTB/POZ domain-containing protein At1g67900	0	57.39	230
TR53772|c0_g1_i1	16.6683	0	13.306	0	37.302	642	B3GTF_ARATH Beta-1,3-galactosyltransferase 15	0	52.18	301
TR7123|c0_g1_i1	0	0	0	0	4.922	642	GSO2_ARATH LRR receptor-like serine/threonine-protein kinase GSO2	1e-108	37.69	357
TR53781|c0_g1_i1	0.0826777	0.0202489	0.066	0.009	0.016	642	IP5P4_ARATH Type II inositol 1,4,5-trisphosphate 5-phosphatase FRA3	0	54.98	259
TR80917|c0_g2_i1	15.5321	0	12.399	0	18.038	642	PTRB_MORLA Protease 2	3e-154	39.88	359
TR75212|c0_g1_i1	0.345743	3.32757	0.276	1.479	0.491	642	YETA_BACSU Uncharacterized protein YetA	6e-103	34.42	371
TR18015|c0_g1_i1	18.0175	0.0202489	14.383	0.009	16.926	642	ZDHC1_ARATH Probable protein S-acyltransferase 22	9e-156	50.16	245
TR34517|c0_g1_i1	31.6743	0	25.285	0	0.033	641	ANM3_ARATH Probable protein arginine N-methyltransferase 3	9e-175	45.24	255
TR24145|c0_g1_i1	7.7667	91.7433	6.2	40.777	9.599	641	RHIE_DICD3 Rhamnogalacturonate lyase	3e-28	23.87	384
TR33108|c0_g1_i1	31.0655	100.54	24.799	44.687	25.348	641	Y1680_ARATH Probable leucine-rich repeat receptor-like protein kinase At1g68400	7e-166	49.61	283
TR82262|c0_g1_i1	2.46781	5.00373	1.97	2.224	6.721	639	CALSC_ARATH Callose synthase 12	0	75.12	157
TR34920|c0_g1_i1	51.7638	0.202489	41.322	0.09	80.916	639	PDAT1_ARATH Phospholipid:diacylglycerol acyltransferase 1	0	70.89	174
TR38059|c0_g1_i2	41.1184	0	32.824	0	29.567	639	PMA4_ARATH ATPase 4, plasma membrane-type	0	89.2	69
TR38059|c0_g1_i1	20.8636	3.30732	16.655	1.47	8.062	639	PMA4_ARATH ATPase 4, plasma membrane-type	0	89.2	69
TR43777|c0_g1_i1	33.7476	31.7323	26.94	14.104	8.324	639	PP314_ARATH Pentatricopeptide repeat-containing protein At4g16390, chloroplastic	0	46.79	320
TR43777|c0_g1_i2	11.5348	8.65303	9.208	3.846	1.423	639	PP314_ARATH Pentatricopeptide repeat-containing protein At4g16390, chloroplastic	0	46.79	320
TR34273|c0_g2_i1	0.0663927	136.365	0.053	60.61	0.049	639	Y1839_ARATH Probable serine/threonine-protein kinase At1g18390	2e-124	41.47	311
TR1424|c0_g2_i1	11.6826	80.3882	9.326	35.73	13.966	639	YEEB_BACSU Putative ATP-dependent helicase YeeB	3e-167	46.01	291
TR11686|c0_g1_i1	17.8358	75.4047	14.238	33.515	10.172	638	CATIN_ARATH Cactin	0	65.99	146
TR80261|c0_g1_i1	19.2351	0.0607467	15.355	0.027	19.738	638	INO80_ARATH DNA helicase INO80	0	61.29	219
TR36437|c0_g1_i1	0.03257	0	0.026	0	5.593	638	PPA2_ARATH Probable inactive purple acid phosphatase 2	0	53.29	262
TR55269|c16_g1_i1	9.57684	70.0387	7.645	31.13	11.627	637	AMPP1_COCP7 Probable Xaa-Pro aminopeptidase P	1e-135	40.19	362
TR9882|c0_g1_i1	166.811	49.1396	133.162	21.841	112.74	637	BIP4_TOBAC Luminal-binding protein 4	0	88.07	76
TR13115|c0_g1_i1	31.1808	14.8469	24.891	6.599	23.5	637	DFA6_NOSS1 Putative diflavin flavoprotein A 6	1e-180	44.9	281
TR23770|c0_g2_i1	0.03257	0	0.026	0	0	637	FLHA_CAUCR Flagellar biosynthesis protein FlhA	0	61.07	243
TR82721|c0_g2_i1	10.7118	0.0809956	8.551	0.036	1.684	637	UPL2_ARATH E3 ubiquitin-protein ligase UPL2	3e-158	43.64	323
TR38060|c0_g2_i1	30.9666	0.0404978	24.72	0.018	20.851	636	CMTA3_ARATH Calmodulin-binding transcription activator 3	2e-163	47.96	284
TR38060|c0_g1_i1	0	0	0	0	0	636	CMTA3_ARATH Calmodulin-binding transcription activator 3	2e-163	47.96	284
TR60229|c0_g1_i1	17.8033	0	14.212	0	0.016	635	DRP4C_ARATH Dynamin-related protein 4C	0	47.87	327
TR28517|c0_g1_i1	41.5631	28.1415	33.179	12.508	28.635	635	FIMB5_ARATH Fimbrin-5 {ECO:0000305}	0	69.92	188
TR39422|c0_g1_i1	42.7306	0.564719	34.111	0.251	9.648	635	GEM1_CRYNJ Mitochondrial Rho GTPase 1	4e-131	38.9	326
TR72217|c0_g1_i1	11.0412	0	8.814	0	5.871	635	SUT2_STYHA High affinity sulfate transporter 2	0	66.61	208
TR37361|c0_g1_i1	6.17077	0.161991	4.926	0.072	30.074	634	E70B1_ARATH Exocyst complex component EXO70B1	4e-164	42.9	323
TR32225|c0_g1_i1	40.3781	3.46931	32.233	1.542	7.081	634	FTSH7_ORYSJ ATP-dependent zinc metalloprotease FTSH 7, chloroplastic	0	76.03	141
TR86335|c0_g1_i1	0.246781	0	0.197	0	0.278	634	MFD_RICBR Transcription-repair-coupling factor {ECO:0000255|HAMAP-Rule:MF_00969}	7e-134	41.01	360
TR86335|c0_g2_i1	0	2.33987	0	1.04	0.278	634	MFD_RICBR Transcription-repair-coupling factor {ECO:0000255|HAMAP-Rule:MF_00969}	7e-134	41.01	360
TR22041|c0_g1_i1	43.3394	66.6909	34.597	29.642	81.538	633	FTHS_SPIOL Formate--tetrahydrofolate ligase	0	82.78	109
TR9012|c0_g1_i1	1.56336	0	1.248	0	0	633	PP110_ARATH Pentatricopeptide repeat-containing protein At1g69290	2e-168	46.13	298
TR82178|c0_g1_i1	57.7366	2.38037	46.09	1.058	82.846	633	SFH6_ARATH Phosphatidylinositol/phosphatidylcholine transfer protein SFH6	0	54.66	252
TR44123|c0_g1_i1	27.429	98.1599	21.896	43.629	12.985	632	C3H18_ARATH Zinc finger CCCH domain-containing protein 18	6e-104	37.03	274
TR26706|c1_g1_i1	9.98772	0	7.973	0	20.851	632	MNMG_SYNP2 tRNA uridine 5-carboxymethylaminomethyl modification enzyme MnmG {ECO:0000255|HAMAP-Rule:MF_00129}	0	66.14	214
TR50651|c0_g1_i1	15.6148	35.7663	12.465	15.897	13.9	632	QWRF2_ARATH QWRF motif-containing protein 2	9e-83	38.29	238
TR28081|c0_g1_i1	0	0	0	0	0	631	NU5M_TRIRU NADH-ubiquinone oxidoreductase chain 5	0	83.2	106
TR19502|c0_g1_i1	54.1502	3.18808	43.227	1.417	13.132	631	SRP72_CANFA Signal recognition particle subunit SRP72	2e-64	32.96	374
TR32560|c0_g1_i1	0.016285	0.0404978	0.013	0.018	0.033	631	VP33A_RAT Vacuolar protein sorting-associated protein 33A	1e-106	33.44	344
TR23908|c0_g1_i1	9.5593	69.1118	7.631	30.718	11.905	630	COBT_PSEDE Aerobic cobaltochelatase subunit CobT	0	59.21	251
TR71943|c0_g1_i1	0.806734	5.89018	0.644	2.618	0.932	630	DNE22_RHIME Error-prone DNA polymerase 2 {ECO:0000255|HAMAP-Rule:MF_01902}	0	61.27	218
TR11005|c0_g1_i1	41.2336	0.242987	32.916	0.108	39.264	630	FBL10_ARATH F-box/LRR-repeat protein 10	1e-163	47.14	313
TR82370|c0_g1_i1	27.0168	6.55615	21.567	2.914	46.067	629	AIR9_ARATH 187-kDa microtubule-associated protein AIR9	0	61.84	237
TR58993|c0_g1_i1	8.83524	55.6552	7.053	24.737	75.062	629	CER3_ARATH Protein ECERIFERUM 3	0	61.37	230
TR33442|c0_g1_i1	20.3212	0	16.222	0	0	629	ESP1_ARATH Separase	4e-96	37.52	286
TR79173|c0_g1_i1	13.0481	46.658	10.416	20.738	27.686	629	PABP8_ARATH Polyadenylate-binding protein 8	0	60.25	222
TR67569|c0_g1_i1	1721.71	2248.76	1374.41	999.505	643.34	628	PT30_PINTA (+)-alpha-pinene synthase, chloroplastic	0	99.84	1
TR48745|c0_g1_i1	15.467	72.6621	12.347	32.296	6.754	628	SK2L2_HUMAN Superkiller viralicidic activity 2-like 2	0	52.23	281
TR67414|c0_g1_i1	198.122	167.472	158.157	74.436	130.074	627	PABP2_ARATH Polyadenylate-binding protein 2	0	63.64	198
TR55584|c1_g4_i1	4.82162	33.7684	3.849	15.009	5.838	627	Y3568_PSEAE Uncharacterized protein PA3568	0	53.75	286
TR55584|c1_g1_i3	2.35256	16.1789	1.878	7.191	2.813	627	Y3568_PSEAE Uncharacterized protein PA3568	0	53.75	286
TR55584|c1_g1_i4	1.97424	14.9887	1.576	6.662	2.437	627	Y3568_PSEAE Uncharacterized protein PA3568	0	53.75	286
TR76999|c0_g1_i1	0.164103	0	0.131	0	0.098	626	DCL4_ORYSJ Endoribonuclease Dicer homolog 4	7e-164	46.96	318
TR65711|c0_g1_i1	3.604	1.12944	2.877	0.502	21.766	626	SLY1_ARATH SEC1 family transport protein SLY1	0	66.77	194
TR65711|c0_g2_i1	3.604	1.12944	2.877	0.502	30.842	626	SLY1_ARATH SEC1 family transport protein SLY1	0	66.61	195
TR18183|c0_g1_i1	14.5788	0.0202489	11.638	0.009	0	626	SUT34_ARATH Probable sulfate transporter 3.4	0	66.29	211
TR12214|c0_g1_i1	7.84812	0.0809956	6.265	0.036	14.554	626	WDR75_XENLA WD repeat-containing protein 75	2e-34	26.36	379
TR41079|c0_g1_i1	71.8708	93.4802	57.373	41.549	34.048	625	CAP2_ARATH Putative clathrin assembly protein At2g25430	3e-174	52	260
TR83658|c0_g1_i1	4.34434	0.0404978	3.468	0.018	1.014	625	NRDE2_MOUSE Protein NRDE2 homolog	4e-30	27.36	340
TR27550|c0_g2_i1	16.2073	0	12.938	0	6.247	625	PKP4_ARATH Plastidial pyruvate kinase 4, chloroplastic	0	51.36	269
TR67938|c0_g1_i1	44.6723	30.9043	35.661	13.736	92.315	624	DRP1E_ARATH Dynamin-related protein 1E	0	78.85	122
TR28301|c0_g2_i1	24.4501	0	19.518	0	0	624	PP224_ARATH Pentatricopeptide repeat-containing protein At3g12770	0	45.03	340
TR30096|c0_g1_i1	4.44205	53.5786	3.546	23.814	11.807	624	Y4837_ARATH KH domain-containing protein At4g18375	7e-48	28.21	352
TR85825|c0_g1_i1	373.621	251.671	298.254	111.86	743.325	623	CER1_ARATH Protein ECERIFERUM 1	0	50.08	307
TR34869|c0_g1_i1	69.9454	22.9555	55.836	10.203	85.25	623	CER3_ARATH Protein ECERIFERUM 3	0	48.64	312
TR59627|c0_g1_i1	0.03257	0.0404978	0.026	0.018	7.735	623	COPA2_ARATH Coatomer subunit alpha-2	0	70.14	183
TR76999|c0_g2_i1	13.97	0.0607467	11.152	0.027	0	623	DCL4_ORYSJ Endoribonuclease Dicer homolog 4	4e-162	46.87	317
TR57718|c0_g1_i1	44.8201	211.104	35.779	93.829	12.281	623	TPL_ARATH Protein TOPLESS	0	70.47	171
TR35617|c0_g1_i1	12.8501	3.97329	10.258	1.766	8.34	623	TYPA_HAEIN GTP-binding protein TypA/BipA homolog	4e-166	46.71	301
TR22224|c0_g1_i1	76.5771	0.141742	61.13	0.063	60.573	623	VATA_CITUN V-type proton ATPase catalytic subunit A	0	91.01	56
TR66126|c0_g1_i1	11.0412	0	8.814	0	9.845	623	VILI4_ARATH Villin-4 {ECO:0000303|PubMed:10631247}	0	67.58	193
TR72272|c3_g1_i1	9.0006	63.2013	7.185	28.091	11.071	622	FTSH_BARBK ATP-dependent zinc metalloprotease FtsH {ECO:0000255|HAMAP-Rule:MF_01458}	0	69.13	192
TR58636|c0_g1_i1	28.3497	0.321733	22.631	0.143	22.093	622	PAS1_ARATH Peptidyl-prolyl cis-trans isomerase PASTICCINO1	0	59.65	243
TR45137|c0_g1_i1	12.3566	57.0479	9.864	25.356	1.014	622	TRM1_ARATH Probable tRNA (guanine(26)-N(2))-dimethyltransferase 1	0	63.02	176
TR70751|c0_g1_i1	93.7378	54.3638	74.829	24.163	63.565	622	Y4837_ARATH KH domain-containing protein At4g18375	6e-59	33.92	316
TR41061|c0_g2_i1	0.016285	0	0.013	0	19.248	621	AB23G_ARATH ABC transporter G family member 23	4e-168	51.69	247
TR5114|c0_g2_i1	7.61763	0	6.081	0	0.36	621	BH013_ARATH Transcription factor bHLH13	3e-98	39.94	269
TR5114|c0_g1_i1	0	0	0	0	0.442	621	BH013_ARATH Transcription factor bHLH13	8e-98	39.94	269
TR54724|c0_g1_i1	16.6019	10.9547	13.253	4.869	45.086	621	MACP2_ARATH MACPF domain-containing protein At4g24290	0	60.55	212
TR7402|c0_g1_i1	38.8648	0	31.025	0	8.635	621	PCKA_ARATH Phosphoenolpyruvate carboxykinase [ATP]	0	69.24	165
TR19144|c0_g1_i1	47.6011	19.4255	37.999	8.634	46.836	621	RLK90_ARATH Probable inactive receptor kinase RLK902	0	54.75	249
TR84087|c0_g1_i1	0	0	0	0	4.792	621	TAF2_ARATH Transcription initiation factor TFIID subunit 2	0	56.2	251
TR28342|c1_g1_i2	8.81896	62.2721	7.04	27.678	10.81	621	TRAG4_ECOLX Conjugal transfer protein TraG	2e-113	39.13	297
TR83644|c0_g1_i1	106.359	318.542	84.904	141.582	252.152	620	CER3_ARATH Protein ECERIFERUM 3	0	56.45	262
TR3314|c0_g1_i2	22.4107	0	17.89	0	11.758	620	GUN19_ARATH Endoglucanase 19	0	62.9	215
TR76021|c0_g1_i1	14.5287	68.0408	11.598	30.242	5.675	620	K125_TOBAC 125 kDa kinesin-related protein	0	30.97	428
TR41806|c0_g1_i1	48.4905	22.4718	38.709	9.988	33.492	620	PDR7_ORYSJ Putative pleiotropic drug resistance protein 7	0	61.77	220
TR43861|c0_g1_i1	17.0955	0	13.647	0	0	620	SECA_BACSK Protein translocase subunit SecA {ECO:0000255|HAMAP-Rule:MF_01382}	0	88.87	69
TR79229|c0_g2_i1	18.2806	0	14.593	0	6.361	619	CHR19_ARATH Protein CHROMATIN REMODELING 19 {ECO:0000303|PubMed:16547115}	0	71.24	172
TR46986|c0_g2_i1	28.5313	0	22.776	0	7.49	619	LVSC_DICDI BEACH domain-containing protein lvsC	5e-143	41.03	282
TR46892|c0_g1_i2	28.3008	0	22.592	0	13.786	619	PUB13_ARATH U-box domain-containing protein 13	0	61.23	230
TR54518|c0_g1_i1	9.21481	37.3997	7.356	16.623	8.307	619	RH13_ORYSJ DEAD-box ATP-dependent RNA helicase 13	0	59.61	234
TR83847|c0_g1_i1	8.29283	27.4148	6.62	12.185	31.676	619	TPLAT_ARATH Protein TPLATE	0	73.83	157
TR68438|c1_g1_i1	5.29764	0.0202489	4.229	0.009	30.139	618	ACBP4_ARATH Acyl-CoA-binding domain-containing protein 4	0	57.77	221
TR40226|c0_g1_i1	20.93	0	16.708	0	10.074	618	AHK4_ARATH Histidine kinase 4	0	57.12	232
TR6621|c0_g1_i1	23.3314	0	18.625	0	0.425	618	BGH3B_BACO1 Beta-glucosidase BoGH3B	7e-81	31.07	354
TR43564|c0_g1_i1	15.467	0	12.347	0	5.642	618	CPL3_ARATH RNA polymerase II C-terminal domain phosphatase-like 3	0	54.21	237
TR48142|c13_g9_i1	11.0412	77.9065	8.814	34.627	13.05	618	KUP1_BRADU Probable potassium transport system protein kup 1 {ECO:0000255|HAMAP-Rule:MF_01522}	0	67.15	202
TR65306|c0_g1_i1	25.8493	0	20.635	0	0	618	PPR52_ARATH Pentatricopeptide repeat-containing protein At1g19720	5e-122	35.28	347
TR37542|c4_g2_i1	7.00882	51.1172	5.595	22.72	8.667	618	SMC_RHOPA Chromosome partition protein Smc {ECO:0000255|HAMAP-Rule:MF_01894}	0	77.83	137
TR37542|c4_g2_i2	4.95315	37.762	3.954	16.784	6.541	618	SMC_RHOPA Chromosome partition protein Smc {ECO:0000255|HAMAP-Rule:MF_01894}	0	77.83	137
TR83170|c0_g1_i1	12.6372	0	10.088	0	9.223	618	TAF1_ORYSJ Transcription initiation factor TFIID subunit 1	0	70.87	177
TR47095|c0_g1_i2	6.68061	0	5.333	0	1.635	618	VIP2_NICBE Probable NOT transcription complex subunit VIP2	0	57.44	234
TR55175|c0_g1_i1	9.77351	0	7.802	0	6.705	617	CRS1_ORYSJ Chloroplastic group IIA intron splicing facilitator CRS1, chloroplastic	2e-121	39.55	333
TR53127|c0_g1_i1	35.3761	21.0409	28.24	9.352	9.436	617	MAOM_SOLTU NAD-dependent malic enzyme 62 kDa isoform, mitochondrial	0	74.23	156
TR53127|c0_g1_i2	29.4195	4.33777	23.485	1.928	41.848	617	MAOM_SOLTU NAD-dependent malic enzyme 62 kDa isoform, mitochondrial	0	73.26	162
TR8333|c0_g1_i1	68.2342	2.90459	54.47	1.291	110.369	617	TMN7_ARATH Transmembrane 9 superfamily member 7 {ECO:0000305}	0	82.5	107
TR18899|c0_g1_i1	27.9714	59.2056	22.329	26.315	28.406	616	ADO1_ARATH Adagio protein 1	0	78.41	123
TR37542|c6_g12_i9	3.01147	21.0004	2.404	9.334	3.467	616	ILVD_GRABC Dihydroxy-acid dehydratase {ECO:0000255|HAMAP-Rule:MF_00012}	0	87.5	77
TR3803|c0_g1_i1	88.7032	454.565	70.81	202.04	27.032	616	PMT2_ARATH Probable methyltransferase PMT2	0	72.56	164
TR62492|c0_g1_i1	34.8662	0.0202489	27.833	0.009	15.209	616	PPR58_ARATH Pentatricopeptide repeat-containing protein At1g26460, mitochondrial	0	58.28	238
TR61857|c0_g1_i1	0.016285	0	0.013	0	5.02	616	SRF8_ARATH Protein STRUBBELIG-RECEPTOR FAMILY 8	0	53.08	241
TR47095|c0_g1_i1	11.1389	0.222738	8.892	0.099	10.515	616	VIP2_NICBE Probable NOT transcription complex subunit VIP2	0	58.77	232
TR4360|c0_g1_i2	15.8942	127.087	12.688	56.486	8.798	615	PME61_ARATH Probable pectinesterase/pectinesterase inhibitor 61	0	49.11	246
TR72452|c0_g1_i1	0.410883	2.92484	0.328	1.3	0.638	615	Y091_CAUCR Uncharacterized signaling protein CC_0091	1e-108	40	323
TR41652|c0_g1_i1	0.295636	2.94509	0.236	1.309	0.376	614	ACON1_ECOLI Aconitate hydratase 1	3e-167	46.09	307
TR19430|c0_g1_i1	0.016285	0.0404978	0.013	0.018	0	614	DIS3_SCHPO Exosome complex exonuclease dis3	0	65.31	206
TR76894|c0_g1_i1	50.0038	6.55615	39.917	2.914	52.053	614	FAAH_ARATH Fatty acid amide hydrolase	9e-152	45.44	316
TR48116|c0_g1_i3	24.1707	0	19.295	0	20.458	614	VIP2_NICBE Probable NOT transcription complex subunit VIP2	6e-155	50	242
TR77361|c0_g1_i1	0	0.0202489	0	0.009	37.302	614	Y1044_ARATH BTB/POZ domain-containing protein At1g30440	0	54.72	252
TR75229|c0_g1_i1	67.0166	102.961	53.498	45.763	35.601	613	GT645_ARATH Glycosyltransferase family protein 64 protein C5 {ECO:0000303|PubMed:24905498}	0	61.01	233
TR66831|c1_g1_i1	9.60941	68.0611	7.671	30.251	11.889	613	YIDC_BRADU Membrane protein insertase YidC {ECO:0000255|HAMAP-Rule:MF_01810}	0	72.43	158
TR13252|c0_g1_i1	20.6168	26.9108	16.458	11.961	23.271	612	CRK26_ARATH Cysteine-rich receptor-like protein kinase 26	2e-142	40.52	349
TR15033|c0_g1_i1	37.0221	0.0404978	29.554	0.018	36.206	612	PMA4_NICPL Plasma membrane ATPase 4	0	82.35	108
TR2716|c0_g1_i1	25.3558	0.0607467	20.241	0.027	7.032	612	SCC3_ARATH Sister-chromatid cohesion protein 3	0	50.98	291
TR59107|c0_g2_i1	54.1502	63.2013	43.227	28.091	13.213	612	SERA1_ARATH D-3-phosphoglycerate dehydrogenase 1, chloroplastic	0	76.47	118
TR59107|c0_g3_i1	31.7395	106.026	25.337	47.125	33.246	612	SERA1_ARATH D-3-phosphoglycerate dehydrogenase 1, chloroplastic	0	76.47	118
TR59107|c0_g1_i1	0	0	0	0	33.573	612	SERA1_ARATH D-3-phosphoglycerate dehydrogenase 1, chloroplastic	0	76.47	118
TR35899|c0_g1_i1	28.4649	74.8805	22.723	33.282	63.026	612	TT39A_MOUSE Tetratricopeptide repeat protein 39A	7e-37	25.98	374
TR33570|c0_g1_i1	13.7395	0	10.968	0	45.348	611	P4KG4_ARATH Phosphatidylinositol 4-kinase gamma 4	0	52.86	236
TR3531|c0_g1_i1	14.3646	62.4544	11.467	27.759	29.632	611	PTR33_ARATH Protein NRT1/ PTR FAMILY 6.4	1e-172	52.05	250
TR1094|c0_g1_i1	2.63316	0	2.102	0	16.501	611	PUM23_ARATH Pumilio homolog 23	7e-168	43.86	323
TR15184|c0_g1_i1	19.2188	0.0607467	15.342	0.027	45.642	611	RBR_COCNU Retinoblastoma-related protein	0	67.1	179
TR31125|c0_g3_i1	0.756627	6.73839	0.604	2.995	1.047	611	TRAD1_ECOLI Coupling protein TraD	7e-60	26.19	395
TR14380|c0_g2_i1	19.8276	0	15.828	0	33.933	610	AVPX_ARATH Pyrophosphate-energized membrane proton pump 3	0	85.25	90
TR14380|c0_g1_i1	5.3966	2.05864	4.308	0.915	7.195	610	AVPX_ARATH Pyrophosphate-energized membrane proton pump 3	0	85.25	90
TR13184|c0_g2_i1	0.016285	0	0.013	0	0	610	HSP72_PARBA Heat shock 70 kDa protein 2	0	87.7	75
TR28342|c1_g2_i1	3.24197	22.3705	2.588	9.943	4.072	610	PRTS_SERMA Extracellular serine protease	2e-48	30.33	393
TR68358|c0_g1_i1	0.542416	0	0.433	0	0	610	SUBL_ARATH Subtilisin-like protease	5e-65	34.26	334
TR74205|c0_g1_i1	7.73287	88.2942	6.173	39.244	2.469	609	NIK3_ARATH Protein NSP-INTERACTING KINASE 3	0	64.53	200
TR20326|c0_g1_i1	298.64	274.769	238.398	122.126	183.926	608	ACLB1_ORYSJ ATP-citrate synthase beta chain protein 1	0	90.46	58
TR82901|c0_g1_i1	17.4575	29.1697	13.936	12.965	15.912	608	MP702_ARATH Microtubule-associated protein 70-2	0	72.37	154
TR18319|c0_g1_i1	39.7204	96.6255	31.708	42.947	74.915	608	RCD1_ARATH Inactive poly [ADP-ribose] polymerase RCD1	2e-83	31.25	359
TR1182|c0_g1_i1	85.4625	23.9252	68.223	10.634	103.288	608	SDL5A_SOYBN Dynamin-related protein 5A	0	79.77	123
TR24985|c0_g1_i2	7.68402	33.0012	6.134	14.668	13.671	608	SPO15_SCHPO Sporulation-specific protein 15	0.52	25.16	355
TR49496|c0_g1_i1	20.2874	0	16.195	0	0.572	608	Y1670_ARATH Probable receptor-like protein kinase At1g67000	1e-88	35.03	332
TR11780|c0_g1_i1	17.5565	0.0404978	14.015	0.018	6.231	607	CLPB2_ORYSJ Chaperone protein ClpB2, chloroplastic	0	84.18	96
TR82901|c0_g2_i1	12.6033	0	10.061	0	30.499	607	MP702_ARATH Microtubule-associated protein 70-2	0	73.48	145
TR82901|c0_g3_i1	0	0.0202489	0	0.009	0	607	MP702_ARATH Microtubule-associated protein 70-2	0	72.65	145
TR40723|c0_g1_i1	0	0.0404978	0	0.018	0	607	PP327_ARATH Pentatricopeptide repeat-containing protein At4g20090	0	48.11	307
TR30779|c0_g1_i2	22.427	0.202489	17.903	0.09	22.061	606	AB7G_ARATH ABC transporter G family member 7	0	73.93	154
TR36920|c1_g1_i1	0.428421	4.13528	0.342	1.838	0.621	606	ACRB_ECOLI Multidrug efflux pump subunit AcrB	0	53.96	263
TR53684|c0_g1_i1	97.457	253.406	77.798	112.631	18.986	606	CCR4B_ARATH Carbon catabolite repressor protein 4 homolog 2	0	68.98	183
TR82130|c0_g1_i1	23.1836	94.3464	18.507	41.934	22.191	606	HRD3A_ARATH ERAD-associated E3 ubiquitin-protein ligase component HRD3A {ECO:0000305}	0	67.16	194
TR51312|c0_g1_i1	9.74094	36.997	7.776	16.444	3.025	606	PP301_ARATH Pentatricopeptide repeat-containing protein At4g02750	2e-137	40.1	307
TR79188|c0_g2_i1	25.0764	69.3728	20.018	30.834	16.86	606	SDP6_ARATH Glycerol-3-phosphate dehydrogenase SDP6, mitochondrial	0	75.25	146
TR67503|c0_g2_i1	52.8336	29.4104	42.176	13.072	46.198	605	DGDG1_SOYBN Digalactosyldiacylglycerol synthase 1, chloroplastic	0	67.93	190
TR72032|c0_g1_i1	0.048855	126.481	0.039	56.217	2.993	605	ETR1_CUCSA Ethylene receptor 1	2e-143	42.48	335
TR9267|c0_g1_i1	57.8519	13.8593	46.182	6.16	344.663	605	GUN25_ARATH Endoglucanase 25	0	73.55	156
TR25489|c0_g1_i1	9.82362	69.8767	7.842	31.058	11.971	605	MUTL_NITHX DNA mismatch repair protein MutL {ECO:0000255|HAMAP-Rule:MF_00149}	0	83.14	100
TR25489|c0_g2_i1	0	0	0	0	0	605	MUTL_NITHX DNA mismatch repair protein MutL {ECO:0000255|HAMAP-Rule:MF_00149}	0	83.14	100
TR78180|c0_g1_i1	8.14501	0.0404978	6.502	0.018	10.94	605	NPC1_HUMAN Niemann-Pick C1 protein	5e-141	43.31	310
TR61663|c0_g1_i1	21.8019	0	17.404	0	24.105	605	OEP80_ARATH Outer envelope protein 80, chloroplastic	0	67.44	178
TR33315|c0_g2_i1	5.33146	0	4.256	0	0.262	605	POLX_TOBAC Retrovirus-related Pol polyprotein from transposon TNT 1-94	2e-107	29.09	389
TR36466|c0_g1_i1	19.0046	0	15.171	0	0.016	605	PP444_ARATH Pentatricopeptide repeat-containing protein At5g64320, mitochondrial	1e-79	27.77	426
TR26603|c0_g1_i1	28.5639	3.22858	22.802	1.435	28.569	605	SCAI_MOUSE Protein SCAI	3e-93	35.37	318
TR10292|c0_g1_i2	18.2142	0	14.54	0	39.444	604	FAAH_ARATH Fatty acid amide hydrolase	0	58.61	248
TR22424|c0_g1_i1	46.9109	28.6252	37.448	12.723	45.25	604	IF2P_SCHPO Eukaryotic translation initiation factor 5B	0	61.09	215
TR27756|c0_g1_i1	3.35722	0.101245	2.68	0.045	20.409	604	PSD2_ARATH Phosphatidylserine decarboxylase proenzyme 2	0	64.57	212
TR43232|c0_g2_i1	0.016285	0	0.013	0	4.088	604	TYW1_ARATH S-adenosyl-L-methionine-dependent tRNA 4-demethylwyosine synthase	0	66.39	179
TR47323|c0_g1_i1	18.8067	15.2092	15.013	6.76	11.987	604	VILI2_ARATH Villin-2 {ECO:0000303|PubMed:10631247}	0	50.99	255
TR3077|c0_g1_i1	0.0663927	75.0019	0.053	33.336	19.084	604	Y4139_ARATH Uncharacterized aarF domain-containing protein kinase At4g31390, chloroplastic	0	80.79	108
TR10292|c0_g1_i1	0	74.7185	0	33.21	0	603	FAAH_ARATH Fatty acid amide hydrolase	0	54.23	244
TR30097|c0_g1_i1	247.287	382.65	197.404	170.076	205.938	603	PFPA_RICCO Pyrophosphate--fructose 6-phosphate 1-phosphotransferase subunit alpha {ECO:0000255|HAMAP-Rule:MF_03185}	0	77.61	131
TR68804|c0_g1_i1	84.6395	10.8737	67.566	4.833	49.207	603	PMTL_ARATH Probable methyltransferase PMT21	0	67.66	185
TR54211|c0_g1_i1	26.869	0	21.449	0	0.065	603	PP118_ARATH Pentatricopeptide repeat-containing protein At1g73710	2e-28	21.39	439
TR26890|c0_g2_i1	13.608	0	10.863	0	23.909	603	PP420_ARATH Pentatricopeptide repeat-containing protein At5g46580, chloroplastic	0	49.42	289
TR54514|c0_g1_i1	716.916	917.12	572.3	407.631	311.727	603	SSG1_MANES Granule-bound starch synthase 1, chloroplastic/amyloplastic	0	70.48	171
TR42710|c0_g2_i1	8.83524	0.0607467	7.053	0.027	13.41	603	THE1_ARATH Receptor-like protein kinase THESEUS 1	0	63.68	198
TR28821|c0_g1_i1	0.313173	139.13	0.25	61.839	2.927	602	CPY71_ARATH Peptidyl-prolyl cis-trans isomerase CYP71	0	79.73	119
TR37351|c0_g1_i1	39.9997	45.7715	31.931	20.344	5.331	602	ORTH2_ARATH E3 ubiquitin-protein ligase ORTHRUS 2	0	60.3	218
TR13157|c1_g1_i1	14.3308	0	11.44	0	0	602	PP444_ARATH Pentatricopeptide repeat-containing protein At5g64320, mitochondrial	9e-81	29.9	408
TR63471|c0_g1_i1	0.180388	0.0809956	0.144	0.036	0.131	602	RNHX1_ARATH Putative ribonuclease H protein At1g65750	5e-29	23.42	408
TR70522|c0_g1_i1	40.0824	0.121493	31.997	0.054	16.043	602	SYFB_ARATH Probable phenylalanine--tRNA ligase beta subunit	0	69.6	167
TR32664|c0_g1_i1	14.3308	0.101245	11.44	0.045	38.627	602	THOC1_ARATH THO complex subunit 1	0	66.11	187
TR67052|c0_g1_i1	13.8548	0	11.06	0	32.314	601	LCBK1_ARATH Sphingoid long-chain bases kinase 1	0	61.23	206
TR85579|c0_g1_i1	0.03257	0	0.026	0	0	601	LCF1_SCHPO Long-chain-fatty-acid--CoA ligase 1	0	48.42	298
TR75928|c0_g2_i1	8.34168	60.0943	6.659	26.71	10.188	601	LEPA_OLICO Elongation factor 4 {ECO:0000255|HAMAP-Rule:MF_00071}	0	94.01	36
TR75928|c0_g1_i1	2.79726	16.3386	2.233	7.262	1.913	601	LEPA_OLICO Elongation factor 4 {ECO:0000255|HAMAP-Rule:MF_00071}	0	94.01	36
TR42911|c0_g2_i1	6.12066	0	4.886	0	12.805	601	OPLA_ARATH 5-oxoprolinase	0	76.21	133
TR73159|c0_g1_i2	2.25359	0	1.799	0	32.347	601	OPT4_ARATH Oligopeptide transporter 4	0	68.39	150
TR49772|c0_g1_i1	14.7592	0.0404978	11.782	0.018	38.741	601	PTR45_ARATH Protein NRT1/ PTR FAMILY 5.7	0	47.25	294
TR29321|c0_g1_i1	18.61	0	14.856	0	11.971	601	SEC_ARATH Probable UDP-N-acetylglucosamine--peptide N-acetylglucosaminyltransferase SEC	0	76.37	142
TR23719|c0_g1_i1	9.08203	65.2375	7.25	28.996	11.088	601	TYPA_SHIFL GTP-binding protein TypA/BipA	0	56.57	257
TR32372|c3_g2_i2	11.501	0	9.181	0	10.041	601	Y2241_ARATH Putative leucine-rich repeat receptor-like serine/threonine-protein kinase At2g24130	3e-140	46.76	292
TR5939|c0_g1_i1	25.4046	0.202489	20.28	0.09	16.991	600	NU98A_ARATH Nuclear pore complex protein NUP98A {ECO:0000303|PubMed:21189294}	7e-167	52.5	227
TR49704|c0_g1_i1	27.8399	0	22.224	0	12.003	600	PTR18_ARATH Protein NRT1/ PTR FAMILY 3.1	0	65	198
TR75323|c0_g1_i1	6.33487	0.906701	5.057	0.403	6.868	600	SERK2_ARATH Somatic embryogenesis receptor kinase 2	0	77.67	134
TR37638|c0_g1_i1	2.81355	0	2.246	0	0	600	Y1839_ARATH Probable serine/threonine-protein kinase At1g18390	1e-126	40.5	310
TR37638|c0_g2_i1	0.938267	0	0.749	0	19.689	600	Y1839_ARATH Probable serine/threonine-protein kinase At1g18390	7e-127	40.5	310
TR10113|c0_g1_i1	9.14842	69.9375	7.303	31.085	11.235	600	Y3576_BRUSU Putative binding protein BRA0576/BS1330_II0571	0	49.5	289
TR46626|c0_g2_i1	12.686	0	10.127	0	22.78	599	AB3G_ARATH ABC transporter G family member 3	0	62.27	224
TR9793|c0_g1_i1	14.7592	13.0515	11.782	5.801	5.429	599	AL221_ARATH Aldehyde dehydrogenase 22A1	0	74.46	147
TR18038|c0_g1_i1	26.1124	4.11503	20.845	1.829	2.502	599	ARI2_ARATH Probable E3 ubiquitin-protein ligase ARI2	0	59.93	204
TR10070|c0_g2_i1	0	0	0	0	6.983	599	BAME3_ARATH Leucine-rich repeat receptor-like serine/threonine-protein kinase BAM3	5e-76	33.39	358
TR77929|c0_g1_i1	10.8596	0	8.669	0	5.233	599	CAP4_ARATH Putative clathrin assembly protein At1g03050	0	99.67	2
TR46333|c0_g1_i2	10.5139	0	8.393	0	2.6	599	Y639_ARATH Probable polygalacturonase non-catalytic subunit At1g60390	2e-165	44.91	313
TR71389|c0_g2_i1	27.2812	6.01168	21.778	2.672	32.429	598	PP6R3_CHICK Serine/threonine-protein phosphatase 6 regulatory subunit 3	2e-54	26.92	362
TR16170|c0_g1_i1	8.70371	26.0626	6.948	11.584	10.286	598	PPA27_ARATH Probable inactive purple acid phosphatase 27	0	66.56	194
TR34587|c0_g1_i1	0.115248	0	0.092	0	0	598	RAD7_SCHPO DNA repair protein rhp7	4e-70	30.77	356
TR57800|c0_g1_i1	12.785	174.532	10.206	77.574	33.606	598	SUBL_ARATH Subtilisin-like protease	0	63.88	202
TR50027|c0_g1_i1	45.0017	0	35.924	0	39.035	598	ZDH22_ARATH Protein S-acyltransferase 24	0	65.72	190
TR45663|c0_g1_i1	15.7626	50.1093	12.583	22.272	24.922	597	BAM7_ARATH Beta-amylase 7	0	57.96	239
TR10070|c0_g2_i3	0	0	0	0	0	597	BAME3_ARATH Leucine-rich repeat receptor-like serine/threonine-protein kinase BAM3	9e-75	33.33	363
TR37542|c5_g2_i2	10.0867	70.2817	8.052	31.238	11.905	597	DNAK_MAGSA Chaperone protein DnaK {ECO:0000255|HAMAP-Rule:MF_00332}	0	78.73	127
TR50194|c0_g1_i1	45.6932	0.283485	36.476	0.126	32.576	597	MAO2_ARATH NAD-dependent malic enzyme 2, mitochondrial	0	73.2	154
TR6969|c0_g2_i1	9.60941	70.7654	7.671	31.453	11.889	597	SYR_NITHX Arginine--tRNA ligase {ECO:0000255|HAMAP-Rule:MF_00123}	0	84.42	93
TR48863|c0_g1_i1	88.5228	194.403	70.666	86.406	123.991	597	Y1770_SYNY3 Uncharacterized protein sll1770	1e-155	42.88	290
TR4528|c0_g1_i1	19.9917	87.428	15.959	38.859	15.454	596	MCTP1_HUMAN Multiple C2 and transmembrane domain-containing protein 1	5e-16	21.64	371
TR18209|c0_g1_i1	9.27995	0	7.408	0	0	596	SBIR1_ARATH Leucine-rich repeat receptor-like serine/threonine/tyrosine-protein kinase SOBIR1	2e-145	45.81	262
TR18209|c0_g2_i1	8.04605	0	6.423	0	0	596	SBIR1_ARATH Leucine-rich repeat receptor-like serine/threonine/tyrosine-protein kinase SOBIR1	3e-145	45.81	262
TR47847|c0_g1_i1	146.819	227.364	117.203	101.056	94.342	596	SDHA_ORYSJ Succinate dehydrogenase [ubiquinone] flavoprotein subunit, mitochondrial	0	91.44	51
TR78805|c0_g1_i1	13.0318	0.0607467	10.403	0.027	5.135	596	SPPA1_ARATH Serine protease SPPA, chloroplastic	0	65.77	196
TR56492|c0_g1_i1	22.5748	0.121493	18.021	0.054	25.969	596	VPS33_ARATH Vacuolar protein-sorting-associated protein 33 homolog	0	66.95	192
TR77595|c0_g1_i1	0	0	0	0	1.668	596	Y3210_ARATH BTB/POZ domain-containing protein At3g22104	2e-101	35.4	287
TR49787|c0_g1_i1	11.2053	0	8.945	0	16.01	596	YTDC2_HUMAN Probable ATP-dependent RNA helicase YTHDC2	1e-69	34.06	278
TR63397|c0_g2_i1	0	0	0	0	0	595	DI3L1_MOUSE DIS3-like exonuclease 1	5e-84	33.78	305
TR31544|c0_g2_i1	0.0989628	147.783	0.079	65.685	0.033	595	PPR32_ARATH Pentatricopeptide repeat-containing protein At1g11290	0	46.39	319
TR27545|c0_g1_i1	36.873	35.8878	29.435	15.951	0	595	SMC4_ARATH Structural maintenance of chromosomes protein 4	0	67.56	190
TR77595|c0_g2_i1	3.29082	7.32335	2.627	3.255	0	595	Y3210_ARATH BTB/POZ domain-containing protein At3g22104	2e-101	35.29	288
TR72584|c0_g1_i1	10.9748	0.0202489	8.761	0.009	0.654	594	KDM5B_HUMAN Lysine-specific demethylase 5B	2e-40	25.93	357
TR10599|c0_g1_i1	1.0698	7.60459	0.854	3.38	1.341	594	LTRA_LACLM Group II intron-encoded protein LtrA	4e-111	37.04	342
TR61332|c0_g1_i1	0	0.0202489	0	0.009	4.35	594	Y1497_ARATH Probable receptor-like protein kinase At1g49730	0	51.85	256
TR39693|c0_g1_i1	0.509846	3.24882	0.407	1.444	0.54	594	Y584_MYCTU Uncharacterized glycosidase Rv0584	3e-74	35.52	325
TR62019|c0_g1_i1	17.3097	0.101245	13.818	0.045	5.233	593	AB1D_ARATH ABC transporter D family member 1	2e-101	36.09	341
TR10083|c0_g2_i1	26.8853	11.6994	21.462	5.2	14.358	593	NBS1_ORYSJ Nijmegen breakage syndrome 1 protein {ECO:0000303|PubMed:17182003}	3e-77	32.72	329
TR71009|c0_g1_i1	15.9105	0.0404978	12.701	0.018	13.148	593	Y5838_ARATH Probably inactive leucine-rich repeat receptor-like protein kinase At5g48380	0	55.14	253
TR23646|c1_g1_i1	14.4636	0	11.546	0	15.83	592	AIR3_ARATH Subtilisin-like protease SBT5.3	5e-123	42.23	304
TR54138|c0_g1_i1	4.82162	4.98348	3.849	2.215	0	592	CK5P1_ARATH CDK5RAP1-like protein	0	68.58	150
TR54138|c0_g2_i1	0	4.98348	0	2.215	11.039	592	CK5P1_ARATH CDK5RAP1-like protein	0	68.58	150
TR84285|c0_g1_i1	0.394598	2.98559	0.315	1.327	0.572	592	IUTA_KLEPN Ferric aerobactin receptor	8e-53	27.36	372
TR76042|c0_g1_i1	198.846	73.5283	158.735	32.681	449.422	592	MTHR1_MAIZE Methylenetetrahydrofolate reductase 1	0	76.69	138
TR59968|c0_g1_i1	32.9897	0.0202489	26.335	0.009	9.616	592	SRP68_CANFA Signal recognition particle subunit SRP68	9e-81	34.12	339
TR37123|c0_g1_i1	83.5697	0.283485	66.712	0.126	101.015	592	TMN2_ARATH Transmembrane 9 superfamily member 2 {ECO:0000305}	0	78.04	122
TR17520|c0_g1_i1	19.2188	27.2528	15.342	12.113	41.783	592	Y1796_ARATH Uncharacterized aarF domain-containing protein kinase At1g79600, chloroplastic	0	76.18	141
TR26457|c0_g1_i1	7.38838	42.8264	5.898	19.035	15.307	591	AAE15_ARATH Long-chain-fatty-acid--[acyl-carrier-protein] ligase AEE15, chloroplastic	0	60.74	221
TR66831|c3_g2_i1	11.8467	81.8191	9.457	36.366	14.227	591	COXN_BRADU Alternative cytochrome c oxidase subunit 1	0	86.8	78
TR53428|c1_g2_i1	0.428421	1.75491	0.342	0.78	0.262	591	FOXA_SALTS Ferrioxamine B receptor	4e-57	30.12	367
TR53428|c1_g1_i1	0	2.03839	0	0.906	0.392	591	FOXA_SALTS Ferrioxamine B receptor	4e-57	30.12	367
TR48142|c7_g2_i1	0.608809	3.20833	0.486	1.426	0.605	591	LCFH_HAEIN Putative long-chain-fatty-acid--CoA ligase	2e-98	31.13	395
TR48142|c7_g3_i1	0.608809	4.01378	0.486	1.784	0.703	591	LCFH_HAEIN Putative long-chain-fatty-acid--CoA ligase	2e-98	31.13	395
TR74387|c0_g1_i1	0	0.0404978	0	0.018	8.307	591	MAOX_VITVI NADP-dependent malic enzyme	0	79.19	123
TR32459|c0_g1_i1	0.131533	0	0.105	0	6.133	591	PDR7_ORYSJ Putative pleiotropic drug resistance protein 7	0	65.65	169
TR40715|c0_g2_i1	15.105	0	12.058	0	16.779	591	SPSA2_CRAPL Probable sucrose-phosphate synthase 2	0	54.82	235
TR40715|c0_g1_i1	4.8379	0.101245	3.862	0.045	0	591	SPSA2_CRAPL Probable sucrose-phosphate synthase 2	0	54.82	235
TR46333|c0_g1_i1	33.4669	0	26.716	0	12.412	591	Y639_ARATH Probable polygalacturonase non-catalytic subunit At1g60390	6e-167	45.52	313
TR66169|c0_g1_i4	5.72606	0	4.571	0	5.74	590	ASNS_ASPOF Asparagine synthetase [glutamine-hydrolyzing]	0	80.51	113
TR821|c0_g1_i1	67.8722	30.0966	54.181	13.377	67.229	590	OST1A_ORYSJ Dolichyl-diphosphooligosaccharide--protein glycosyltransferase subunit 1A	0	59.66	236
TR8731|c0_g1_i1	3.62028	0.0202489	2.89	0.009	1.243	590	STI_ARATH Protein STICHEL	4e-98	38.31	321
TR24970|c0_g1_i1	65.0423	42.4822	51.922	18.882	97.253	589	ASD1_ARATH Alpha-L-arabinofuranosidase 1	0	68.59	179
TR35619|c0_g1_i1	12.6697	77.8255	10.114	34.591	14.44	589	BIG2_ARATH Brefeldin A-inhibited guanine nucleotide-exchange protein 2	0	61.97	205
TR23768|c0_g1_i1	34.191	108.971	27.294	48.434	13.148	589	ETR1_MALDO Ethylene receptor	0	74.19	148
TR77697|c0_g1_i1	31.4764	132.23	25.127	58.772	55.716	589	SFR2_ORYSJ Beta-glucosidase-like SFR2, chloroplastic	0	64.69	187
TR63022|c0_g1_i2	15.2691	41.9175	12.189	18.631	25.675	588	GLGB1_PEA 1,4-alpha-glucan-branching enzyme 1, chloroplastic/amyloplastic	0	83.5	96
TR63022|c0_g1_i1	11.0237	0	8.8	0	17.678	588	GLGB1_PEA 1,4-alpha-glucan-branching enzyme 1, chloroplastic/amyloplastic	0	83.5	96
TR53971|c0_g1_i1	0.048855	18.296	0.039	8.132	0.18	588	HOX32_ORYSJ Homeobox-leucine zipper protein HOX32	0	54.59	255
TR8300|c0_g1_i1	15.4996	0.0404978	12.373	0.018	1.979	588	HSP7C_PETHY Heat shock cognate 70 kDa protein	0	62.07	212
TR11178|c1_g1_i1	135.695	2.46137	108.323	1.094	67.359	588	PDC2_ORYSI Pyruvate decarboxylase 2	0	80.95	109
TR23809|c0_g2_i1	55.5983	6.97912	44.383	3.102	65.43	587	2AAB_ARATH Serine/threonine-protein phosphatase 2A 65 kDa regulatory subunit A beta isoform	0	80.92	112
TR77046|c0_g1_i1	14.9897	0.101245	11.966	0.045	5.576	587	AB1B_ARATH ABC transporter B family member 1	3e-114	37.82	356
TR65082|c0_g1_i1	62.2125	0.0404978	49.663	0.018	40.229	587	EIF3A_ARATH Eukaryotic translation initiation factor 3 subunit A {ECO:0000255|HAMAP-Rule:MF_03000}	0	72.4	161
TR41530|c0_g1_i1	58.1488	235.594	46.419	104.714	57.646	587	G6PDC_TOBAC Glucose-6-phosphate 1-dehydrogenase, chloroplastic	0	75.64	116
TR14923|c0_g2_i1	11.7979	10.9547	9.418	4.869	34.734	587	KCA2_ARATH Kinesin-like protein KCA2	0	54.51	258
TR54211|c0_g1_i1	26.869	0	21.449	0	0.065	587	PP118_ARATH Pentatricopeptide repeat-containing protein At1g73710	2e-176	46.34	313
TR62187|c0_g1_i1	305.502	194.745	243.876	86.558	90.499	587	RUBA_PEA RuBisCO large subunit-binding protein subunit alpha, chloroplastic	0	77	110
TR3036|c0_g1_i1	2.87994	0	2.299	0	16.484	587	SHGR2_ARATH Phospholipase SGR2	2e-146	43.95	244
TR27266|c0_g1_i1	52.6695	9.58223	42.045	4.259	44.154	587	TYPA_SYNY3 GTP-binding protein TypA/BipA homolog	0	53.83	270
TR42586|c0_g1_i1	9.44405	0.0404978	7.539	0.018	5.74	586	ARFW_ORYSI Auxin response factor 23	3e-110	40.44	283
TR65256|c0_g1_i2	14.7592	46.2148	11.782	20.541	31.333	586	EXEC1_ARATH Protein EXECUTER 1, chloroplastic	1e-109	40.1	318
TR67215|c0_g1_i1	0.362028	3.7933	0.289	1.686	0.425	586	NOLG_RHIME Nodulation protein NolG	8e-45	29.52	383
TR56144|c0_g2_i1	126.35	97.251	100.863	43.225	102.094	586	NRX1_ARATH Probable nucleoredoxin 1	0	48.29	294
TR56144|c0_g1_i1	58.6749	35.3613	46.839	15.717	73.41	586	NRX1_ARATH Probable nucleoredoxin 1	0	48.29	294
TR58976|c0_g1_i1	0.724057	0	0.578	0	18.61	586	PUB4_ARATH U-box domain-containing protein 4	3e-79	33.62	324
TR16610|c0_g1_i1	42.6492	0.0809956	34.046	0.036	12.657	586	RSH1_ORYSJ Putative GTP diphosphokinase RSH1, chloroplastic	0	60.24	213
TR27739|c0_g1_i1	47.9957	133.965	38.314	59.543	67.31	586	SFH8_ARATH Phosphatidylinositol/phosphatidylcholine transfer protein SFH8	0	60.24	220
TR29664|c0_g1_i1	131.583	26.9715	105.04	11.988	31.775	586	TC753_ARATH Protein TOC75-3, chloroplastic	0	73.55	154
TR9723|c0_g1_i1	41.1184	39.1546	32.824	17.403	30.695	586	USP_CUCME UDP-sugar pyrophosphorylase	0	74.74	147
TR79033|c0_g1_i1	16.9151	0	13.503	0	14.898	586	Y3330_ARATH Putative metallophosphoesterase At3g03305	6e-174	48.63	279
TR27999|c0_g1_i1	0	0	0	0	8.929	585	BXL5_ARATH Probable beta-D-xylosidase 5	0	61.2	203
TR34620|c0_g1_i1	56.0918	74.3967	44.777	33.067	49.681	585	ILVB1_TOBAC Acetolactate synthase 1, chloroplastic	0	76.58	135
TR37542|c6_g1_i1	9.85619	69.2715	7.868	30.789	11.954	585	NDVA_NITHX Beta-(1--2)glucan export ATP-binding/permease protein NdvA {ECO:0000255|HAMAP-Rule:MF_01728}	0	83.42	97
TR57073|c0_g1_i1	18.7253	49.2206	14.948	21.877	40.736	585	RSH3C_ARATH Probable GTP diphosphokinase RSH3, chloroplastic	0	59.83	191
TR42809|c0_g1_i1	12.6372	0	10.088	0	13.851	585	THE1_ARATH Receptor-like protein kinase THESEUS 1	4e-175	49.91	273
TR38075|c0_g1_i1	0.394598	0.222738	0.315	0.099	13.312	584	CCD93_XENTR Coiled-coil domain-containing protein 93	9e-74	29.28	338
TR63397|c0_g1_i1	13.2284	0	10.56	0	1.341	584	DI3L1_MOUSE DIS3-like exonuclease 1	3e-87	34.42	305
TR49903|c0_g3_i1	37.4981	0	29.934	0	7.719	584	HAK10_ORYSJ Potassium transporter 10	0	68.32	148
TR49903|c0_g2_i1	0	0	0	0	0	584	HAK10_ORYSJ Potassium transporter 10	0	68.32	148
TR10967|c0_g1_i1	75.689	6.83738	60.421	3.039	43.369	584	POL3_DROME Retrovirus-related Pol polyprotein from transposon 17.6	7e-92	34.93	343
TR13399|c0_g1_i1	29.5849	0.0809956	23.617	0.036	16.958	584	RH21_ARATH DEAD-box ATP-dependent RNA helicase 21	0	85.62	84
TR22617|c0_g1_i1	0.048855	21.4031	0.039	9.513	0.033	584	Y1790_ARATH BTB/POZ domain-containing protein At1g67900	0	54.45	231
TR73539|c0_g1_i1	19.1524	95.6581	15.289	42.517	37.089	583	CID7_ARATH Polyadenylate-binding protein-interacting protein 7	3e-148	46.48	282
TR16724|c0_g1_i1	13.9863	0	11.165	0	10.744	583	CLSY3_ARATH SNF2 domain-containing protein CLASSY 3	1e-94	37.05	286
TR61597|c0_g1_i1	107.987	214.373	86.204	95.282	134.261	583	COI1_ARATH Coronatine-insensitive protein 1	0	55.06	257
TR54722|c0_g1_i1	0.048855	0	0.039	0	1.177	583	E70A1_ARATH Exocyst complex component EXO70A1	4e-68	28.3	383
TR6656|c0_g1_i1	107.115	39.2964	85.508	17.466	83.402	583	FTSH5_ARATH ATP-dependent zinc metalloprotease FTSH 5, chloroplastic	0	92.28	45
TR58778|c0_g1_i1	149.518	133.319	119.357	59.256	106.1	583	PGMC1_MAIZE Phosphoglucomutase, cytoplasmic 1	0	81.99	105
TR42750|c0_g1_i1	24.3022	13.3553	19.4	5.936	9.403	583	PUM24_ARATH Pumilio homolog 24	2e-174	48.71	284
TR26781|c0_g1_i1	12.0284	12.6893	9.602	5.64	20.442	582	FEI1_ARATH LRR receptor-like serine/threonine-protein kinase FEI 1	0	53.61	247
TR79547|c0_g1_i1	0.394598	2.60311	0.315	1.157	0.572	582	FYUA_YERPE Pesticin receptor	2e-12	22.85	369
TR78170|c0_g1_i1	26.1951	0	20.911	0	10.417	582	PP407_ARATH Pentatricopeptide repeat-containing protein At5g39710	5e-77	30.24	363
TR77396|c0_g1_i1	1264.88	732.785	1009.73	325.7	926.891	582	TPSD4_ABIGR Delta-selinene synthase	0	76.12	131
TR41157|c0_g1_i1	0.477276	2.54236	0.381	1.13	0.327	581	EDD_ZYMMO Phosphogluconate dehydratase	0	66.09	196
TR34400|c0_g1_i1	16.3226	0.0404978	13.03	0.018	13.917	581	GH35_ORYSJ Probable indole-3-acetic acid-amido synthetase GH3.5	0	57.49	242
TR73902|c0_g1_i1	27.6595	0.101245	22.08	0.045	19.166	581	GUX1_ARATH UDP-glucuronate:xylan alpha-glucuronosyltransferase 1	0	61.1	200
TR77655|c1_g3_i7	0.509846	4.15553	0.407	1.847	0.703	581	POL3_DROME Retrovirus-related Pol polyprotein from transposon 17.6	8e-87	34.25	321
TR32929|c0_g1_i1	0	0	0	0	0	581	VPS11_ARATH Vacuolar protein-sorting-associated protein 11 homolog	2e-78	29.6	298
TR63500|c0_g1_i1	12.1762	0	9.72	0	45.43	580	ACEA_PINTA Isocitrate lyase	0	77.41	124
TR63500|c0_g1_i2	1.79386	0.0607467	1.432	0.027	53.099	580	ACEA_PINTA Isocitrate lyase	0	77.41	124
TR50510|c0_g1_i1	35.3923	6.97912	28.253	3.102	23.483	580	IF4G_ORYSJ Eukaryotic translation initiation factor 4G	3e-133	46.21	253
TR9704|c0_g1_i1	49.5265	0.0607467	39.536	0.027	36.141	580	MCE1_MOUSE mRNA-capping enzyme	1e-85	34.48	338
TR73060|c0_g1_i1	17.8033	115.466	14.212	51.321	68.7	580	PTR2_ARATH Protein NRT1/ PTR FAMILY 8.3	0	69.48	171
TR70047|c0_g1_i1	69.4694	10.3697	55.456	4.609	52.347	580	THIC_ARATH Phosphomethylpyrimidine synthase, chloroplastic	0	84.66	89
TR42175|c0_g1_i1	0.016285	0.0607467	0.013	0.027	0.082	579	COB22_ARATH Coatomer subunit beta'-2	0	78.24	119
TR61257|c0_g1_i1	16.2236	13.9402	12.951	6.196	17.335	579	PPA27_ARATH Probable inactive purple acid phosphatase 27	5e-110	35.58	306
TR83997|c0_g2_i1	14.2494	0	11.375	0	0.638	579	SAC8_ARATH Phosphoinositide phosphatase SAC8	0	54.4	261
TR19208|c0_g2_i2	0	0	0	0	10.711	579	SPT16_ORYSJ FACT complex subunit SPT16	0	70.81	161
TR33478|c0_g2_i1	24.6806	0.0607467	19.702	0.027	21.178	579	SPT51_ARATH Putative transcription elongation factor SPT5 homolog 1	0	65.63	192
TR59963|c0_g1_i1	5.64338	0	4.505	0	1.341	579	UBP26_ORYSJ Ubiquitin carboxyl-terminal hydrolase 26	0	52.16	256
TR14159|c0_g1_i1	0	0	0	0	0	579	VPS27_PHANO Vacuolar protein sorting-associated protein 27	0	59.41	202
TR8070|c0_g3_i1	2.10578	0	1.681	0	10.924	579	Y2317_ARATH Probable leucine-rich repeat receptor-like protein kinase At2g33170	8e-73	37.13	331
TR62216|c1_g1_i2	28.0052	7.42235	22.356	3.299	37.449	579	Y3236_ARATH Ankyrin repeat-containing protein At3g12360	0	58.89	197
TR84266|c0_g1_i1	0.180388	0	0.144	0	22.093	579	YCF45_PORPU Uncharacterized protein ycf45	3e-152	44.04	278
TR29882|c0_g1_i1	0	0	0	0	0.033	579	YOR1_YEAST Oligomycin resistance ATP-dependent permease YOR1	1e-82	35.41	327
TR6445|c0_g1_i1	4.8379	15.1484	3.862	6.733	38.79	578	AB7A_ARATH ABC transporter A family member 7	0	67.47	181
TR41007|c0_g1_i1	0.428421	3.87204	0.342	1.721	0.442	578	ACE_RAT Angiotensin-converting enzyme	1e-131	38.41	344
TR39321|c1_g1_i3	0.428421	0.36223	0.342	0.161	0.18	578	CSC1L_BRAJU CSC1-like protein ERD4	0	55.71	246
TR60417|c0_g1_i1	10.1844	0	8.13	0	58.708	578	HACL_ARATH 2-hydroxyacyl-CoA lyase	0	71.11	160
TR71086|c0_g3_i1	2.51791	0.0202489	2.01	0.009	3.516	578	HSL1_ARATH Receptor-like protein kinase HSL1	0	56.23	222
TR71086|c0_g3_i2	0	0.0202489	0	0.009	17.007	578	HSL1_ARATH Receptor-like protein kinase HSL1	0	57.44	215
TR57234|c0_g1_i1	0	0	0	0	0.033	578	LAC1_NEUCR Laccase	5e-146	44.12	279
TR18479|c0_g1_i1	19.8765	0	15.867	0	2.764	578	P5CS_ACTDE Delta-1-pyrroline-5-carboxylate synthase	0	73.7	152
TR49891|c0_g1_i1	15.5822	57.9749	12.439	25.768	9.632	578	USP9X_HUMAN Probable ubiquitin carboxyl-terminal hydrolase FAF-X	2e-33	25.95	363
TR25286|c0_g1_i1	41.8913	30.7018	33.441	13.646	64.972	577	AB2B_ARATH ABC transporter B family member 2	6e-121	39.86	340
TR66169|c0_g2_i1	12.3566	1.35218	9.864	0.601	50.025	577	ASNS2_ORYSJ Asparagine synthetase [glutamine-hydrolyzing] 2	0	79.03	121
TR72005|c0_g1_i1	29.5849	26.4248	23.617	11.745	0.213	577	ERL1_ARATH LRR receptor-like serine/threonine-protein kinase ERL1 {ECO:0000303|PubMed:14985254}	0	65.16	182
TR72683|c0_g1_i1	241.133	382.248	192.492	169.897	138.153	577	ILV5_SPIOL Ketol-acid reductoisomerase, chloroplastic	0	80.94	91
TR4716|c0_g1_i1	4.72265	0	3.77	0	7.048	577	MYO1_ARATH Myosin-1	0	74.18	147
TR26904|c0_g1_i1	14.5124	0	11.585	0	0	577	RBR_COCNU Retinoblastoma-related protein	0	62.74	197
TR46441|c0_g1_i1	37.5808	2.48162	30	1.103	39.035	577	TOC64_PEA Translocon at the outer membrane of chloroplasts 64	0	59.97	229
TR22914|c0_g2_i1	16.5193	0	13.187	0	10.139	577	TPC1A_TOBAC Two pore calcium channel protein 1A	0	62.05	217
TR2219|c0_g1_i1	0	0	0	0	0	577	YKT8_SCHPO Uncharacterized MFS-type transporter PB1E7.08c	2e-72	28.94	371
TR6391|c5_g2_i1	52.8837	1.19019	42.216	0.529	13.671	576	BIG5_ARATH Brefeldin A-inhibited guanine nucleotide-exchange protein 5	9e-178	54.69	212
TR46391|c0_g1_i2	8.30911	70.7857	6.633	31.462	19.788	576	GOGC5_ARATH Golgin candidate 5	0	66.49	185
TR16395|c0_g1_i1	19.3666	122.387	15.46	54.397	9.583	576	NAT12_ARATH Nucleobase-ascorbate transporter 12	0	61.46	216
TR66257|c0_g1_i1	0	0.0404978	0	0.018	0.033	576	SDHA_SCHPO Probable succinate dehydrogenase [ubiquinone] flavoprotein subunit, mitochondrial	0	77.08	132
TR59516|c0_g1_i1	39.9509	0	31.892	0	21.243	575	AFB3_ARATH Protein AUXIN SIGNALING F-BOX 3	0	57.39	233
TR62910|c0_g2_i1	98.3452	233.153	78.507	103.629	12.723	575	CH62_CUCMA Chaperonin CPN60-2, mitochondrial	0	85.57	83
TR24001|c0_g1_i1	0.0663927	0	0.053	0	1.357	575	CRK3_ARATH Cysteine-rich receptor-like protein kinase 3	2e-132	39.65	328
TR63504|c0_g1_i1	6.08809	0	4.86	0	23.99	575	PIGS_HUMAN GPI transamidase component PIG-S	1e-34	25.74	369
TR18826|c0_g1_i1	0.444706	3.38832	0.355	1.506	0.818	575	RPOB_SPHWW DNA-directed RNA polymerase subunit beta {ECO:0000255|HAMAP-Rule:MF_01321}	0	85.22	85
TR43652|c0_g1_i1	13.9362	19.7494	11.125	8.778	29.093	575	SYR_SYNE7 Arginine--tRNA ligase {ECO:0000255|HAMAP-Rule:MF_00123}	1e-180	47.13	280
TR66831|c13_g1_i1	9.69083	69.978	7.736	31.103	11.889	574	ATZF_PSESD Allophanate hydrolase	1e-156	50.87	267
TR11934|c0_g2_i1	20.6331	0.36223	16.471	0.161	13.312	574	CAAT9_ARATH Cationic amino acid transporter 9, chloroplastic	0	62.72	194
TR11934|c0_g2_i2	0	0	0	0	6.721	574	CAAT9_ARATH Cationic amino acid transporter 9, chloroplastic	0	62.72	194
TR48142|c11_g2_i1	10.2671	70.9859	8.196	31.551	11.922	574	ILVD2_BRADU Dihydroxy-acid dehydratase 2 {ECO:0000255|HAMAP-Rule:MF_00012}	0	89.72	59
TR48142|c11_g4_i1	4.73894	35.6651	3.783	15.852	6.067	574	ILVD2_BRADU Dihydroxy-acid dehydratase 2 {ECO:0000255|HAMAP-Rule:MF_00012}	0	89.72	59
TR7442|c0_g1_i1	35.5076	1.25093	28.345	0.556	32.232	574	PRP39_XENLA Pre-mRNA-processing factor 39	1e-75	31.71	350
TR7442|c0_g1_i4	0	0	0	0	1.603	574	PRP39_XENLA Pre-mRNA-processing factor 39	1e-75	31.71	350
TR60254|c0_g1_i1	27.5116	230.248	21.962	102.338	89.567	574	PT5_PINTA Alpha-farnesene synthase	0	99.83	0
TR32594|c0_g1_i1	7.51992	9.62273	6.003	4.277	13.786	573	LRKS2_ARATH Receptor like protein kinase S.2	3e-142	44.5	263
TR153|c0_g1_i1	0.016285	135.922	0.013	60.413	0.033	573	PP265_ARATH Pentatricopeptide repeat-containing protein At3g46790, chloroplastic	2e-149	42.41	317
TR37318|c0_g1_i1	17.2433	0.0809956	13.765	0.036	20.393	572	AGM1_ARATH Phosphoacetylglucosamine mutase	0	59.27	212
TR56645|c0_g1_i1	5.84131	101.407	4.663	45.072	6.427	572	CDF2_ARATH Cyclic dof factor 2	1e-62	33.74	222
TR51666|c0_g1_i1	106.342	14.343	84.891	6.375	0	572	CDPK4_SOLTU Calcium-dependent protein kinase 4	0	76.05	118
TR51666|c0_g1_i2	0	0	0	0	97.221	572	CDPK4_SOLTU Calcium-dependent protein kinase 4	0	76.05	118
TR36743|c0_g1_i1	41.3977	29.5927	33.047	13.153	3.892	572	DHBK_SOLLC Putative 3,4-dihydroxy-2-butanone kinase	0	77.1	129
TR36743|c0_g2_i1	16.7999	0	13.411	0	20.965	572	DHBK_SOLLC Putative 3,4-dihydroxy-2-butanone kinase	0	78.32	123
TR78879|c0_g1_i1	101.422	0.0607467	80.963	0.027	70.794	572	HMDH1_SOLTU 3-hydroxy-3-methylglutaryl-coenzyme A reductase 1	0	69.23	141
TR48590|c0_g1_i1	0.164103	0.0404978	0.131	0.018	0.033	572	LAC12_ARATH Laccase-12	0	59.27	219
TR51360|c1_g1_i1	10.7281	0	8.564	0	0.311	572	UPL3_ARATH E3 ubiquitin-protein ligase UPL3	0	56.12	216
TR32867|c0_g1_i1	36.0838	0.0404978	28.805	0.018	7.506	571	CN10B_XENLA CCR4-NOT transcription complex subunit 10-B	2e-54	32.22	277
TR22682|c0_g1_i1	0.526131	3.14758	0.42	1.399	0.458	571	DTPB_ECOLI Dipeptide and tripeptide permease B	1e-42	27.67	311
TR20940|c0_g1_i1	14.7104	111.574	11.743	49.591	7.686	571	GAI1_VITVI DELLA protein GAI1	5e-164	50.44	242
TR23770|c0_g1_i1	11.288	78.793	9.011	35.021	13.426	571	GCL_ECOLI Glyoxylate carboligase	0	76.88	132
TR64762|c0_g1_i1	15.3016	0.0404978	12.215	0.018	6.051	571	GOGC6_ARATH Golgin candidate 6	0	52.54	243
TR28342|c1_g1_i9	4.93561	32.3375	3.94	14.373	5.397	571	ILVD_PARL1 Dihydroxy-acid dehydratase {ECO:0000255|HAMAP-Rule:MF_00012}	0	77.58	126
TR28342|c1_g1_i3	4.63998	35.4018	3.704	15.735	6.231	571	ILVD_PARL1 Dihydroxy-acid dehydratase {ECO:0000255|HAMAP-Rule:MF_00012}	0	77.58	126
TR65430|c0_g1_i1	12.5382	0	10.009	0	12.052	571	LRKS7_ARATH Probable L-type lectin-domain containing receptor kinase S.7	3e-84	31.35	344
TR411|c0_g1_i1	272.873	196.801	217.829	87.472	153.051	571	MAOC_FLAPR NADP-dependent malic enzyme, chloroplastic	0	77.76	127
TR45746|c0_g1_i1	6.61422	2.23863	5.28	0.995	7.588	571	PMTC_ARATH Probable methyltransferase PMT12	0	65.5	186
TR55598|c0_g1_i1	23.3652	16.1991	18.652	7.2	12.608	571	Y1770_SYNY3 Uncharacterized protein sll1770	1e-171	47.99	291
TR28651|c0_g1_i1	4.08002	57.2707	3.257	25.455	9.289	570	AIR9_ARATH 187-kDa microtubule-associated protein AIR9	1e-38	27.19	357
TR25566|c0_g1_i1	130.974	165.575	104.554	73.593	64.252	570	INT2_ARATH Probable inositol transporter 2	0	68.42	173
TR51053|c0_g1_i1	11.9131	0.0607467	9.51	0.027	0.049	570	PUR6_VIGAC Phosphoribosylaminoimidazole carboxylase, chloroplastic	0	63.86	170
TR20150|c0_g1_i1	53.2282	161.118	42.491	71.612	53.328	570	SNX2B_ARATH Sorting nexin 2B	0	61.23	200
TR71639|c0_g1_i1	70.0606	9.01751	55.928	4.008	50.27	570	TIR1_ARATH Protein TRANSPORT INHIBITOR RESPONSE 1	0	65.79	191
TR32031|c0_g1_i2	20.2385	0	16.156	0	7.245	570	UBP22_ARATH Ubiquitin carboxyl-terminal hydrolase 22	6e-158	49.82	240
TR32031|c0_g1_i1	2.1396	0.0607467	1.708	0.027	0	570	UBP22_ARATH Ubiquitin carboxyl-terminal hydrolase 22	3e-160	49.82	240
TR85108|c0_g1_i1	10.5301	70.6034	8.406	31.381	12.576	570	Y4GM_RHISN Uncharacterized ABC transporter ATP-binding protein y4gM	2e-145	45.79	309
TR40892|c0_g1_i1	67.7907	0.967448	54.116	0.43	97.172	569	DFA1_SYNY3 Diflavin flavoprotein A 1	0	58.35	230
TR66817|c0_g1_i1	21.5551	42.363	17.207	18.829	7.359	569	LAC6_ARATH Laccase-6	0	56.24	241
TR86234|c0_g1_i1	55.2037	0	44.068	0	0	568	CK5P3_ARATH CDK5RAP3-like protein	4e-178	53.87	228
TR25723|c0_g1_i1	32.2168	9.84322	25.718	4.375	19.64	568	CRTSO_SOLLC Prolycopene isomerase, chloroplastic	1e-60	31.69	341
TR27783|c0_g1_i1	65.8654	203.299	52.579	90.36	122.519	568	G6PIP_ARATH Glucose-6-phosphate isomerase 1, chloroplastic	0	81.69	98
TR31697|c0_g1_i1	130.02	205.193	103.792	91.202	115.667	568	HSOP3_ARATH Hsp70-Hsp90 organizing protein 3	0	69.89	161
TR71684|c0_g1_i1	37.1198	0	29.632	0	4.481	568	HSP7H_ARATH Heat shock 70 kDa protein 8	0	63.73	192
TR24999|c0_g1_i1	15.1701	9.09851	12.11	4.044	8.357	568	NADB_ARATH L-aspartate oxidase, chloroplastic	0	72.89	151
TR42996|c0_g1_i1	11.764	8.77453	9.391	3.9	6.083	568	SPT16_MAIZE FACT complex subunit SPT16	0	55.46	238
TR82780|c0_g2_i1	22.3769	0	17.863	0	15.994	568	TMN1_ARATH Transmembrane 9 superfamily member 1 {ECO:0000305}	0	86.97	73
TR48142|c3_g1_i1	5.74235	34.7561	4.584	15.448	6.77	567	ATKA_BRADU Potassium-transporting ATPase A chain {ECO:0000255|HAMAP-Rule:MF_00275}	0	88.89	63
TR48142|c3_g2_i1	4.04745	35.9666	3.231	15.986	5.282	567	ATKA_BRADU Potassium-transporting ATPase A chain {ECO:0000255|HAMAP-Rule:MF_00275}	0	88.89	63
TR52967|c0_g1_i1	11.6826	0	9.326	0	1.505	567	HOS1_ARATH E3 ubiquitin-protein ligase HOS1	4e-176	50.97	253
TR33720|c0_g1_i1	31.0154	60.3552	24.759	26.826	21.079	567	INVB_ARATH Probable alkaline/neutral invertase B {ECO:0000305}	0	78.31	111
TR14066|c0_g2_i1	30.0609	0	23.997	0	34.784	567	NADE_ORYSJ Glutamine-dependent NAD(+) synthetase	0	72.31	146
TR51145|c5_g1_i7	15.2202	0	12.15	0	12.429	567	POLX_TOBAC Retrovirus-related Pol polyprotein from transposon TNT 1-94	1e-62	28.75	345
TR5195|c0_g1_i1	7.51992	0.422977	6.003	0.188	6.639	567	SUBL_ARATH Subtilisin-like protease	1e-172	53.97	240
TR20546|c0_g1_i1	6.43383	0.0607467	5.136	0.027	119.347	566	AAE13_ARATH Malonate--CoA ligase	0	58.83	199
TR36948|c0_g1_i1	19.3002	0.848204	15.407	0.377	19.935	566	AB1A_ARATH ABC transporter A family member 1	0	64.13	197
TR32250|c0_g1_i1	12.6033	87.932	10.061	39.083	14.718	566	LCFA_BACSU Long-chain-fatty-acid--CoA ligase	5e-88	34.81	344
TR7106|c0_g1_i1	33.3028	34.8776	26.585	15.502	31.644	566	PAPS4_ARATH Nuclear poly(A) polymerase 4 {ECO:0000303|PubMed:18479511}	0	69.43	155
TR7106|c0_g1_i2	0.724057	3.6718	0.578	1.632	4.023	566	PAPS4_ARATH Nuclear poly(A) polymerase 4 {ECO:0000303|PubMed:18479511}	0	69.43	155
TR71198|c0_g1_i1	9.67455	68.8283	7.723	30.592	11.922	566	RS1_RHOPA 30S ribosomal protein S1	0	94.52	30
TR72705|c0_g1_i1	63.8911	120.713	51.003	53.653	66.82	566	SYNC1_ARATH Asparagine--tRNA ligase, cytoplasmic 1	0	69.08	167
TR49155|c0_g1_i1	107.609	53.6596	85.902	23.85	58.005	566	TLC1_ARATH ADP,ATP carrier protein 1, chloroplastic	0	75.44	118
TR67278|c0_g1_i1	7.78298	0	6.213	0	9.256	566	TOR_ORYSJ Serine/threonine-protein kinase TOR	0	77.92	99
TR39527|c0_g1_i1	13.5253	5.40646	10.797	2.403	18.577	566	Y1105_ARATH Probable receptor-like protein kinase At1g11050	2e-88	35.16	338
TR48058|c0_g1_i1	381.815	380.936	304.795	169.314	284.188	565	ATPBM_NICPL ATP synthase subunit beta, mitochondrial	0	84.78	80
TR19141|c0_g1_i1	20.5179	0.0404978	16.379	0.018	27.768	565	SMU2_ARATH Suppressor of mec-8 and unc-52 protein homolog 2	0	60.18	184
TR716|c0_g1_i1	37.2188	0.0607467	29.711	0.027	22.944	565	VPS45_ARATH Vacuolar protein sorting-associated protein 45 homolog	0	75.04	138
TR12961|c0_g1_i1	4.63998	0.686213	3.704	0.305	12.608	564	DNJ63_ARATH DnaJ protein ERDJ3A	5e-152	45.57	282
TR10070|c0_g2_i4	0	0	0	0	0	564	FLS2_ARATH LRR receptor-like serine/threonine-protein kinase FLS2	7e-66	33.33	315
TR62306|c0_g1_i1	10.9085	0	8.708	0	7.621	564	PP154_ARATH Pentatricopeptide repeat-containing protein At2g15820	0	46.63	297
TR13865|c0_g1_i1	12.5708	85.5314	10.035	38.016	14.751	563	LCFA_BACSU Long-chain-fatty-acid--CoA ligase	2e-124	40.67	317
TR4589|c0_g1_i1	12.9165	78.874	10.311	35.057	10.123	563	MSSP2_ARATH Monosaccharide-sensing protein 2	1e-170	59.15	187
TR73159|c0_g1_i1	6.97625	0.0404978	5.569	0.018	20.344	563	OPT4_ARATH Oligopeptide transporter 4	0	73	150
TR12441|c0_g2_i1	48.4567	5.02398	38.682	2.233	82.061	563	PGMP_PEA Phosphoglucomutase, chloroplastic	0	82.95	96
TR37093|c0_g1_i1	0	142.519	0	63.345	0.065	563	PP301_ARATH Pentatricopeptide repeat-containing protein At4g02750	0	48.13	292
TR20035|c0_g2_i1	7.94709	0	6.344	0	0	563	PPR49_ARATH Pentatricopeptide repeat-containing protein At1g18900	0	69.27	172
TR54230|c0_g1_i1	0	0	0	0	0	563	SDHA_SCHPO Probable succinate dehydrogenase [ubiquinone] flavoprotein subunit, mitochondrial	0	77.8	123
TR81365|c0_g1_i1	9.11585	0	7.277	0	15.274	562	APY6_ARATH Probable apyrase 6	8e-158	47.69	248
TR69442|c0_g2_i1	20.2222	0	16.143	0	16.991	562	CID7_ARATH Polyadenylate-binding protein-interacting protein 7	5e-92	37.19	325
TR83203|c0_g1_i1	101.29	0.263236	80.858	0.117	24.039	562	DIM_ARATH Delta(24)-sterol reductase	0	82.03	100
TR21035|c0_g1_i1	0.197926	2.29938	0.158	1.022	0.572	562	DNAE2_BRUME Error-prone DNA polymerase {ECO:0000255|HAMAP-Rule:MF_01902}	0	57.3	219
TR66639|c0_g1_i1	0.378313	2.98559	0.302	1.327	0.67	562	DPO3A_AQUAE DNA polymerase III subunit alpha	2e-84	33.99	294
TR59652|c0_g1_i1	20.0569	0.0202489	16.011	0.009	13.393	562	GAGT3_ARATH Gamma-glutamyltranspeptidase 3	0	57.47	227
TR59385|c0_g1_i1	18.0826	0.0202489	14.435	0.009	17.482	562	GLDH_ARATH L-galactono-1,4-lactone dehydrogenase, mitochondrial	0	64.77	182
TR21521|c0_g1_i1	16.6846	33.2847	13.319	14.794	6.819	562	NCLN_DANRE Nicalin-1	1e-54	32.92	308
TR82339|c0_g1_i1	19.9091	0.0404978	15.893	0.018	32.838	562	PABP2_ARATH Polyadenylate-binding protein 2	0	62.81	186
TR72042|c0_g1_i1	0.03257	0	0.026	0	0	562	PIN3_ARATH Auxin efflux carrier component 3	2e-162	53.56	171
TR15033|c0_g1_i2	0	0	0	0	0	562	PMA6_ARATH ATPase 6, plasma membrane-type	0	83.1	94
TR41472|c0_g1_i1	6.33487	99.8136	5.057	44.364	10.646	562	RIBR_MAIZE Riboflavin biosynthesis protein PYRR, chloroplastic	0	64.06	188
TR66073|c0_g1_i1	12.9491	0	10.337	0	0	562	TMVRN_NICGU TMV resistance protein N	1e-25	27.22	327
TR17822|c0_g1_i1	0.641379	2.52211	0.512	1.121	0.474	562	YUBM_ECOLI Uncharacterized protein YubM	1e-40	30.78	314
TR41007|c0_g1_i1	0.428421	3.87204	0.342	1.721	0.442	561	ACE_RAT Angiotensin-converting enzyme	2e-142	42.96	305
TR83062|c0_g2_i1	4.8379	0.0202489	3.862	0.009	7.539	561	CASP_ARATH Protein CASP	0	68.27	177
TR24908|c0_g1_i1	1.16876	0.0809956	0.933	0.036	4.186	561	CCX4_ARATH Cation/calcium exchanger 4	4e-166	53.3	242
TR24302|c0_g2_i1	21.9171	0.0607467	17.496	0.027	18.806	561	CLPB3_ORYSJ Chaperone protein ClpB3, mitochondrial	0	79.86	112
TR55578|c1_g1_i1	11.0901	78.2688	8.853	34.788	13.851	561	ILVD1_RHIME Putative dehydratase IlvD1	8e-152	46.52	292
TR66711|c0_g2_i1	40.3292	0.0404978	32.194	0.018	14.08	561	IPO5_MOUSE Importin-5	3e-122	39.39	324
TR43481|c0_g1_i1	19.8602	0.0404978	15.854	0.018	3.483	561	PDR2_ARATH Probable manganese-transporting ATPase PDR2	0	62.57	179
TR38788|c0_g1_i2	19.9253	1.04844	15.906	0.466	0	561	SUBL_ARATH Subtilisin-like protease	5e-179	51.69	256
TR38788|c0_g1_i4	2.91251	0	2.325	0	19.575	561	SUBL_ARATH Subtilisin-like protease	7e-179	51.69	256
TR38224|c0_g1_i2	4.52473	0	3.612	0	0	561	Y1044_ARATH BTB/POZ domain-containing protein At1g30440	3e-172	51.52	251
TR38224|c0_g1_i1	0	114.721	0	50.99	0.033	561	Y1044_ARATH BTB/POZ domain-containing protein At1g30440	5e-173	51.52	251
TR38885|c0_g1_i1	21.2093	135.8	16.931	60.359	12.592	560	D2HDH_ARATH D-2-hydroxyglutarate dehydrogenase, mitochondrial	0	63.39	194
TR78372|c0_g1_i1	52.0106	0.18224	41.519	0.081	52.445	560	INVB_DAUCA Beta-fructofuranosidase, soluble isoenzyme I	0	63.75	197
TR80565|c0_g1_i1	10.2345	0	8.17	0	0.458	560	POLX_TOBAC Retrovirus-related Pol polyprotein from transposon TNT 1-94	2e-55	27.5	377
TR80565|c0_g1_i2	0.707772	0	0.565	0	1.652	560	POLX_TOBAC Retrovirus-related Pol polyprotein from transposon TNT 1-94	5e-56	27.68	376
TR68838|c0_g1_i1	0	0	0	0	0	560	PP349_ARATH Pentatricopeptide repeat-containing protein MRL1, chloroplastic	0	58.39	233
TR5495|c0_g1_i1	100.995	32.2363	80.622	14.328	47.212	560	SKU5_ARATH Monocopper oxidase-like protein SKU5	0	71.96	151
TR62910|c0_g1_i1	67.8897	290.725	54.195	129.218	24.857	559	CH60A_ARATH Chaperonin CPN60, mitochondrial	0	84.79	85
TR39321|c1_g1_i4	34.3726	0.18224	27.439	0.081	8.079	559	CSCLD_ARATH CSC1-like protein ERD4	0	55.64	239
TR18410|c0_g1_i1	26.3103	117.968	21.003	52.433	42.012	559	FPGS1_ARATH Folylpolyglutamate synthase {ECO:0000250|UniProtKB:Q05932, ECO:0000312|EMBL:CAC80839.2}	0	50.81	220
TR59994|c0_g1_i1	9.60941	69.312	7.671	30.807	11.431	559	PDEB_SHEON Cyclic di-GMP phosphodiesterase PdeB	4e-102	38.82	316
TR38276|c0_g1_i1	202.762	126.884	161.861	56.396	176.24	559	PMGI_MESCR 2,3-bisphosphoglycerate-independent phosphoglycerate mutase	0	84.08	89
TR33820|c0_g1_i1	12.2751	0.0404978	9.799	0.018	0	559	PTR3_ARATH Protein NRT1/ PTR FAMILY 5.2	0	56.35	242
TR33820|c0_g2_i1	3.94849	0.0404978	3.152	0.018	0	559	PTR3_ARATH Protein NRT1/ PTR FAMILY 5.2	0	56.17	243
TR2032|c0_g1_i1	31.9537	19.0227	25.508	8.455	23.434	559	SPL15_ORYSJ Squamosa promoter-binding-like protein 15	3e-132	45.8	285
TR73428|c0_g2_i1	18.2968	108.669	14.606	48.3	28.586	559	STT7_ARATH Serine/threonine-protein kinase STN7, chloroplastic	0	71.02	159
TR63160|c0_g1_i1	0.855589	0	0.683	0	45.56	558	AMO2_ARTS1 Copper methylamine oxidase	4e-163	45.52	283
TR19102|c0_g1_i1	67.8722	0.848204	54.181	0.377	57.874	558	CCD4_ARATH Probable carotenoid cleavage dioxygenase 4, chloroplastic	0	57.89	215
TR23665|c0_g1_i1	24.2033	0	19.321	0	7.506	558	INO80_ARATH DNA helicase INO80	1e-97	42.47	285
TR38521|c4_g1_i1	101.456	1.08894	80.99	0.484	48.324	558	POLX_TOBAC Retrovirus-related Pol polyprotein from transposon TNT 1-94	3e-47	27.96	346
TR46463|c0_g1_i2	18.5925	0	14.842	0	1.374	558	YCF2_PINTH Protein Ycf2 {ECO:0000255|HAMAP-Rule:MF_01330}	0	82.97	69
TR56518|c0_g1_i1	4.34434	0	3.468	0	15.666	557	CESA5_ARATH Cellulose synthase A catalytic subunit 5 [UDP-forming]	9e-104	37.34	280
TR54797|c0_g3_i1	19.5307	0.625466	15.591	0.278	17.531	557	CRK42_ARATH Cysteine-rich receptor-like protein kinase 42	9e-122	40.93	291
TR44350|c0_g1_i1	27.4778	0	21.935	0	15.797	557	CUL3A_ARATH Cullin-3A	0	81.33	101
TR38593|c0_g1_i1	22.0487	0.263236	17.601	0.117	18.136	557	CWC22_DANRE Pre-mRNA-splicing factor CWC22 homolog	0	55.48	241
TR83429|c0_g1_i1	0.048855	0	0.039	0	0.033	557	FLS2_ARATH LRR receptor-like serine/threonine-protein kinase FLS2	4e-68	35.19	320
TR25859|c0_g1_i1	9.65826	66.6504	7.71	29.624	12.363	557	LCFA_ECOLI Long-chain-fatty-acid--CoA ligase	0	58.17	226
TR4851|c0_g1_i1	18.2142	55.6957	14.54	24.755	142.536	557	MASY_RICCO Malate synthase, glyoxysomal	0	72.17	148
TR1085|c0_g1_i1	33.254	0.0404978	26.546	0.018	10.008	557	SF3B3_DANRE Splicing factor 3B subunit 3	0	53.68	249
TR9842|c0_g1_i1	8.88535	0.0404978	7.093	0.018	24.105	556	AB13B_ARATH ABC transporter B family member 13	0	62.41	209
TR37542|c6_g14_i1	0.509846	2.7831	0.407	1.237	0.507	556	CADA_STAAR Probable cadmium-transporting ATPase	2e-151	47.48	288
TR37542|c6_g14_i1	0.509846	2.7831	0.407	1.237	0.507	556	CADA_STAAR Probable cadmium-transporting ATPase	2e-151	47.48	288
TR82042|c0_g1_i1	6.92739	57.5924	5.53	25.598	15.945	556	COI1_ARATH Coronatine-insensitive protein 1	0	53.6	248
TR54974|c0_g1_i2	61.3569	67.1746	48.98	29.857	132.92	556	EDSBC_ARATH Protein EDS1B {ECO:0000305}	6e-55	29.5	342
TR54974|c0_g1_i1	48.3251	49.4028	38.577	21.958	58.741	556	EDSBC_ARATH Protein EDS1B {ECO:0000305}	1e-54	29.32	343
TR7445|c1_g1_i1	13.608	0	10.863	0	0	556	FLS2_ARATH LRR receptor-like serine/threonine-protein kinase FLS2	1e-78	35.43	300
TR63616|c0_g2_i1	0	0	0	0	0	556	HSP88_NEUCR Heat shock protein hsp88	0	68.17	168
TR617|c0_g1_i1	15.7626	0	12.583	0	0.065	556	LORF2_HUMAN LINE-1 retrotransposable element ORF2 protein	1e-48	26.44	387
TR70775|c1_g1_i2	91.8136	112.906	73.293	50.183	36.337	556	PDR2_ORYSJ Probable pleiotropic drug resistance protein 2	3e-24	23.56	366
TR32567|c0_g1_i1	58.3955	179.615	46.616	79.833	40.785	556	PVIP_NICBE OBERON-like protein	0	64.03	178
TR32705|c0_g1_i1	7.22303	0	5.766	0	11.922	556	RPOC1_PINTH DNA-directed RNA polymerase subunit beta' {ECO:0000255|HAMAP-Rule:MF_01323}	0	97.84	12
TR22376|c0_g1_i1	82.4999	80.0439	65.858	35.577	28.716	556	TCPG_ARATH T-complex protein 1 subunit gamma {ECO:0000303|PubMed:11599560}	0	86.15	76
TR51661|c0_g1_i1	3.96603	0.0404978	3.166	0.018	13.819	556	XLG3_ARATH Extra-large guanine nucleotide-binding protein 3	0	67.63	168
TR65249|c0_g1_i1	22.8378	0.101245	18.231	0.045	72.985	555	AAE5_ARATH Probable acyl-activating enzyme 5, peroxisomal	0	58.2	220
TR66169|c0_g1_i3	2.76469	0.141742	2.207	0.063	54.702	555	ASNS_ASPOF Asparagine synthetase [glutamine-hydrolyzing]	0	80.18	108
TR24923|c0_g1_i1	31.3286	112.138	25.009	49.842	62.96	555	G6PI1_CLAMI Glucose-6-phosphate isomerase, cytosolic 1	0	78.02	122
TR35974|c0_g1_i1	14.8256	0.0404978	11.835	0.018	1.717	555	GAM1_ORYSJ Transcription factor GAMYB	5e-81	38.02	279
TR6277|c0_g1_i1	62.5745	115.003	49.952	51.115	62.224	555	LHTL8_ARATH Lysine histidine transporter-like 8	0	75.14	94
TR44930|c0_g1_i1	12.8338	14.0797	10.245	6.258	4.514	555	MAPT_ARATH Microtubule-associated protein TORTIFOLIA1	1e-92	39.28	243
TR27314|c0_g3_i1	21.3083	0	17.01	0	2.666	555	SF3B1_HUMAN Splicing factor 3B subunit 1	0	83.96	88
TR46463|c0_g1_i1	4.31052	0.0404978	3.441	0.018	2.829	555	YCF2_PINTH Protein Ycf2 {ECO:0000255|HAMAP-Rule:MF_01330}	0	80.54	83
TR17818|c0_g1_i1	49.8885	9.25825	39.825	4.115	34.996	554	GSHRP_TOBAC Glutathione reductase, chloroplastic	0	69.13	165
TR57771|c0_g3_i1	12.4392	0	9.93	0	6.067	554	ROS1_ARATH Protein ROS1	0	60.83	180
TR65570|c0_g1_i1	16.0921	0.222738	12.846	0.099	3.271	554	SCR_ARATH Protein SCARECROW	0	52.89	219
TR8070|c0_g3_i1	2.10578	0	1.681	0	10.924	554	Y2317_ARATH Probable leucine-rich repeat receptor-like protein kinase At2g33170	2e-61	36.28	321
TR43456|c0_g1_i1	106.885	40.2436	85.324	17.887	159.134	553	CESA1_ORYSJ Probable cellulose synthase A catalytic subunit 1 [UDP-forming]	0	81.92	98
TR55269|c13_g1_i1	8.96803	66.3872	7.159	29.507	11.039	553	ETFD_PSEAE Electron transfer flavoprotein-ubiquinone oxidoreductase	8e-177	56.42	229
TR39529|c0_g1_i1	4.11384	22.1501	3.284	9.845	37.187	553	PHT15_ARATH Probable inorganic phosphate transporter 1-5	0	70.52	150
TR51145|c5_g1_i4	6.21962	66.6909	4.965	29.642	2.306	553	POLX_TOBAC Retrovirus-related Pol polyprotein from transposon TNT 1-94	4e-65	29.66	334
TR65208|c0_g1_i1	3.65285	145.2	2.916	64.537	0.033	553	PP301_ARATH Pentatricopeptide repeat-containing protein At4g02750	2e-179	45.21	272
TR39270|c0_g1_i1	15.5822	100.216	12.439	44.543	5.642	552	AP3BA_ARATH AP3-complex subunit beta-A	1e-58	32.07	284
TR53718|c0_g1_i2	32.2994	0	25.784	0	7.506	552	CRY2_ARATH Cryptochrome-2	0	61.78	191
TR53718|c0_g1_i1	28.1029	16.1384	22.434	7.173	0.801	552	CRY2_ARATH Cryptochrome-2	0	61.78	191
TR56507|c0_g2_i1	44.8376	27.1718	35.793	12.077	84.514	552	PDR4_ORYSJ Pleiotropic drug resistance protein 4	1e-23	20.83	375
TR32772|c0_g1_i1	25.9145	253.003	20.687	112.452	6.574	552	PNAA_PRUDU Peptide-N4-(N-acetyl-beta-glucosaminyl)asparagine amidase A	0	52.9	244
TR48142|c13_g5_i2	5.19993	35.9261	4.151	15.968	6.312	551	AEE7_ARATH Acetate/butyrate--CoA ligase AAE7, peroxisomal	1e-170	51.54	244
TR83429|c0_g1_i1	0.048855	0	0.039	0	0.033	551	FLS2_ARATH LRR receptor-like serine/threonine-protein kinase FLS2	1e-55	31.94	304
TR30027|c0_g1_i1	0.131533	0	0.105	0	0.196	551	POL_CAMVS Enzymatic polyprotein	1e-70	32.3	341
TR78678|c1_g1_i1	5.14982	0.807706	4.111	0.359	15.503	551	PP301_ARATH Pentatricopeptide repeat-containing protein At4g02750	2e-129	37.39	302
TR13157|c1_g1_i1	14.3308	0	11.44	0	0	551	PP444_ARATH Pentatricopeptide repeat-containing protein At5g64320, mitochondrial	2e-80	30.85	356
TR22481|c0_g1_i1	28.5965	0.101245	22.828	0.045	0.098	551	RFA1B_ORYSJ Replication protein A 70 kDa DNA-binding subunit B	0	63.7	177
TR16921|c2_g1_i1	8.12873	0.0404978	6.489	0.018	6.59	551	RH42_ORYSJ DEAD-box ATP-dependent RNA helicase 42	0	72.96	120
TR51522|c0_g1_i1	0.608809	0.161991	0.486	0.072	6.411	551	UVR3_ARATH (6-4)DNA photolyase	0	60.62	209
TR38740|c0_g1_i1	2.04064	45.3486	1.629	20.156	72.543	550	ABA2_PRUAR Zeaxanthin epoxidase, chloroplastic	0	74.36	139
TR73723|c0_g1_i1	17.4087	0	13.897	0	12.527	550	ALY3_ARATH Protein ALWAYS EARLY 3	1e-137	47.09	258
TR56056|c0_g1_i1	0.0663927	0.0202489	0.053	0.009	9.976	550	INV1_DAUCA Beta-fructofuranosidase, insoluble isoenzyme 1	0	55.27	238
TR1631|c0_g1_i1	477.083	1234.65	380.846	548.765	973.236	550	KCS10_ARATH 3-ketoacyl-CoA synthase 10	0	66.55	154
TR34546|c0_g1_i1	12.8839	2.64361	10.285	1.175	111.235	550	LAC11_ARATH Laccase-11	0	66.91	180
TR61139|c0_g1_i1	1.79386	0	1.432	0	11.774	550	NDC80_MACFA Kinetochore protein NDC80 homolog	1e-31	25.64	352
TR78856|c0_g2_i1	21.1931	0.0404978	16.918	0.018	16.059	550	SRRT_ARATH Serrate RNA effector molecule	2e-163	53.27	178
TR6120|c0_g1_i1	9.37891	0	7.487	0	0.392	550	TBCE_ARATH Tubulin-folding cofactor E	7e-176	51.09	245
TR57887|c0_g1_i1	48.5719	53.1331	38.774	23.616	0.098	550	TOP2_ARATH DNA topoisomerase 2	0	61.45	198
TR84841|c0_g2_i1	14.7429	0	11.769	0	3.173	549	4CLL5_ARATH 4-coumarate--CoA ligase-like 5	0	53.01	239
TR84841|c0_g1_i1	0	0.101245	0	0.045	8.177	549	4CLL5_ARATH 4-coumarate--CoA ligase-like 5	0	53.01	239
TR37554|c0_g1_i1	8.98432	0	7.172	0	0	549	ACCR3_ARATH Putative serine/threonine-protein kinase-like protein CCR3	9e-157	52.64	224
TR65054|c0_g1_i1	15.0887	0	12.045	0	1.962	549	APY7_ARATH Probable apyrase 7	4e-157	45.36	276
TR65054|c0_g2_i1	0	0	0	0	11.791	549	APY7_ARATH Probable apyrase 7	4e-157	45.36	276
TR54839|c0_g1_i1	26.5734	0.101245	21.213	0.045	20.981	549	CESA8_ORYSJ Probable cellulose synthase A catalytic subunit 8 [UDP-forming]	0	68.49	148
TR8301|c0_g1_i1	52.4227	66.3669	41.848	29.498	13.099	549	FKB65_ARATH Peptidyl-prolyl cis-trans isomerase FKBP65	0	66.67	176
TR8301|c0_g2_i1	0	0	0	0	36.713	549	FKB65_ARATH Peptidyl-prolyl cis-trans isomerase FKBP65	0	66.67	176
TR77294|c0_g1_i1	6.97625	0	5.569	0	3.025	549	MANA_CANEN Alpha-mannosidase {ECO:0000303|PubMed:4973951}	0	65.21	190
TR71882|c0_g1_i2	0.772912	0	0.617	0	5.773	549	PHY_PICAB Phytochrome	0	92.35	42
TR2666|c0_g1_i1	20.6168	0	16.458	0	0.638	549	PP335_ARATH Pentatricopeptide repeat-containing protein At4g21880, mitochondrial	1e-84	34.43	310
TR26970|c0_g1_i1	15.2854	0	12.202	0	7.899	548	AAE1_ARATH Probable acyl-activating enzyme 1, peroxisomal	0	57.48	230
TR46346|c0_g1_i1	0.016285	0.121493	0.013	0.054	0.033	548	GPDM_MOUSE Glycerol-3-phosphate dehydrogenase, mitochondrial	0	57.66	223
TR71082|c0_g1_i1	31.608	121.237	25.232	53.886	15.797	548	KEA5_ARATH K(+) efflux antiporter 5	0	74.09	137
TR63713|c0_g1_i1	12.4881	4.55825	9.969	2.026	15.225	548	MIP2_ARATH MAG2-interacting protein 2 {ECO:0000303|PubMed:24118572}	5e-49	28.83	334
TR6848|c0_g1_i1	105.849	143.668	84.497	63.856	44.514	548	SYK_ORYSJ Lysine--tRNA ligase	0	77.19	111
TR30448|c0_g1_i1	25.7015	40.2841	20.517	17.905	25.233	548	TOP1_ARATH DNA topoisomerase 1	0	75	135
TR27182|c0_g1_i1	30.5056	19.385	24.352	8.616	46.95	548	Y005_SYNY3 Uncharacterized protein sll0005	2e-136	42.88	265
TR8506|c0_g1_i1	16.1911	0	12.925	0	2.976	547	BCAL2_ARATH Branched-chain-amino-acid aminotransferase-like protein 2	0	72.76	143
TR10808|c0_g2_i1	12.8013	3.85404	10.219	1.713	17.318	547	ENDB1_SOLTU External alternative NAD(P)H-ubiquinone oxidoreductase B1, mitochondrial	0	64.53	181
TR75076|c0_g1_i1	41.2011	34.4951	32.89	15.332	50.712	547	INVB_ARATH Probable alkaline/neutral invertase B {ECO:0000305}	0	72.03	133
TR77155|c0_g1_i1	57.6878	20.4154	46.051	9.074	183.141	547	LAC4_ARATH Laccase-4	0	53.75	244
TR39496|c0_g1_i1	2.1396	40.8083	1.708	18.138	56.059	547	LPR1_ARATH Multicopper oxidase LPR1	0	64.53	188
TR79354|c0_g1_i1	32.8757	6.73839	26.244	2.995	17.04	547	PRP8_MOUSE Pre-mRNA-processing-splicing factor 8	0	80.99	104
TR29851|c0_g1_i1	0	0	0	0	9.469	547	TEB_ARATH Helicase and polymerase-containing protein TEBICHI	0	58.14	222
TR3619|c0_g1_i1	0.147818	0	0.118	0	16.599	547	Y182_SYNY3 Uncharacterized ABC transporter ATP-binding protein sll0182	3e-119	39.85	301
TR56331|c0_g1_i1	26.7212	0.0607467	21.331	0.027	19.804	546	AK1_ARATH Aspartokinase 1, chloroplastic	0	71.98	144
TR46732|c0_g1_i1	0.378313	3.38832	0.302	1.506	0.54	546	PAC_ECOLX Penicillin G acylase	5e-56	28.21	328
TR62225|c0_g1_i1	30.111	0.0607467	24.037	0.027	15.323	546	PMTT_ARATH Probable pectin methyltransferase QUA2	0	61.72	200
TR79120|c0_g1_i1	399.191	248.605	318.666	110.497	264.074	546	RUBB_PEA RuBisCO large subunit-binding protein subunit beta, chloroplastic	0	88.64	62
TR9961|c0_g1_i2	1.53079	16.0776	1.222	7.146	20.949	546	SART3_PONAB Squamous cell carcinoma antigen recognized by T-cells 3 {ECO:0000305}	6e-86	34.98	298
TR9961|c0_g1_i1	0.428421	105.24	0.342	46.776	0	546	SART3_PONAB Squamous cell carcinoma antigen recognized by T-cells 3 {ECO:0000305}	5e-86	34.98	298
TR29760|c0_g1_i1	20.6168	0.544471	16.458	0.242	4.366	545	BXL6_ARATH Probable beta-D-xylosidase 6	0	54.13	236
TR20167|c0_g2_i1	0.048855	0.0607467	0.039	0.027	23.189	545	LAC17_ARATH Laccase-17	0	67.16	173
TR66375|c0_g1_i2	3.0929	0.0202489	2.469	0.009	2.126	545	POLX_TOBAC Retrovirus-related Pol polyprotein from transposon TNT 1-94	6e-97	38.53	307
TR83465|c0_g1_i1	42.3523	160.554	33.809	71.361	36.795	545	TCPA_ARATH T-complex protein 1 subunit alpha {ECO:0000303|PubMed:11599560}	0	85.69	78
TR41465|c0_g1_i1	0.016285	0	0.013	0	0	545	YD72_SCHPO Uncharacterized protein C32A11.02c	3e-61	29.72	345
TR77736|c0_g1_i1	32.3157	124.463	25.797	55.32	57.564	544	LHTL8_ARATH Lysine histidine transporter-like 8	0	66.91	142
TR1623|c0_g1_i1	182.886	183.185	145.994	81.42	199.151	544	PFPB_RICCO Pyrophosphate--fructose 6-phosphate 1-phosphotransferase subunit beta {ECO:0000255|HAMAP-Rule:MF_03185}	0	78.68	116
TR64324|c0_g1_i1	0.657664	0	0.525	0	6.623	544	PP426_ARATH Pentatricopeptide repeat-containing protein At5g50280, chloroplastic	0	52.02	258
TR75398|c0_g1_i1	0	0.0404978	0	0.018	0	543	IMB4_SCHPO Probable importin subunit beta-4	6e-97	35.17	322
TR5709|c0_g2_i1	12.324	0	9.838	0	8.373	543	NOM1_MOUSE Nucleolar MIF4G domain-containing protein 1	7e-87	34.25	324
TR16923|c0_g1_i1	25.5199	0	20.372	0	0.164	543	PIE1_ARATH Protein PHOTOPERIOD-INDEPENDENT EARLY FLOWERING 1	0	62.43	179
TR9284|c0_g1_i1	9.46159	70.2817	7.553	31.238	12.232	543	PYRG_BRADU CTP synthase {ECO:0000255|HAMAP-Rule:MF_01227}	0	91.53	46
TR77142|c0_g1_i1	33.4018	0	26.664	0	13.115	543	PYRG2_XENLA CTP synthase 2	0	57.46	230
TR53155|c0_g1_i1	0	0	0	0	0.262	542	BHLHW_PEA Basic helix-loop-helix protein A	2e-159	49.08	207
TR58676|c0_g1_i1	10.0529	6.21416	8.025	2.762	7.163	542	DRL39_ARATH Putative disease resistance protein At5g47280	3e-138	39.67	319
TR37542|c6_g6_i2	6.74575	46.3362	5.385	20.595	8.307	542	RP55_BRADU RNA polymerase sigma-54 factor 2	0	81.18	93
TR45527|c0_g1_i1	32.431	0.0404978	25.889	0.018	0.54	542	Y3739_ARATH Uncharacterized membrane protein At3g27390	1e-140	46.49	282
TR8732|c0_g2_i1	0	0	0	0	0	541	ATPA_NEUCR ATP synthase subunit alpha, mitochondrial	0	73.01	137
TR42283|c0_g1_i1	0.246781	1.51192	0.197	0.672	3.205	541	EIF3B_ARATH Eukaryotic translation initiation factor 3 subunit B {ECO:0000255|HAMAP-Rule:MF_03001}	0	71.16	148
TR31768|c0_g1_i1	4.22909	0.0809956	3.376	0.036	14.015	541	MCCB_ARATH Methylcrotonoyl-CoA carboxylase beta chain, mitochondrial	0	75.05	135
TR11847|c0_g1_i1	9.57684	0.402728	7.645	0.179	39.281	541	P4KG7_ARATH Phosphatidylinositol 4-kinase gamma 7	0	59.7	181
TR43607|c0_g1_i1	20.0569	27.939	16.011	12.418	53.328	541	TBL16_ARATH Protein trichome birefringence-like 16	5e-152	43.07	284
TR11604|c0_g2_i1	4.82162	0.121493	3.849	0.054	21.325	540	CDPK7_ARATH Calcium-dependent protein kinase 7	0	70.37	151
TR11604|c0_g2_i2	0	0	0	0	5.298	540	CDPK7_ARATH Calcium-dependent protein kinase 7	0	70.37	151
TR37330|c0_g1_i1	0.313173	2.98559	0.25	1.327	0.621	540	CYSNC_XYLFA Bifunctional enzyme CysN/CysC	0	60.74	208
TR42022|c0_g1_i1	8.68743	80.3477	6.935	35.712	16.631	540	MNS5_ARATH Probable alpha-mannosidase I MNS5	0	73.52	143
TR55880|c0_g2_i1	10.2508	0	8.183	0	10.352	540	ORP1A_ARATH Oxysterol-binding protein-related protein 1A	7e-129	45	222
TR55880|c0_g2_i2	1.25019	13.6365	0.998	6.061	0	540	ORP1A_ARATH Oxysterol-binding protein-related protein 1A	8e-129	45	222
TR13326|c0_g1_i1	42.073	18.1745	33.586	8.078	6.051	540	PUR4_ARATH Probable phosphoribosylformylglycinamidine synthase, chloroplastic/mitochondrial	0	72.41	144
TR69168|c0_g1_i1	7.51992	113.106	6.003	50.272	8.716	540	UTP20_MOUSE Small subunit processome component 20 homolog	9e-34	24.63	355
TR66102|c0_g1_i1	21.1768	0	16.905	0	5.904	540	Y1559_ARATH DUF21 domain-containing protein At1g55930, chloroplastic	0	70	153
TR37174|c0_g1_i1	0.03257	0	0.026	0	0.033	540	YOR1_YEAST Oligomycin resistance ATP-dependent permease YOR1	1e-154	48.33	264
TR34835|c0_g1_i1	35.4424	0.0809956	28.293	0.036	36.288	539	2AB2C_ARATH Probable serine/threonine protein phosphatase 2A regulatory subunit B''gamma	0	72.17	139
TR15923|c0_g1_i1	74.1908	49.0991	59.225	21.823	75.454	539	DRTS_SOYBN Bifunctional dihydrofolate reductase-thymidylate synthase	0	74.21	124
TR45144|c0_g1_i1	9.60941	2.27913	7.671	1.013	11.251	539	EXOSX_HUMAN Exosome component 10	1e-90	37.48	291
TR41198|c0_g1_i1	21.7029	26.1841	17.325	11.638	25.871	539	FBL15_ARATH F-box/LRR-repeat protein 15	5e-171	58.07	217
TR77552|c0_g3_i1	12.4718	5.12297	9.956	2.277	11.104	539	MNS1_ARATH Mannosyl-oligosaccharide 1,2-alpha-mannosidase MNS1	0	70.13	148
TR77552|c0_g3_i2	3.06033	4.35801	2.443	1.937	2.927	539	MNS1_ARATH Mannosyl-oligosaccharide 1,2-alpha-mannosidase MNS1	0	70.13	148
TR47077|c0_g1_i1	0	0.0202489	0	0.009	25.299	539	PP275_ARATH Pentatricopeptide repeat-containing protein At3g49730	0	49.91	267
TR78170|c0_g1_i1	26.1951	0	20.911	0	10.417	539	PP407_ARATH Pentatricopeptide repeat-containing protein At5g39710	1e-65	27.46	308
TR17432|c0_g1_i1	22.0975	0	17.64	0	16.353	539	PTR1_ARATH Protein NRT1/ PTR FAMILY 8.1	0	70.87	156
TR79314|c0_g2_i1	0.444706	3.85404	0.355	1.713	0.72	539	SBNO1_RAT Protein strawberry notch homolog 1	7e-34	27.09	312
TR41625|c0_g1_i1	34.29	0	27.373	0	9.109	538	ALG9_ARATH Dol-P-Man:Man(6)GlcNAc(2)-PP-Dol alpha-1,2-mannosyltransferase	0	59.67	214
TR62835|c0_g1_i1	8.72	0	6.961	0	20.311	538	ASCC2_HUMAN Activating signal cointegrator 1 complex subunit 2	6e-23	24.91	320
TR25864|c0_g1_i1	6.74575	5.06223	5.385	2.25	56.615	538	LCAT4_ARATH Lecithin-cholesterol acyltransferase-like 4	0	56.51	222
TR84974|c0_g1_i1	8.96803	65.3792	7.159	29.059	10.532	538	PCKA_BRADU Phosphoenolpyruvate carboxykinase [ATP] {ECO:0000255|HAMAP-Rule:MF_00453}	0	83.83	87
TR32614|c0_g1_i1	8.88535	0.0607467	7.093	0.027	28.749	538	PNCB_DROME Nicotinate phosphoribosyltransferase	0	58.74	216
TR38389|c0_g1_i1	29.1727	100.561	23.288	44.696	56.746	538	SLU7_ORYSJ Pre-mRNA-splicing factor SLU7	0	79.55	108
TR34443|c0_g1_i1	25.372	0.0202489	20.254	0.009	20.801	538	ZDS_TARER Zeta-carotene desaturase, chloroplastic/chromoplastic	0	80.86	99
TR56966|c0_g1_i1	99.1193	149.315	79.125	66.366	242.34	537	4CL_PINTA 4-coumarate--CoA ligase	0	99.81	1
TR69018|c0_g1_i1	70.4728	148.166	56.257	65.855	82.732	537	4CLL7_ARATH 4-coumarate--CoA ligase-like 7	0	58.1	221
TR69702|c0_g1_i1	0.016285	0	0.013	0	0.294	537	C78A4_PINRA Cytochrome P450 78A4	0	54.93	230
TR51192|c0_g2_i1	1.03598	0	0.827	0	2.077	537	DCL4_ORYSJ Endoribonuclease Dicer homolog 4	8e-95	37.8	288
TR34221|c0_g1_i1	27.0168	0.0404978	21.567	0.018	17.106	537	DIM_PEA Delta(24)-sterol reductase	0	54	243
TR32146|c0_g1_i1	108.349	96.9495	86.493	43.091	39.248	537	EIF3D_ARATH Eukaryotic translation initiation factor 3 subunit D {ECO:0000255|HAMAP-Rule:MF_03003}	0	74.49	104
TR22347|c0_g1_i1	2.00681	0.422977	1.602	0.188	23.173	537	MDR_ORYSJ Putative multidrug resistance protein	4e-83	38.36	311
TR40446|c0_g1_i1	35.014	0	27.951	0	2.371	537	MLH1_ARATH DNA mismatch repair protein MLH1	0	57.91	207
TR79314|c0_g1_i1	0.279351	2.7021	0.223	1.201	0.54	537	SBNO1_RAT Protein strawberry notch homolog 1	1e-32	26.82	312
TR58639|c0_g2_i1	32.5951	0	26.02	0	28.831	537	XPB1_ARATH DNA repair helicase XPB1	0	89.94	53
TR69511|c0_g1_i1	0	0	0	0	0	537	Y2168_ARATH Ankyrin repeat-containing protein At2g01680	0	66.67	163
TR336|c0_g1_i1	14.3483	0.0607467	11.454	0.027	8.847	537	Y3627_ARATH VHS domain-containing protein At3g16270	2e-51	31.84	310
TR60757|c0_g1_i1	8.27654	55.7362	6.607	24.773	9.583	536	ARS_PSEAE Arylsulfatase	2e-75	33.02	314
TR865|c0_g1_i1	11.9457	0.0202489	9.536	0.009	10.564	536	CCX4_ARATH Cation/calcium exchanger 4	0	60.63	204
TR16459|c0_g1_i1	6.87729	0.121493	5.49	0.054	23.353	536	EIF2D_RABIT Eukaryotic translation initiation factor 2D	3e-48	29.85	301
TR32372|c3_g1_i1	0.03257	0	0.026	0	31.349	536	FLS2_ARATH LRR receptor-like serine/threonine-protein kinase FLS2	2e-43	33.58	284
TR85982|c0_g1_i1	0.03257	0	0.026	0	0.474	536	IMA_SOLLC Importin subunit alpha	0	62.69	189
TR35157|c0_g1_i1	8.88535	46.3362	7.093	20.595	7.964	536	NAT2_ARATH Nucleobase-ascorbate transporter 2	0	70.15	144
TR992|c0_g1_i1	17.2433	0	13.765	0	0.196	536	NCKP1_ARATH Protein NAP1	2e-140	46.64	255
TR67342|c0_g1_i1	12.8176	0	10.232	0	0.065	536	PP301_ARATH Pentatricopeptide repeat-containing protein At4g02750	5e-165	47.57	248
TR13289|c0_g1_i1	0.608809	0	0.486	0	16.304	536	RH57_ORYSJ DEAD-box ATP-dependent RNA helicase 57	0	65.49	166
TR25074|c0_g1_i1	61.8016	110.667	49.335	49.188	19.918	536	TCPQ_ARATH T-complex protein 1 subunit theta {ECO:0000303|PubMed:11599560}	0	78.73	114
TR39745|c0_g1_i1	161.529	254.434	128.945	113.088	629.309	535	C86A7_ARATH Cytochrome P450 86A7	0	65.23	169
TR45812|c0_g1_i1	0.279351	3.30732	0.223	1.47	0.458	535	COX1_BACPE Cytochrome c oxidase subunit 1	1e-136	40	311
TR74260|c0_g1_i1	63.479	10.0052	50.674	4.447	47.654	535	EIN3_ARATH Protein ETHYLENE INSENSITIVE 3	2e-163	54.39	199
TR80036|c0_g1_i1	14.1179	0	11.27	0	0.294	535	MATE3_ARATH MATE efflux family protein 3, chloroplastic	3e-167	54.95	215
TR3942|c0_g1_i1	15.2528	0	12.176	0	6.427	535	NRT24_ARATH High affinity nitrate transporter 2.4	0	65.61	172
TR3942|c0_g2_i1	6.26848	0.321733	5.004	0.143	0	535	NRT24_ARATH High affinity nitrate transporter 2.4	0	65.61	172
TR60313|c0_g1_i1	139.348	0.382479	111.239	0.17	92.952	535	PLPD1_ARATH Dihydrolipoyl dehydrogenase 1, chloroplastic	0	79.63	100
TR52363|c0_g1_i1	0.921982	0.0809956	0.736	0.036	29.796	535	PNAA_PRUDU Peptide-N4-(N-acetyl-beta-glucosaminyl)asparagine amidase A	5e-175	49.35	257
TR36650|c0_g1_i1	17.7369	0.0202489	14.159	0.009	13.655	535	SYM_SYNY3 Methionine--tRNA ligase	0	53.83	226
TR10923|c0_g1_i1	103.677	77.2406	82.763	34.331	87.621	535	TCPE_ARATH T-complex protein 1 subunit epsilon {ECO:0000303|PubMed:11599560}	0	87.1	69
TR83086|c0_g1_i1	33.0235	5.52795	26.362	2.457	7.065	535	THD1_ARATH Threonine dehydratase biosynthetic, chloroplastic	0	72.15	145
TR74608|c0_g1_i1	26.3755	0.0404978	21.055	0.018	6.231	535	XPO7_CHICK Exportin-7	4e-136	43.74	282
TR25057|c0_g1_i1	0	0	0	0	0	535	YBH4_SCHPO Uncharacterized transporter C3B8.04c	5e-151	54.95	228
TR46370|c0_g1_i1	212.536	187.584	169.663	83.375	37.923	534	4CL_PINTA 4-coumarate--CoA ligase	0	73.6	135
TR41198|c0_g1_i1	21.7029	26.1841	17.325	11.638	25.871	534	FBL15_ARATH F-box/LRR-repeat protein 15	3e-50	29.78	292
TR17078|c0_g1_i1	1.87528	0.0607467	1.497	0.027	13.966	534	PIGB_BOVIN GPI mannosyltransferase 3	3e-113	37.27	289
TR5841|c0_g1_i1	0	0	0	0	3.843	534	Y1684_ARATH Probable LRR receptor-like serine/threonine-protein kinase At1g06840	5e-139	48.69	256
TR66831|c4_g4_i2	11.5999	78.2688	9.26	34.788	12.968	533	DMDB_RUEPO 3-methylmercaptopropionyl-CoA ligase {ECO:0000303|PubMed:21562561}	3e-150	47.28	280
TR66831|c4_g4_i1	0.477276	5.24447	0.381	2.331	0.998	533	DMDB_RUEPO 3-methylmercaptopropionyl-CoA ligase {ECO:0000303|PubMed:21562561}	3e-150	47.28	280
TR45016|c0_g1_i1	28.8934	7.86782	23.065	3.497	38.872	533	EBF1_ARATH EIN3-binding F-box protein 1	6e-140	48.97	260
TR27841|c0_g1_i1	2.58305	1.14969	2.062	0.511	27.67	533	HSDD2_ARATH 3beta-hydroxysteroid-dehydrogenase/decarboxylase isoform 2	0	59.66	210
TR30198|c0_g1_i1	23.974	0.0809956	19.138	0.036	24.497	533	LSF1_ARATH Phosphoglucan phosphatase LSF1, chloroplastic	0	56.85	217
TR70154|c0_g2_i1	10.4149	0	8.314	0	1.325	533	MNS4_ARATH Probable alpha-mannosidase I MNS4	0	73.17	123
TR35024|c0_g1_i1	10.7281	0	8.564	0	15.241	533	PMT1_ARATH Probable methyltransferase PMT1	0	73.17	141
TR57212|c0_g1_i1	0.016285	0	0.013	0	0	533	PP347_ARATH Pentatricopeptide repeat-containing protein At4g33170	6e-35	24.2	364
TR72847|c0_g2_i1	0.03257	0.0202489	0.026	0.009	0	533	PPR56_ARATH Pentatricopeptide repeat-containing protein At1g22960, mitochondrial	4e-147	42.96	294
TR73847|c0_g1_i1	139.398	5.40646	111.279	2.403	37.286	533	TCPZA_ARATH T-complex protein 1 subunit zeta 1 {ECO:0000303|PubMed:11599560}	0	86.68	71
TR28651|c0_g1_i1	4.08002	57.2707	3.257	25.455	9.289	532	AIR9_ARATH 187-kDa microtubule-associated protein AIR9	3e-43	28.01	363
TR57186|c0_g1_i1	18.7904	0.0202489	15	0.009	17.465	532	ARFB_ARATH Auxin response factor 2	2e-145	48.68	215
TR34393|c0_g1_i1	61.9494	144.615	49.453	64.277	381.834	532	CSLA9_ARATH Glucomannan 4-beta-mannosyltransferase 9	0	77.82	115
TR36114|c0_g1_i1	11.9131	127.348	9.51	56.602	45.25	532	GAUTE_ARATH Probable galacturonosyltransferase 14	0	72.18	147
TR47203|c0_g1_i1	15.829	0	12.636	0	8.291	532	NAA35_DANRE N-alpha-acetyltransferase 35, NatC auxiliary subunit	3e-26	24.62	355
TR42334|c0_g2_i1	20.37	0	16.261	0	0	532	PUB42_ARATH Putative U-box domain-containing protein 42	1e-12	23.68	306
TR42334|c0_g1_i1	0	0	0	0	9.698	532	PUB42_ARATH Putative U-box domain-containing protein 42	9e-13	23.68	306
TR47409|c0_g1_i1	7.78298	0	6.213	0	7.833	532	Y3264_ARATH Putative UPF0481 protein At3g02645	2e-101	38.16	270
TR60140|c0_g1_i1	12.0609	0	9.628	0	2.666	532	ZNFX1_MOUSE NFX1-type zinc finger-containing protein 1	2e-65	32.14	268
TR55030|c0_g1_i1	15.1538	0.0202489	12.097	0.009	9.027	531	2A5G_ARATH Serine/threonine protein phosphatase 2A 59 kDa regulatory subunit B' gamma isoform	0	66.1	154
TR46258|c0_g1_i1	74.8321	0.141742	59.737	0.063	19.608	531	AMSH1_ARATH AMSH-like ubiquitin thioesterase 1	4e-172	50.47	229
TR11144|c0_g1_i1	243.914	34.3939	194.712	15.287	348.31	531	CALX_SOYBN Calnexin homolog	0	71.19	130
TR69927|c0_g2_i1	11.5511	23.743	9.221	10.553	0	531	DGDG1_SOYBN Digalactosyldiacylglycerol synthase 1, chloroplastic	0	60.08	201
TR69927|c0_g1_i1	9.77351	91.2596	7.802	40.562	8.88	531	DGDG1_SOYBN Digalactosyldiacylglycerol synthase 1, chloroplastic	0	60.08	201
TR10070|c0_g2_i2	0	0	0	0	0	531	FLS2_ARATH LRR receptor-like serine/threonine-protein kinase FLS2	3e-65	34.46	294
TR1177|c0_g1_i1	233.795	338.715	186.634	150.548	113.149	531	IMPA1_ARATH Importin subunit alpha-1 {ECO:0000305}	0	82.11	95
TR81855|c0_g2_i1	137.967	181.835	110.136	80.82	0.458	531	MPPB_ARATH Probable mitochondrial-processing peptidase subunit beta	0	72.5	142
TR81855|c0_g1_i1	84.7873	117.948	67.684	52.424	174.817	531	MPPB_ARATH Probable mitochondrial-processing peptidase subunit beta	0	72.5	142
TR71750|c1_g1_i4	26.4093	65.9034	21.082	29.292	15.061	531	POLX_TOBAC Retrovirus-related Pol polyprotein from transposon TNT 1-94	6e-170	55.18	232
TR71750|c1_g1_i14	6.03923	0	4.821	0	0.213	531	POLX_TOBAC Retrovirus-related Pol polyprotein from transposon TNT 1-94	3e-169	54.99	233
TR71750|c1_g1_i12	5.28135	43.8141	4.216	19.474	5.936	531	POLX_TOBAC Retrovirus-related Pol polyprotein from transposon TNT 1-94	2e-169	54.8	234
TR71750|c1_g1_i10	0.559954	34.8169	0.447	15.475	0.801	531	POLX_TOBAC Retrovirus-related Pol polyprotein from transposon TNT 1-94	6e-171	54.99	233
TR24719|c0_g1_i1	47.1902	87.7903	37.671	39.02	13.132	531	PPP5_ARATH Serine/threonine-protein phosphatase 5	0	68.17	115
TR61581|c0_g1_i1	10.1518	69.816	8.104	31.031	12.052	530	ACEA_PSEAE Isocitrate lyase	0	76.42	123
TR54645|c0_g1_i1	49.6417	116.697	39.628	51.868	125.234	530	COPD2_ORYSJ Coatomer subunit delta-2	0	67.36	166
TR51247|c0_g1_i1	30.1436	0.0404978	24.063	0.018	6.721	530	INVB_ARATH Probable alkaline/neutral invertase B {ECO:0000305}	0	75.47	122
TR64428|c0_g1_i1	0.246781	3.16783	0.197	1.408	0.572	530	KUP2_SPHWW Probable potassium transport system protein kup 2 {ECO:0000255|HAMAP-Rule:MF_01522}	0	70.57	152
TR38458|c0_g1_i1	0.362028	1.04844	0.289	0.466	0	530	OPDA_ECOLI Oligopeptidase A	3e-150	47.55	272
TR38458|c0_g2_i1	0	2.07664	0	0.923	0.72	530	OPDA_ECOLI Oligopeptidase A	1e-149	47.55	272
TR22913|c0_g1_i1	15.7952	0.0809956	12.609	0.036	16.255	530	PIN2_ARATH Auxin efflux carrier component 2	7e-140	51.7	194
TR66935|c0_g1_i1	16.3226	0	13.03	0	0	530	PMTR_ARATH Probable methyltransferase PMT27	0	56.23	227
TR7754|c0_g1_i1	9.19727	65.5007	7.342	29.113	11.66	530	PUR9_BRADU Bifunctional purine biosynthesis protein PurH {ECO:0000255|HAMAP-Rule:MF_00139}	0	86.04	74
TR36350|c0_g1_i1	53.0967	2.40062	42.386	1.067	104.367	530	SGPL_ARATH Sphingosine-1-phosphate lyase	0	68.68	162
TR24120|c0_g1_i1	30.2914	121.802	24.181	54.137	42.339	530	TMN12_ARATH Transmembrane 9 superfamily member 12 {ECO:0000305}	0	75.85	120
TR44088|c0_g1_i1	27.5116	0.0404978	21.962	0.018	17.302	529	BECN1_ARATH Beclin-1-like protein	0	55.77	193
TR78645|c0_g1_i1	13.4589	33.6267	10.744	14.946	78.905	529	CSLA9_ARATH Glucomannan 4-beta-mannosyltransferase 9	0	74.86	132
TR55269|c9_g1_i1	10.465	72.3381	8.354	32.152	13.23	529	FUMA_ECOLI Fumarate hydratase class I, aerobic {ECO:0000303|PubMed:3282546}	0	65.41	182
TR5278|c0_g1_i1	64.8281	19.7899	51.751	8.796	10.744	529	KAD5_ARATH Adenylate kinase 5, chloroplastic	0	63.89	172
TR66293|c0_g1_i1	13.8047	103.141	11.02	45.843	29.796	529	MDR_ORYSJ Putative multidrug resistance protein	9e-98	40.26	312
TR13779|c0_g1_i1	0.0989628	131.847	0.079	58.602	12.232	529	PRP17_MOUSE Pre-mRNA-processing factor 17	7e-180	50.09	234
TR79915|c0_g1_i1	35.1781	1.8764	28.082	0.834	12.968	529	TCPH_ARATH T-complex protein 1 subunit eta {ECO:0000303|PubMed:11599560}	0	89.22	57
TR17644|c0_g1_i1	0.131533	0	0.105	0	5.953	528	ADCS_SOLLC Aminodeoxychorismate synthase, chloroplastic	3e-176	53.79	200
TR55966|c0_g1_i1	6.53279	0.848204	5.215	0.377	10.057	528	CALS3_ARATH Callose synthase 3	0	67.05	162
TR53569|c0_g1_i1	62.2614	132.673	49.702	58.969	84.939	528	CCD_CROSA Carotenoid 9,10(9',10')-cleavage dioxygenase	0	75.19	127
TR72272|c0_g1_i2	4.49216	32.2565	3.586	14.337	5.217	528	CH602_RHOPS 60 kDa chaperonin 2 {ECO:0000255|HAMAP-Rule:MF_00600}	0	85.23	78
TR72272|c0_g1_i1	4.70637	33.9912	3.757	15.108	6.034	528	CH607_BRADU 60 kDa chaperonin 7 {ECO:0000255|HAMAP-Rule:MF_00600}	0	91.48	45
TR57008|c0_g1_i1	305.995	482.666	244.27	214.53	803.341	528	HTH_ARATH Protein HOTHEAD	0	56.44	216
TR72078|c0_g2_i1	32.4473	0.301484	25.902	0.134	89.518	528	HTH_ARATH Protein HOTHEAD	0	58.33	218
TR37612|c0_g1_i1	68.7779	2.42087	54.904	1.076	175.815	528	NIN3_ORYSJ Neutral/alkaline invertase 3, chloroplastic {ECO:0000305}	0	77.65	108
TR34177|c0_g1_i1	0	0	0	0	0	528	PP156_ARATH Pentatricopeptide repeat-containing protein At2g16880	3e-65	29.36	361
TR48009|c0_g1_i1	58.165	36.3108	46.432	16.139	14.227	528	TCPD_ARATH T-complex protein 1 subunit delta {ECO:0000303|PubMed:11599560}	0	83.9	84
TR2179|c0_g1_i2	19.5307	92.2293	15.591	40.993	32.085	528	TRPE_ARATH Anthranilate synthase alpha subunit 1, chloroplastic	0	73.48	138
TR50552|c0_g1_i1	25.6188	11.6589	20.451	5.182	17.678	528	TTC7A_MOUSE Tetratricopeptide repeat protein 7A	3e-27	28.03	299
TR82370|c0_g1_i1	27.0168	6.55615	21.567	2.914	46.067	527	AIR9_ARATH 187-kDa microtubule-associated protein AIR9	4e-17	24.86	345
TR18044|c0_g1_i1	0	0	0	0	0	527	CDC48_SCHPO Cell division cycle protein 48	0	74.38	125
TR10660|c0_g1_i1	19.4982	161.278	15.565	71.683	16.501	527	CDPKD_ARATH Calcium-dependent protein kinase 13	0	74.95	129
TR76475|c0_g2_i1	43.5536	0	34.768	0	60.851	527	COB21_ORYSJ Coatomer subunit beta'-1	0	75.52	121
TR34896|c0_g1_i1	52.8173	120.108	42.163	53.384	12.707	527	EFR3_DROME Protein EFR3 homolog cmp44E	6e-18	22.96	332
TR61493|c0_g1_i1	98.9214	172.534	78.967	76.686	79.461	527	FKB62_ARATH Peptidyl-prolyl cis-trans isomerase FKBP62	0	76.28	120
TR55236|c0_g1_i1	12.4067	0	9.904	0	23.156	527	MGDG_SOYBN Probable monogalactosyldiacylglycerol synthase, chloroplastic	0	66.6	155
TR42868|c0_g1_i1	9.29624	66.7314	7.421	29.66	11.349	527	NADB_RHIME L-aspartate oxidase	3e-172	60.72	195
TR75795|c0_g1_i2	0.675202	0.0404978	0.539	0.018	20.54	527	NIR_BETPN Ferredoxin--nitrite reductase, chloroplastic	0	76.09	125
TR39529|c0_g1_i2	5.67721	0	4.532	0	25.904	527	PHT14_ORYSJ Probable inorganic phosphate transporter 1-4	0	72.68	133
TR66509|c0_g1_i1	43.8493	160.108	35.004	71.163	25.299	527	PP135_ARATH Pentatricopeptide repeat-containing protein At1g80270, mitochondrial	2e-132	44.59	275
TR34910|c0_g1_i1	87.8313	19.3647	70.114	8.607	21.93	527	TCPB_ARATH T-complex protein 1 subunit beta {ECO:0000303|PubMed:11599560}	0	85.2	78
TR63194|c0_g1_i1	14.8081	0	11.821	0	0.916	527	YMF11_MARPO Uncharacterized mitochondrial protein ymf11	1e-31	24.86	271
TR10931|c0_g1_i1	70.0606	77.8255	55.928	34.591	29.959	526	BON1_ARATH Protein BONZAI 1	0	65.4	173
TR49709|c0_g1_i1	0.428421	0.0404978	0.342	0.018	25.953	526	NADK1_ARATH NAD(H) kinase 1	0	60.84	190
TR28301|c0_g1_i1	15.3016	0	12.215	0	1.439	526	PPR32_ARATH Pentatricopeptide repeat-containing protein At1g11290	3e-76	30.23	354
TR14478|c0_g1_i1	0	0.101245	0	0.045	6.509	526	RBOHH_ARATH Putative respiratory burst oxidase homolog protein H	0	56.65	224
TR47688|c0_g1_i1	10.6792	71.4314	8.525	31.749	13.181	526	SERA_SYNY3 D-3-phosphoglycerate dehydrogenase	2e-133	43.73	291
TR56115|c0_g1_i1	5.61081	0	4.479	0	29.207	526	XB34_ORYSJ Probable E3 ubiquitin-protein ligase XBOS34	5e-137	45.44	247
TR67475|c0_g1_i1	2.64945	0.0202489	2.115	0.009	11.856	526	YODA_ARATH Mitogen-activated protein kinase kinase kinase YODA	0	64.83	166
TR56878|c0_g1_i1	24.7958	0.101245	19.794	0.045	10.63	525	API5_CHICK Apoptosis inhibitor 5	4e-52	32.76	285
TR22185|c0_g1_i1	17.6216	0	14.067	0	20.638	525	ARK3_ARATH Armadillo repeat-containing kinesin-like protein 3	0	67.43	158
TR79652|c0_g1_i4	16.4216	0	13.109	0	22.829	525	BAM1_ARATH Beta-amylase 1, chloroplastic	0	67.81	152
TR79652|c0_g1_i3	12.4881	0.0809956	9.969	0.036	15.65	525	BAM1_ARATH Beta-amylase 1, chloroplastic	0	68	151
TR72272|c0_g1_i3	5.69349	40.4258	4.545	17.968	6.656	525	CH602_NITHX 60 kDa chaperonin 2 {ECO:0000255|HAMAP-Rule:MF_00600}	0	95.62	23
TR72272|c0_g1_i4	4.40948	31.3273	3.52	13.924	6.574	525	CH602_NITHX 60 kDa chaperonin 2 {ECO:0000255|HAMAP-Rule:MF_00600}	0	89.14	57
TR70592|c0_g1_i1	1.44811	6.99937	1.156	3.111	10.826	525	NHX6_ARATH Sodium/hydrogen exchanger 6	0	71.24	143
TR11087|c0_g1_i1	33.9117	0.341982	27.071	0.152	42.028	525	NSN1_ARATH Guanine nucleotide-binding protein-like NSN1 {ECO:0000305}	0	60.95	181
TR14942|c0_g1_i1	25.1578	0.807706	20.083	0.359	28.177	525	PDS_ARATH 15-cis-phytoene desaturase, chloroplastic/chromoplastic	0	80.57	101
TR10220|c0_g2_i1	28.7944	17.0451	22.986	7.576	19.035	525	PME51_ARATH Probable pectinesterase/pectinesterase inhibitor 51	1e-148	45.14	265
TR32538|c0_g1_i1	0	0	0	0	0	525	POK2_ARATH Phragmoplast orienting kinesin 2	3e-170	54.67	210
TR63503|c0_g1_i1	8.67114	0	6.922	0	0.033	525	PQQL_HAEIN Probable zinc protease PqqL	5e-32	22.67	385
TR58221|c0_g1_i1	1.49697	0.0607467	1.195	0.027	0.033	525	TF28_SCHPO Transposon Tf2-8 polyprotein	6e-81	33.9	318
TR30985|c0_g1_i1	47.075	46.7592	37.579	20.783	18.316	524	ASOL_BRANA L-ascorbate oxidase homolog	0	56.3	221
TR30985|c0_g2_i1	34.6846	0	27.688	0	7.539	524	ASOL_BRANA L-ascorbate oxidase homolog	0	56.68	219
TR26707|c5_g1_i1	230.883	39.2154	184.309	17.43	97.793	524	COPIA_DROME Copia protein	1e-109	40.65	294
TR26707|c5_g1_i2	62.4918	261.677	49.886	116.307	45.397	524	COPIA_DROME Copia protein	1e-109	40.65	294
TR29032|c0_g1_i1	17.5402	1.47367	14.002	0.655	20.098	524	GAUT7_ARATH Probable galacturonosyltransferase 7	5e-153	48.09	254
TR83747|c0_g1_i1	876.62	1159.79	699.788	515.492	1296.38	524	GLYM1_FLAPR Serine hydroxymethyltransferase 1, mitochondrial	0	80.73	91
TR17193|c0_g1_i1	87.552	231.8	69.891	103.028	9.158	524	GUAA_AQUAE GMP synthase [glutamine-hydrolyzing]	0	53.63	224
TR36129|c0_g1_i1	20.4853	252.598	16.353	112.272	84.563	524	PHT11_ARATH Inorganic phosphate transporter 1-1	0	72.33	131
TR14769|c0_g1_i2	13.1307	0	10.482	0	6.165	524	RTOR1_ARATH Regulatory-associated protein of TOR 1	0	60.69	196
TR14769|c0_g2_i1	2.41895	0.101245	1.931	0.045	3.009	524	RTOR1_ARATH Regulatory-associated protein of TOR 1	0	60.69	196
TR14769|c0_g1_i1	1.76003	0	1.405	0	8.029	524	RTOR1_ARATH Regulatory-associated protein of TOR 1	0	60.69	196
TR37542|c6_g12_i4	5.36403	36.511	4.282	16.228	6.558	524	SYK_RHILO Lysine--tRNA ligase {ECO:0000255|HAMAP-Rule:MF_00177}	0	64.12	183
TR4351|c0_g1_i1	199.258	382.025	159.064	169.798	158.873	523	AMPL2_ORYSJ Leucine aminopeptidase 2, chloroplastic	0	71.51	147
TR58982|c0_g1_i1	58.2302	14.1202	46.484	6.276	30.761	523	CAMK5_ARATH CDPK-related kinase 5	0	78.59	106
TR77464|c0_g1_i1	26.8202	0.0607467	21.41	0.027	9.027	523	CRTSO_SOLLC Prolycopene isomerase, chloroplastic	0	80.88	100
TR6744|c0_g1_i1	9.90504	0	7.907	0	0	523	EX84C_ARATH Exocyst complex component EXO84C	1e-97	38.05	296
TR57559|c0_g2_i6	52.8499	0	42.189	0	7.637	523	FMO1_ARATH Probable flavin-containing monooxygenase 1	4e-168	47.99	260
TR57559|c0_g2_i2	2.23731	0	1.786	0	0	523	FMO1_ARATH Probable flavin-containing monooxygenase 1	2e-168	47.99	260
TR57559|c0_g2_i4	0.954552	0	0.762	0	0.18	523	FMO1_ARATH Probable flavin-containing monooxygenase 1	6e-170	47.8	261
TR444|c0_g1_i1	110.242	24.8319	88.004	11.037	138.284	523	PKP2_ARATH Plastidial pyruvate kinase 2	0	75.53	125
TR58200|c0_g1_i1	11.1064	76.2124	8.866	33.874	12.657	523	RF3_NEIMF Peptide chain release factor 3 {ECO:0000255|HAMAP-Rule:MF_00072}	2e-174	52.01	246
TR64782|c0_g1_i1	2.51791	0.0404978	2.01	0.018	15.503	523	SFR2_ORYSJ Beta-glucosidase-like SFR2, chloroplastic	6e-168	49.71	232
TR83070|c0_g1_i1	71.2782	0.161991	56.9	0.072	22.077	523	SYE_ARATH Glutamate--tRNA ligase, chloroplastic/mitochondrial	0	73.8	132
TR76475|c0_g1_i1	9.04946	0.18224	7.224	0.081	5.593	522	COB21_ORYSJ Coatomer subunit beta'-1	0	75.86	119
TR85137|c0_g1_i1	24.2697	0.222738	19.374	0.099	385.317	522	NPC1_ARATH Non-specific phospholipase C1	0	69.73	155
TR84676|c0_g1_i1	20.7809	0.0404978	16.589	0.018	17.367	522	OCT4_ARATH Organic cation/carnitine transporter 4	5e-158	54.02	204
TR59077|c1_g2_i2	10.2345	0	8.17	0	9.501	522	PBS1_ARATH Serine/threonine-protein kinase PBS1	0	59.39	136
TR59077|c1_g2_i3	9.13213	0.402728	7.29	0.179	12.379	522	PBS1_ARATH Serine/threonine-protein kinase PBS1	0	59.77	134
TR57916|c0_g1_i1	22.3769	0.141742	17.863	0.063	23.745	522	SF3B2_HUMAN Splicing factor 3B subunit 2	3e-123	49.23	226
TR26313|c0_g1_i1	367.697	504.654	293.525	224.303	335.652	522	VGA_BPS13 A' protein	0	98.47	8
TR3035|c0_g2_i1	13.7395	0.0202489	10.968	0.009	0	522	Y5537_ARATH G-type lectin S-receptor-like serine/threonine-protein kinase At5g35370	5e-29	28.35	279
TR3035|c0_g1_i1	0	0.0202489	0	0.009	0	522	Y5537_ARATH G-type lectin S-receptor-like serine/threonine-protein kinase At5g35370	5e-29	28.35	279
TR25305|c0_g1_i1	0	0.0404978	0	0.018	36.108	522	YAEC_SCHPO Putative inorganic phosphate transporter C23D3.12	0	57.66	205
TR30779|c0_g1_i1	0	0	0	0	0	521	AB7G_ARATH ABC transporter G family member 7	0	73.32	135
TR73311|c0_g1_i1	0	0	0	0	13.72	521	AMDS_ASPOR Acetamidase	8e-141	45.49	259
TR62336|c0_g1_i1	29.8642	0	23.84	0	5.053	521	CRNL1_RAT Crooked neck-like protein 1	0	64.68	183
TR51326|c0_g1_i1	13.6731	1.49167	10.915	0.663	10.401	521	CXE11_ARATH Probable carboxylesterase 11	0	57.01	157
TR82609|c0_g1_i1	118.025	148.771	94.217	66.124	49.665	521	EIF3L_NEMVE Eukaryotic translation initiation factor 3 subunit L {ECO:0000255|HAMAP-Rule:MF_03011}	1e-156	45.49	267
TR20335|c0_g1_i1	6.15323	0.0404978	4.912	0.018	18.855	521	HEXO1_ARATH Beta-hexosaminidase 1	0	64.11	180
TR6653|c0_g1_i1	20.6331	66.7899	16.471	29.686	10.842	521	NOC3L_DANRE Nucleolar complex protein 3 homolog	5e-55	30.52	292
TR51795|c0_g1_i1	22.9205	30.4206	18.297	13.521	17.433	521	WNK1_ORYSJ Probable serine/threonine-protein kinase WNK1	0	62.19	153
TR70154|c0_g1_i1	4.80408	0	3.835	0	4.415	520	MNS4_ARATH Probable alpha-mannosidase I MNS4	0	73.08	120
TR4418|c0_g2_i1	0.03257	0	0.026	0	27.147	520	PP379_ARATH Pentatricopeptide repeat-containing protein At5g13770, chloroplastic	4e-113	37.31	317
TR19846|c0_g1_i1	21.0114	0	16.773	0	0	520	STSYN_PEA Stachyose synthase	7e-151	46.54	242
TR17901|c1_g1_i1	14.6928	14.181	11.729	6.303	9.877	520	YI31B_YEAST Transposon Ty3-I Gag-Pol polyprotein	2e-57	29.42	325
TR84076|c0_g1_i1	66.5406	45.6298	53.118	20.281	38.479	519	ALDH_LINUS Probable aldehyde dehydrogenase	0	76.69	121
TR66831|c3_g1_i1	8.96803	66.0857	7.159	29.373	11.317	519	COX1_BRADU Cytochrome c oxidase subunit 1	0	93.06	36
TR72299|c0_g1_i1	11.5348	0.121493	9.208	0.054	0.899	519	KOR1_ORYSJ Potassium channel KOR1	0	57.8	198
TR48142|c13_g1_i1	10.7443	76.4531	8.577	33.981	13.279	519	LEU1_RHOPB 2-isopropylmalate synthase {ECO:0000255|HAMAP-Rule:MF_01025}	0	86.9	68
TR57049|c0_g1_i1	8.37551	63.946	6.686	28.422	60.442	519	MPK10_ORYSJ Mitogen-activated protein kinase 10	0	76.11	109
TR24679|c0_g1_i1	11.5837	5.66744	9.247	2.519	14.375	519	OEP61_ARATH Outer envelope protein 61	2e-115	43.55	200
TR84210|c10_g1_i6	11.3857	23.2592	9.089	10.338	4.301	519	POLX_TOBAC Retrovirus-related Pol polyprotein from transposon TNT 1-94	3e-31	22.93	336
TR69420|c0_g2_i1	13.3938	0	10.692	0	20.344	519	RIN2_ARATH E3 ubiquitin protein ligase RIN2	5e-178	54.34	214
TR35990|c0_g1_i1	40.1801	0	32.075	0	10.679	519	SIGA_ARATH RNA polymerase sigma factor sigA	4e-144	47.78	246
TR50294|c0_g2_i1	21.5551	0.0607467	17.207	0.027	22.093	519	SKI35_ARATH Ankyrin repeat protein SKIP35	0	69.75	153
TR36906|c0_g1_i1	0	0.0404978	0	0.018	0	518	CYB2_YEAST Cytochrome b2, mitochondrial	3e-97	37.07	273
TR57462|c0_g1_i1	10.9423	0	8.735	0	4.939	518	DI3L2_ARATH DIS3-like exonuclease 2 {ECO:0000255|HAMAP-Rule:MF_03045}	2e-155	50.19	215
TR7445|c1_g1_i1	13.608	0	10.863	0	0	518	FLS2_ARATH LRR receptor-like serine/threonine-protein kinase FLS2	8e-59	33.4	285
TR79687|c0_g1_i1	14.2494	3.77305	11.375	1.677	11.088	518	LOX6_ARATH Lipoxygenase 6, chloroplastic	0	65.64	171
TR36545|c0_g1_i1	19.3666	0.263236	15.46	0.117	4.464	518	NAT1_ARATH Nucleobase-ascorbate transporter 1	0	75.48	126
TR36545|c0_g1_i2	11.0074	0.0202489	8.787	0.009	0	518	NAT1_ARATH Nucleobase-ascorbate transporter 1	0	75.48	126
TR2146|c0_g2_i1	11.3206	149.437	9.037	66.42	0.049	518	NCDN_XENLA Neurochondrin	3e-19	22.39	314
TR83443|c0_g2_i1	50.8431	0.0404978	40.587	0.018	41.292	518	POB1_ARATH BTB/POZ domain-containing protein POB1	0	72.78	128
TR78744|c0_g1_i1	58.1149	61.8087	46.392	27.472	45.201	517	ASOL_BRANA L-ascorbate oxidase homolog	0	57.25	212
TR49014|c0_g1_i1	53.3271	0.101245	42.57	0.045	31.595	517	CAP9_ARATH Putative clathrin assembly protein At1g14910	0	62.09	164
TR49014|c0_g2_i1	0	0.101245	0	0.045	38.839	517	CAP9_ARATH Putative clathrin assembly protein At1g14910	0	62.09	164
TR84950|c0_g1_i1	12.8176	1.00795	10.232	0.448	53.835	517	CUL4_ARATH Cullin-4	0	86.07	72
TR6307|c0_g1_i2	11.3369	101.044	9.05	44.911	2.747	517	HSL1_ARATH Receptor-like protein kinase HSL1	1e-96	41.01	274
TR13449|c0_g1_i1	9.5593	20.7776	7.631	9.235	14.309	517	HSP7O_ARATH Heat shock 70 kDa protein 14	3e-154	49.52	234
TR49132|c0_g1_i1	29.1239	0.0809956	23.249	0.036	35.454	517	INT2_ARATH Probable inositol transporter 2	1e-166	55.51	219
TR71730|c0_g1_i1	0.526131	0	0.42	0	5.298	517	POLX_TOBAC Retrovirus-related Pol polyprotein from transposon TNT 1-94	7e-101	37.33	308
TR37747|c0_g1_i1	0	0	0	0	1.766	517	PP292_ARATH Pentatricopeptide repeat-containing protein At3g61520, mitochondrial	5e-54	26.69	335
TR55324|c0_g1_i1	66.0958	1.69416	52.763	0.753	55.16	517	PRP19_ORYSJ Pre-mRNA-processing factor 19 {ECO:0000305}	0	71.95	141
TR34031|c0_g1_i1	37.9917	135.317	30.328	60.144	34.653	517	SGS3_ORYSJ Protein SUPPRESSOR OF GENE SILENCING 3 homolog	5e-111	44.49	229
TR34031|c0_g1_i2	0.329458	0	0.263	0	8.128	517	SGS3_ORYSJ Protein SUPPRESSOR OF GENE SILENCING 3 homolog	1e-111	44.68	228
TR33949|c0_g1_i1	24.2033	2.76285	19.321	1.228	14.473	517	SUVH1_TOBAC Histone-lysine N-methyltransferase, H3 lysine-9 specific SUVH1	1e-135	47.2	241
TR18287|c0_g3_i1	1.9091	0	1.524	0	18.152	517	TOP3B_ORYSJ DNA topoisomerase 3-beta	0	68.67	158
TR6671|c0_g1_i1	37.7624	5.08248	30.145	2.259	26.476	516	BIG_ORYSJ Auxin transport protein BIG	5e-165	61.43	169
TR60721|c0_g1_i1	0.0663927	0	0.053	0	7.555	516	BRM_ARATH ATP-dependent helicase BRM	6e-114	46.71	246
TR10652|c0_g1_i1	65.0924	112.341	51.962	49.932	101.358	516	DHQSD_ARATH Bifunctional 3-dehydroquinate dehydratase/shikimate dehydrogenase, chloroplastic	0	62.4	193
TR41775|c0_g1_i1	6.99253	0.888702	5.582	0.395	0.687	516	PP347_ARATH Pentatricopeptide repeat-containing protein At4g33170	1e-112	38.95	294
TR18932|c0_g2_i1	10.1355	0.0404978	8.091	0.018	4.137	516	PPR64_ARATH Pentatricopeptide repeat-containing protein At1g30610, chloroplastic	8e-140	41.86	252
TR9452|c0_g1_i1	0.048855	0.0404978	0.039	0.018	0	516	RCO3_NEUCR Probable glucose transporter rco-3	3e-98	39.92	275
TR2776|c0_g1_i1	12.9328	0.0607467	10.324	0.027	6.247	516	SRF8_ARATH Protein STRUBBELIG-RECEPTOR FAMILY 8	5e-159	50.39	219
TR60158|c0_g1_i1	24.6317	0.101245	19.663	0.045	15.241	516	SYK_THEEB Lysine--tRNA ligase {ECO:0000255|HAMAP-Rule:MF_00252}	0	61.24	170
TR39236|c0_g1_i1	0.03257	0	0.026	0	44.579	515	C86B1_ARATH Cytochrome P450 86B1	8e-77	34.56	301
TR63717|c0_g1_i1	47.1075	1.9169	37.605	0.852	42.143	515	DNJ21_ARATH DnaJ protein ERDJ2A	0	75.73	118
TR51771|c0_g1_i1	0	0	0	0	0	515	EXEC1_ARATH Protein EXECUTER 1, chloroplastic	2e-54	32.82	270
TR7365|c0_g1_i1	0.313173	3.59081	0.25	1.596	0.687	515	FYUA_YERE8 Pesticin receptor	3e-11	23.3	299
TR77258|c0_g1_i1	17.326	0	13.831	0	5.527	515	M2K3_ARATH Mitogen-activated protein kinase kinase 3	0	65.24	177
TR68457|c0_g1_i1	22.2128	3.73255	17.732	1.659	14.097	515	PME51_ARATH Probable pectinesterase/pectinesterase inhibitor 51	4e-160	50.1	241
TR48650|c0_g1_i1	13.5579	0	10.823	0	7.016	515	RMR2_ARATH Receptor homology region, transmembrane domain- and RING domain-containing protein 2	9e-101	43.88	185
TR74518|c0_g1_i1	76.4782	0.18224	61.051	0.081	5.217	515	Y1385_ARATH BTB/POZ domain-containing protein At1g63850	1e-178	56.5	185
TR44414|c0_g1_i2	29.8316	0.0404978	23.814	0.018	0	514	4CLLA_ARATH Oxalate--CoA ligase {ECO:0000305}	0	66.15	166
TR44414|c0_g1_i3	28.4649	0	22.723	0	36.043	514	4CLLA_ARATH Oxalate--CoA ligase {ECO:0000305}	0	66.15	166
TR44414|c0_g1_i1	17.7544	5.12297	14.173	2.277	11.562	514	4CLLA_ARATH Oxalate--CoA ligase {ECO:0000305}	0	66.93	162
TR11916|c0_g1_i1	10.7606	0.121493	8.59	0.054	4.792	514	AB5C_ARATH ABC transporter C family member 5	0	79.57	105
TR64107|c0_g1_i1	13.5905	29.5724	10.849	13.144	26.852	514	ARFR_ORYSJ Auxin response factor 18	1e-124	44.55	218
TR71234|c0_g1_i1	40.8065	0.74696	32.575	0.332	24.105	514	CPY57_ARATH Peptidyl-prolyl cis-trans isomerase CYP57	2e-173	58.75	190
TR39321|c1_g1_i5	29.4195	0	23.485	0	21.685	514	CSC1L_BRAJU CSC1-like protein ERD4	0	56.03	217
TR77782|c0_g2_i1	10.6955	1.27118	8.538	0.565	15.765	514	DNJC7_HUMAN DnaJ homolog subfamily C member 7	1e-37	29.77	264
TR73242|c0_g1_i1	48.6383	0	38.827	0	12.788	514	ERG8_SCHPO Probable phosphomevalonate kinase	1e-38	30.16	258
TR57559|c0_g2_i5	14.2982	0	11.414	0	18.659	514	FMO1_ARATH Probable flavin-containing monooxygenase 1	2e-160	45.72	271
TR57559|c0_g2_i3	11.5674	0	9.234	0	3.859	514	FMO1_ARATH Probable flavin-containing monooxygenase 1	8e-160	45.72	271
TR73879|c0_g2_i1	4.85419	0	3.875	0	24.432	514	GWD1_CITRE Alpha-glucan water dikinase, chloroplastic	0	68.09	163
TR3048|c0_g1_i1	45.4289	59.0053	36.265	26.226	40.425	514	LUT5_ARATH Protein LUTEIN DEFICIENT 5, chloroplastic	0	72.37	138
TR73137|c0_g1_i1	78.3046	55.7767	62.509	24.791	72.413	514	MATK_PINPT Maturase K {ECO:0000255|HAMAP-Rule:MF_01390}	0	98.64	7
TR48190|c0_g1_i1	38.469	0.0202489	30.709	0.009	3.173	514	MURE_BACLD UDP-N-acetylmuramoyl-L-alanyl-D-glutamate--2,6-diaminopimelate ligase {ECO:0000255|HAMAP-Rule:MF_00208}	2e-107	42.61	261
TR43952|c0_g1_i4	11.65	0	9.3	0	8.062	514	NAT6_ARATH Nucleobase-ascorbate transporter 6	0	67.12	137
TR31443|c0_g1_i1	21.7355	0.0404978	17.351	0.018	0.948	514	NFXL2_ARATH NF-X1-type zinc finger protein NFXL2	0	62.26	183
TR51610|c0_g1_i1	8.50704	0.101245	6.791	0.045	21.75	514	NPR4_ARATH Regulatory protein NPR4	7e-134	49.22	218
TR51610|c0_g2_i1	0	0	0	0	0	514	NPR4_ARATH Regulatory protein NPR4	7e-134	49.22	218
TR41949|c0_g1_i1	31.7395	0.242987	25.337	0.108	45.364	514	SSY1_ORYSJ Soluble starch synthase 1, chloroplastic/amyloplastic	0	73.35	136
TR17741|c0_g1_i2	15.2854	0.141742	12.202	0.063	10.891	514	STC_RICCO Sugar carrier protein C	0	66.93	167
TR17741|c0_g1_i1	3.19186	0	2.548	0	20.523	514	STC_RICCO Sugar carrier protein C	0	66.93	167
TR39100|c0_g1_i1	153.664	122.326	122.667	54.37	352.741	513	C86B1_ARATH Cytochrome P450 86B1	5e-163	45.42	269
TR48142|c13_g5_i3	5.46299	39.9826	4.361	17.771	6.672	513	SYM_BRUSU Methionine--tRNA ligase {ECO:0000255|HAMAP-Rule:MF_01228}	0	70.96	148
TR17983|c0_g2_i1	4.90304	35.6246	3.914	15.834	5.609	513	YUBM_ECO57 Uncharacterized protein YubM	2e-34	27.88	308
TR17983|c0_g1_i1	4.08002	28.9469	3.257	12.866	5.249	513	YUBM_ECO57 Uncharacterized protein YubM	2e-34	27.88	308
TR32589|c0_g1_i1	20.4189	0	16.3	0	3.107	512	ARFB_ARATH Auxin response factor 2	6e-81	38.28	241
TR25766|c0_g1_i1	0.329458	2.8641	0.263	1.273	0.491	512	BEPG_BRUSU Efflux pump membrane transporter BepG	4e-12	23.24	361
TR11271|c0_g1_i1	122.746	97.3725	97.986	43.279	684.093	512	C86B1_ARATH Cytochrome P450 86B1	2e-156	45.9	265
TR21684|c0_g1_i1	19.8602	113.612	15.854	50.497	64.498	512	CAO_ORYSJ Chlorophyllide a oxygenase, chloroplastic	0	70.12	138
TR48630|c0_g2_i1	6.40001	0	5.109	0	18.937	512	KIF4_XENLA Chromosome-associated kinesin KIF4	2e-104	45.7	225
TR25557|c0_g1_i1	81.6443	73.0851	65.175	32.484	97.417	512	SYT2_ARATH Synaptotagmin-2	0	63.87	181
TR58713|c0_g1_i1	116.33	84.5639	92.864	37.586	47.556	512	Y1686_ARATH Uncharacterized membrane protein At1g16860	1e-160	51.76	201
TR57741|c0_g2_i1	0	0.0404978	0	0.018	0	511	ALIX_DICDI ALG-2 interacting protein X	1e-51	30.92	338
TR85092|c0_g1_i1	257.537	317.676	205.587	141.197	520.886	511	FACR2_ARATH Fatty acyl-CoA reductase 2	5e-164	49.32	229
TR66068|c0_g1_i1	26.8202	65.4805	21.41	29.104	0.164	511	FACR4_ARATH Probable fatty acyl-CoA reductase 4	2e-133	45.01	257
TR79109|c0_g1_i1	60.6992	88.5372	48.455	39.352	232.201	511	KPYC_SOYBN Pyruvate kinase, cytosolic isozyme	0	89.04	55
TR28656|c0_g1_i1	33.5659	65.3995	26.795	29.068	48.684	511	MSL2_ARATH Mechanosensitive ion channel protein 2, chloroplastic	0	61.25	167
TR65243|c2_g2_i2	111.986	16.0776	89.396	7.146	53.443	511	POLX_TOBAC Retrovirus-related Pol polyprotein from transposon TNT 1-94	7e-79	33.07	313
TR56553|c1_g1_i1	10.004	28.443	7.986	12.642	0	511	TMVRN_NICGU TMV resistance protein N	3e-61	32.29	309
TR64783|c0_g1_i1	48.3753	10.2887	38.617	4.573	19.313	511	TT12_ARATH Protein TRANSPARENT TESTA 12	0	62.82	184
TR6372|c0_g2_i1	0.0989628	1.16994	0.079	0.52	0.114	510	ATPA_RHOPB ATP synthase subunit alpha {ECO:0000255|HAMAP-Rule:MF_01346}	0	94.12	30
TR48000|c0_g1_i1	58.5271	4.90249	46.721	2.179	85.381	510	CDPKA_ARATH Calcium-dependent protein kinase 10	0	73.73	130
TR72677|c0_g1_i1	52.6532	13.2945	42.032	5.909	212.953	510	CHLB_PINTH Light-independent protochlorophyllide reductase subunit B {ECO:0000255|HAMAP-Rule:MF_00353}	0	99.41	3
TR47053|c0_g2_i1	2.15588	0	1.721	0	26.116	510	DOCK9_MOUSE Dedicator of cytokinesis protein 9	2e-46	30.39	306
TR73627|c0_g1_i1	246.497	276.263	196.774	122.79	193.591	510	INO1_SESIN Inositol-3-phosphate synthase	0	86.08	71
TR38105|c0_g1_i1	0.048855	0.161991	0.039	0.072	0.065	510	INO1_SESIN Inositol-3-phosphate synthase	0	93.14	35
TR62577|c0_g1_i1	90.0686	72.5608	71.9	32.251	113.803	510	MTBC_POPTR Probable bifunctional methylthioribulose-1-phosphate dehydratase/enolase-phosphatase E1 {ECO:0000255|HAMAP-Rule:MF_03118}	0	72.35	129
TR83146|c0_g2_i1	47.6675	0	38.052	0	4.546	510	PMTD_ARATH Probable methyltransferase PMT13	0	67.06	167
TR67917|c17_g2_i2	24.8459	0.544471	19.834	0.242	27.294	510	POLX_TOBAC Retrovirus-related Pol polyprotein from transposon TNT 1-94	2e-104	38.82	281
TR15203|c0_g1_i1	16.865	0.0202489	13.463	0.009	12.723	510	SF3A1_ARATH Probable splicing factor 3A subunit 1	0	70.2	123
TR6527|c0_g1_i1	81.5791	0.202489	65.123	0.09	68.177	510	SMU1_ARATH Suppressor of mec-8 and unc-52 protein homolog 1	0	83.92	81
TR8663|c0_g1_i1	10.4149	0	8.314	0	10.057	510	SPNS2_ARATH Probable sphingolipid transporter spinster homolog 2	0	60.98	152
TR57360|c0_g1_i2	31.9211	0	25.482	0	90.532	510	STP13_ARATH Sugar transport protein 13	0	76.08	114
TR57360|c0_g1_i1	15.105	0.101245	12.058	0.045	36.664	510	STP13_ARATH Sugar transport protein 13	0	76.08	114
TR83428|c0_g1_i1	26.2602	0	20.963	0	23.532	510	SYV_ARATH Valine--tRNA ligase	0	58.82	201
TR54006|c0_g1_i1	0.460991	3.36807	0.368	1.497	0.409	510	TREH_MYCS2 Trehalase	4e-44	30.78	306
TR75477|c0_g1_i1	119.769	67.4964	95.609	30	94.751	509	ACCC1_POPTR Biotin carboxylase 1, chloroplastic	0	79.37	99
TR31042|c0_g1_i1	0.394598	3.08683	0.315	1.372	0.491	509	ARPC_PSEPU Antibiotic efflux pump outer membrane protein ArpC	4e-100	42.24	247
TR84206|c0_g1_i1	10.9911	0.0404978	8.774	0.018	20.393	509	BAME1_ARATH Leucine-rich repeat receptor-like serine/threonine-protein kinase BAM1	0	72.5	136
TR60247|c0_g1_i1	25.109	54.9893	20.044	24.441	33.099	509	CNRB_DICDI CLPTM1-like membrane protein cnrB	7e-151	46.56	236
TR60343|c0_g1_i1	0.03257	0.0404978	0.026	0.018	6.607	509	CUL1_ARATH Cullin-1	2e-122	41.65	276
TR28847|c0_g1_i1	40.2791	0.0202489	32.154	0.009	10.94	509	GPDL4_ARATH Glycerophosphodiester phosphodiesterase GDPDL4 {ECO:0000305}	2e-149	46.37	254
TR49667|c0_g1_i1	158.83	230.127	126.791	102.284	114.228	509	KPYA_RICCO Pyruvate kinase isozyme A, chloroplastic	0	83.3	85
TR40181|c0_g1_i1	33.1225	141.349	26.441	62.825	7.31	509	LONM_MAIZE Lon protease homolog, mitochondrial {ECO:0000255|HAMAP-Rule:MF_03120}	0	72.89	123
TR17694|c0_g1_i1	74.8497	145.727	59.751	64.771	62.388	509	MMSA_ARATH Methylmalonate-semialdehyde dehydrogenase [acylating], mitochondrial	0	74.66	128
TR56256|c0_g1_i1	180.747	197.771	144.287	87.903	119.674	509	MPPA_SOLTU Mitochondrial-processing peptidase subunit alpha	0	67.78	159
TR44461|c0_g1_i1	20.7985	2.8236	16.603	1.255	29.501	509	RH6_ORYSJ DEAD-box ATP-dependent RNA helicase 6	0	76.82	75
TR68973|c0_g2_i1	0.428421	2.58286	0.342	1.148	0.556	509	SPPA_ECOLI Protease 4	8e-93	41.65	279
TR68973|c0_g1_i1	0	0.101245	0	0.045	0	509	SPPA_ECOLI Protease 4	2e-94	41.65	279
TR22003|c0_g2_i1	14.282	0	11.401	0	6.999	508	AB22G_ARATH ABC transporter G family member 22	5e-149	52.36	187
TR82370|c0_g1_i1	27.0168	6.55615	21.567	2.914	46.067	508	AIR9_ARATH 187-kDa microtubule-associated protein AIR9	8e-30	26.57	336
TR82370|c0_g1_i1	27.0168	6.55615	21.567	2.914	46.067	508	AIR9_ARATH 187-kDa microtubule-associated protein AIR9	6e-26	27.36	313
TR36931|c0_g1_i1	4.06374	0.202489	3.244	0.09	7.163	508	CLF_ARATH Histone-lysine N-methyltransferase CLF	2e-173	59.25	175
TR71923|c0_g1_i1	15.8779	0	12.675	0	0	508	CNDH2_ARATH Condensin-2 complex subunit H2	2e-47	34.84	251
TR59279|c0_g1_i1	14.3483	0.0404978	11.454	0.018	17.04	508	DHQSD_ARATH Bifunctional 3-dehydroquinate dehydratase/shikimate dehydrogenase, chloroplastic	0	61.22	196
TR1910|c0_g1_i3	5.03457	62.8369	4.019	27.929	16.615	508	GLGL1_BETVU Glucose-1-phosphate adenylyltransferase large subunit, chloroplastic/amyloplastic	0	69.49	149
TR60435|c0_g2_i1	31.9863	0.0202489	25.534	0.009	10.008	508	ICS_CATRO Isochorismate synthase, chloroplastic	9e-140	47.24	216
TR16290|c0_g1_i2	20.3212	0	16.222	0	8.357	508	LCYB_CAPAN Lycopene beta cyclase, chloroplastic/chromoplastic	0	71.06	137
TR16290|c0_g1_i1	0	63.1811	0	28.082	0	508	LCYB_CAPAN Lycopene beta cyclase, chloroplastic/chromoplastic	0	71.06	137
TR64980|c0_g1_i1	299.347	186.857	238.963	83.052	49.371	508	PME1_FICPW Pectinesterase/pectinesterase inhibitor	0	52.36	225
TR2358|c0_g1_i1	18.3131	10.1672	14.619	4.519	17.007	508	PME51_ARATH Probable pectinesterase/pectinesterase inhibitor 51	2e-148	47.83	256
TR49826|c0_g1_i1	50.2505	83.5132	40.114	37.119	177.761	508	PSBB_PINTH Photosystem II CP47 reaction center protein {ECO:0000255|HAMAP-Rule:MF_01495}	0	99.02	5
TR47378|c0_g1_i1	0.03257	0.121493	0.026	0.054	4.203	508	RETOL_ARATH Reticuline oxidase-like protein	0	55.51	218
TR2617|c0_g1_i1	0	0	0	0	7.375	508	RPM1_ARATH Disease resistance protein RPM1	2e-20	25.39	296
TR54783|c0_g1_i1	30.4229	0	24.286	0	24.89	508	SIGE_ARATH RNA polymerase sigma factor sigE, chloroplastic/mitochondrial	8e-125	43.5	233
TR72272|c2_g1_i1	9.24738	65.2375	7.382	28.996	11.218	507	4HBCL_RHOPA 4-hydroxybenzoate--CoA/benzoate--CoA ligase	0	55.62	222
TR81382|c0_g1_i1	147.23	48.8989	117.531	21.734	175.929	507	AL2B7_ARATH Aldehyde dehydrogenase family 2 member B7, mitochondrial	0	77.32	115
TR57343|c0_g1_i2	9.54302	0.0607467	7.618	0.027	9.092	507	AL2B7_ARATH Aldehyde dehydrogenase family 2 member B7, mitochondrial	0	71.79	143
TR57343|c0_g1_i1	3.02776	0	2.417	0	9.289	507	AL2B7_ARATH Aldehyde dehydrogenase family 2 member B7, mitochondrial	0	71.79	143
TR15988|c0_g1_i1	131.039	95.8403	104.606	42.598	377.239	507	APA1_ARATH Aspartic proteinase A1	0	62.72	177
TR55352|c0_g1_i1	18.3632	26.4856	14.659	11.772	12.756	507	C70B1_ARATH Cytochrome P450 704B1	4e-159	48.92	228
TR6116|c0_g1_i1	7.17417	64.3713	5.727	28.611	20.311	507	DEGP2_ARATH Protease Do-like 2, chloroplastic	0	74.56	129
TR51617|c0_g1_i1	300.713	212.839	240.053	94.6	242.471	507	DLDH1_ARATH Dihydrolipoyl dehydrogenase 1, mitochondrial	0	74.36	129
TR26622|c0_g1_i1	11.8141	0.584968	9.431	0.26	31.006	507	HSFA1_ORYSJ Heat stress transcription factor A-1	3e-106	41.42	224
TR38779|c0_g1_i1	11.4847	0	9.168	0	28.994	507	PDPK2_ARATH 3-phosphoinositide-dependent protein kinase 2	0	61.34	168
TR61938|c0_g1_i1	20.1897	0	16.117	0	14.963	507	PHOT2_ARATH Phototropin-2	0	77.32	110
TR80500|c0_g1_i1	0	0	0	0	2.24	507	RH1_ORYSJ DEAD-box ATP-dependent RNA helicase 1	0	56.61	212
TR22950|c0_g1_i1	1.18505	0.121493	0.946	0.054	39.935	507	SCGT_TOBAC Scopoletin glucosyltransferase	9e-77	31.76	290
TR83785|c0_g1_i1	6.6305	0	5.293	0	0	507	STP4_ARATH Sugar transport protein 4	0	62.92	187
TR83785|c0_g2_i1	0	0	0	0	7.588	507	STP4_ARATH Sugar transport protein 4	0	62.92	187
TR69179|c0_g2_i1	31.8547	0	25.429	0	17.596	507	WDR26_DANRE WD repeat-containing protein 26	1e-119	40.63	284
TR50676|c0_g1_i1	70.5542	7.14111	56.322	3.174	48.88	507	Y3295_ARATH CBS domain-containing protein CBSCBSPB3	0	62.72	179
TR84617|c0_g2_i1	8.57218	0	6.843	0	24.759	507	YM30_YEAST Uncharacterized membrane protein YMR155W	5e-06	22.09	323
TR64625|c0_g1_i1	42.8797	87.932	34.23	39.083	35.127	506	2ABB_ARATH Serine/threonine protein phosphatase 2A 55 kDa regulatory subunit B beta isoform	0	77.87	93
TR25003|c0_g1_i1	2.20474	0	1.76	0	8.291	506	CAND1_ARATH Cullin-associated NEDD8-dissociated protein 1	0	69.17	150
TR7445|c1_g1_i1	13.608	0	10.863	0	0	506	FLS2_ARATH LRR receptor-like serine/threonine-protein kinase FLS2	2e-66	36.17	286
TR66024|c0_g2_i1	0	0	0	0	0	506	INV1_ARATH Beta-fructofuranosidase, insoluble isoenzyme CWINV1	1e-167	52.37	217
TR79880|c0_g1_i1	28.1029	16.8246	22.434	7.478	17.335	506	IPO5_MOUSE Importin-5	6e-89	36.36	307
TR48142|c7_g1_i1	10.3823	74.255	8.288	33.004	12.33	506	MCCB_RAT Methylcrotonoyl-CoA carboxylase beta chain, mitochondrial	2e-135	47.04	262
TR84207|c0_g1_i1	13.147	0.0809956	10.495	0.036	31.562	506	MLO6_ARATH MLO-like protein 6	3e-152	55.53	205
TR32770|c0_g1_i1	19.0209	67.7596	15.184	30.117	4.35	506	Y1745_ARATH Uncharacterized protein At1g51745	6e-46	31.62	275
TR28651|c0_g1_i1	4.08002	57.2707	3.257	25.455	9.289	505	AIR9_ARATH 187-kDa microtubule-associated protein AIR9	6e-39	27.13	337
TR48912|c0_g1_i1	0.147818	0.121493	0.118	0.054	20.834	505	CLCF_ARATH Chloride channel protein CLC-f	0	63.56	172
TR56519|c0_g1_i1	0.493561	3.7123	0.394	1.65	0.556	505	PHS1_DICDI Glycogen phosphorylase 1	8e-143	45.54	263
TR78678|c1_g1_i1	5.14982	0.807706	4.111	0.359	15.503	505	PP301_ARATH Pentatricopeptide repeat-containing protein At4g02750	2e-177	47.92	263
TR57212|c0_g1_i1	0.016285	0	0.013	0	0	505	PP347_ARATH Pentatricopeptide repeat-containing protein At4g33170	1e-50	28.91	339
TR72855|c0_g1_i1	0.477276	3.55031	0.381	1.578	0.474	505	SCACT_ACEAC Succinyl-CoA:acetate CoA-transferase	0	60.4	199
TR48840|c0_g1_i1	0.987122	0	0.788	0	2.895	505	SECA2_ARATH Protein translocase subunit SECA2, chloroplastic	0	62.18	187
TR47628|c0_g1_i1	98.4116	16.4601	78.56	7.316	109.109	505	SIPL2_ARATH Signal peptide peptidase-like 2	0	69.31	153
TR67736|c0_g1_i1	39.3245	0.283485	31.392	0.126	33.557	505	SSRP1_VICFA FACT complex subunit SSRP1	0	71.88	133
TR67736|c0_g1_i2	0.180388	0	0.144	0	0	505	SSRP1_VICFA FACT complex subunit SSRP1	0	71.88	133
TR56706|c0_g1_i1	10.7769	14.019	8.603	6.231	17.367	504	AZG1_ARATH Adenine/guanine permease AZG1	0	76.79	112
TR48756|c0_g1_i1	24.9774	0.0404978	19.939	0.018	7.702	504	CALSA_ARATH Callose synthase 10	0	74.21	129
TR52986|c0_g1_i1	21.4724	210.742	17.141	93.668	42.306	504	CBG_PINCO Coniferin beta-glucosidase	2e-178	51.39	236
TR69308|c0_g1_i1	32.9245	13.5353	26.283	6.016	31.219	504	GRS17_ARATH Monothiol glutaredoxin-S17	0	63.49	167
TR48160|c0_g1_i1	0.016285	0.0404978	0.013	0.018	3.81	504	JM706_ORYSJ Lysine-specific demethylase JMJ706	0	59.13	194
TR48160|c0_g2_i1	0	0.0607467	0	0.027	1.864	504	JM706_ORYSJ Lysine-specific demethylase JMJ706	0	59.13	194
TR76748|c0_g1_i1	0.675202	0.0404978	0.539	0.018	9.943	504	PCP_MOUSE Lysosomal Pro-X carboxypeptidase	2e-129	41.27	248
TR30619|c0_g1_i1	4.11384	0.0809956	3.284	0.036	32.576	504	TGD4_ARATH Protein TRIGALACTOSYLDIACYLGLYCEROL 4, chloroplastic	1e-54	32.14	299
TR79011|c0_g1_i1	43.3557	136.79	34.61	60.799	75.912	503	AL7B4_ARATH Aldehyde dehydrogenase family 7 member B4	0	78.93	106
TR74236|c0_g1_i1	38.9963	70.3807	31.13	31.282	86.738	503	BADH2_ARATH Betaine aldehyde dehydrogenase 2, mitochondrial	0	75.75	122
TR71837|c0_g1_i1	50.4146	94.2452	40.245	41.889	16.468	503	C75A1_PINTA Cytochrome P450 750A1	0	63.82	173
TR5269|c0_g1_i1	0	0	0	0	8.667	503	DCE1_ARATH Glutamate decarboxylase 1	0	67.79	152
TR48924|c0_g1_i1	2.35256	0.0202489	1.878	0.009	16.272	503	DPHS1_ARATH Dual specificity protein phosphatase PHS1	1e-161	53.68	211
TR55754|c0_g1_i1	20.0907	0	16.038	0	18.005	503	GDAP2_NEMVE Protein GDAP2 homolog	1e-85	35.79	276
TR84046|c0_g1_i1	0.657664	0	0.525	0	25.855	503	GUX1_ARATH UDP-glucuronate:xylan alpha-glucuronosyltransferase 1	0	54.87	207
TR21747|c0_g1_i1	0.460991	3.02609	0.368	1.345	0.54	503	PARE_BARBK DNA topoisomerase 4 subunit B {ECO:0000255|HAMAP-Rule:MF_00938}	0	56.86	210
TR1315|c0_g2_i1	7.7667	0	6.2	0	17.073	503	PLT4_ARATH Probable polyol transporter 4	1e-175	55.27	194
TR40842|c0_g1_i1	9.97144	45.1461	7.96	20.066	13.213	503	POK2_ARATH Phragmoplast orienting kinesin 2	7e-36	30.42	316
TR32386|c0_g1_i1	3.22443	0.0202489	2.574	0.009	6.46	503	PPR9_ARATH Pentatricopeptide repeat-containing protein At1g03560, mitochondrial	0	53.68	230
TR72209|c0_g1_i1	0	0	0	0	9.583	503	RCH2_ARATH Receptor-like protein kinase 2	5e-72	34.79	292
TR42685|c0_g1_i1	44.755	197.125	35.727	87.616	42.388	502	CYSZ_CUCMA Citrate synthase, glyoxysomal	0	79.68	93
TR49898|c0_g2_i1	17.0466	0	13.608	0	4.922	502	RAE2_HUMAN Rab proteins geranylgeranyltransferase component A 2	2e-41	28.29	266
TR49898|c0_g1_i1	4.96943	0	3.967	0	0.147	502	RAE2_HUMAN Rab proteins geranylgeranyltransferase component A 2	3e-42	28.29	266
TR457|c0_g1_i1	2.55048	0.101245	2.036	0.045	24.432	502	SSY4_ARATH Probable starch synthase 4, chloroplastic/amyloplastic	2e-133	46.02	247
TR34998|c0_g1_i1	15.7301	0	12.557	0	0	502	STP7_ARATH Sugar transport protein 7	0	58.76	201
TR31701|c0_g2_i1	19.4656	36.8553	15.539	16.381	3.974	502	SYA_ARATH Alanine--tRNA ligase {ECO:0000255|HAMAP-Rule:MF_03133}	0	62.35	187
TR31701|c0_g1_i1	4.44205	0.686213	3.546	0.305	1.194	502	SYA_ARATH Alanine--tRNA ligase {ECO:0000255|HAMAP-Rule:MF_03133}	0	62.35	187
TR69538|c0_g1_i1	18.2643	0.101245	14.58	0.045	25.184	502	SYQ_LUPLU Glutamine--tRNA ligase	0	79.28	104
TR74205|c0_g1_i2	0.230496	0.0809956	0.184	0.036	0.916	502	TF26_SCHPO Transposon Tf2-6 polyprotein	1e-53	30.68	306
TR69085|c1_g1_i1	14.5287	0.242987	11.598	0.108	16.124	501	AL2C4_ARATH Aldehyde dehydrogenase family 2 member C4	0	61.68	185
TR84552|c0_g1_i1	0.115248	0.121493	0.092	0.054	0	501	BADH1_ARATH Betaine aldehyde dehydrogenase 1, chloroplastic	0	79.64	102
TR72442|c0_g2_i1	0.147818	0	0.118	0	0	501	EBM_LILLO Mannosylglycoprotein endo-beta-mannosidase	0	74.25	115
TR72740|c0_g1_i1	0	0	0	0	0.523	501	FOL1_PNECA Folic acid synthesis protein fol1	5e-98	41.52	252
TR1910|c0_g1_i1	18.8894	0.0404978	15.079	0.018	28.635	501	GLGL1_BETVU Glucose-1-phosphate adenylyltransferase large subunit, chloroplastic/amyloplastic	0	69.46	148
TR12403|c0_g1_i1	12.8338	0	10.245	0	1.832	501	MBTP2_CRIGR Membrane-bound transcription factor site-2 protease	2e-26	24.95	285
TR12732|c0_g1_i1	56.8159	0.0202489	45.355	0.009	42.519	501	PHSL1_SOLTU Alpha-1,4 glucan phosphorylase L-1 isozyme, chloroplastic/amyloplastic	0	66.67	162
TR6931|c0_g1_i1	31.7721	91.0391	25.363	40.464	6.116	501	XYL1_ARATH Alpha-xylosidase 1	0	57.88	195
TR36371|c0_g1_i1	1.87528	0	1.497	0	24.53	501	Y3295_ARATH CBS domain-containing protein CBSCBSPB3	0	62.87	172
TR62502|c0_g1_i1	9.90504	72.4393	7.907	32.197	12.167	500	AMPA_RHOPT Probable cytosol aminopeptidase {ECO:0000255|HAMAP-Rule:MF_00181}	0	80.2	99
TR43148|c0_g1_i1	0.016285	145.646	0.013	64.735	4.252	500	BAT1_ORYSJ Amino-acid permease BAT1 homolog	2e-134	43.6	279
TR64502|c0_g1_i2	5.11725	0.222738	4.085	0.099	28.046	500	C76C1_ARATH Cytochrome P450 76C1	3e-133	43	274
TR17230|c0_g1_i1	21.6541	66.9924	17.286	29.776	41.39	500	CAMK3_ARATH CDPK-related kinase 3	0	74.6	123
TR66140|c0_g1_i1	14.1341	109.376	11.283	48.614	0.834	500	FZR2_ARATH Protein FIZZY-RELATED 2	0	63.2	107
TR50836|c0_g1_i1	42.5991	100.419	34.006	44.633	57.04	500	GALK1_ARATH Galactokinase	0	71	140
TR23126|c0_g2_i1	14.3646	2.96534	11.467	1.318	23.238	500	IMDH_VIGUN Inosine-5'-monophosphate dehydrogenase {ECO:0000255|HAMAP-Rule:MF_03156}	0	60.6	191
TR23126|c0_g1_i1	0.378313	0	0.302	0	14.326	500	IMDH_VIGUN Inosine-5'-monophosphate dehydrogenase {ECO:0000255|HAMAP-Rule:MF_03156}	0	60.6	191
TR25827|c0_g1_i1	0	0	0	0	0	500	U73B4_ARATH UDP-glycosyltransferase 73B4	8e-104	36	290
TR15441|c0_g1_i1	30.2425	187.401	24.142	83.294	77.008	500	Y1501_ARATH Putative WEB family protein At1g65010, chloroplastic	1e-42	37	279
TR53320|c0_g1_i1	15.5484	0	12.412	0	2.257	500	Y231_RICCO UPF0392 protein RCOM_0530710	3e-144	46.8	208
TR34924|c0_g1_i1	0.576239	0.0404978	0.46	0.018	9.698	500	Y5487_ARATH Probable LRR receptor-like serine/threonine-protein kinase At5g48740	2e-90	39.8	268
TR1847|c0_g1_i3	2.27113	0.0809956	1.813	0.036	26.672	499	ACA1_ORYSJ Calcium-transporting ATPase 1, plasma membrane-type	0	71.34	142
TR77491|c0_g1_i1	0.428421	4.29727	0.342	1.91	0.752	499	ACTP_SALG2 Cation/acetate symporter ActP {ECO:0000255|HAMAP-Rule:MF_01426}	0	66.53	151
TR3074|c0_g2_i1	17.4087	0	13.897	0	0.033	499	BUD13_CHICK BUD13 homolog	3e-33	31.66	253
TR45322|c0_g1_i1	19.8101	0.0404978	15.814	0.018	104.727	499	CALS3_ARATH Callose synthase 3	0	79.36	103
TR19159|c0_g1_i1	179.414	296.435	143.223	131.756	414.05	499	KCS11_ARATH 3-ketoacyl-CoA synthase 11	0	67.13	163
TR26003|c0_g1_i1	39.9008	0.18224	31.852	0.081	28.406	499	LCYE_SOLLC Lycopene epsilon cyclase, chloroplastic	0	63.53	178
TR5779|c0_g1_i1	5.52813	1.45342	4.413	0.646	18.25	499	PARP2_MAIZE Poly [ADP-ribose] polymerase 2	0	67.13	155
TR9126|c0_g1_i3	0.592524	0	0.473	0	27.425	499	SCP20_ARATH Serine carboxypeptidase-like 20	0	64.53	171
TR36884|c0_g1_i1	10.7443	7.74633	8.577	3.443	32.674	499	SSDH_ARATH Succinate-semialdehyde dehydrogenase, mitochondrial	0	74.95	124
TR62669|c0_g1_i1	0	0	0	0	30.156	499	STP14_ARATH Sugar transport protein 14	0	78.96	105
TR64131|c0_g1_i1	0	2.88434	0	1.282	9.092	499	SUV3M_ORYSJ ATP-dependent RNA helicase SUV3, mitochondrial {ECO:0000303|PubMed:23808500}	0	69.94	150
TR6386|c0_g1_i1	33.5496	60.5375	26.782	26.907	20.834	499	Y4837_ARATH KH domain-containing protein At4g18375	3e-59	36.67	260
TR6386|c0_g1_i2	19.4155	10.7117	15.499	4.761	0	499	Y4837_ARATH KH domain-containing protein At4g18375	3e-59	36.67	260
TR53640|c0_g1_i1	0	0	0	0	0	499	YIZG_SCHPO Uncharacterized transporter C1002.16c	3e-60	28.46	314
TR20747|c0_g1_i1	17.1619	0	13.7	0	2.159	498	CDC16_ARATH Anaphase-promoting complex subunit 6	0	70.28	135
TR19633|c0_g1_i1	30.2425	0.0404978	24.142	0.018	0.654	498	CSCLE_ARATH CSC1-like protein At4g35870	0	63.45	164
TR7790|c0_g1_i1	0.295636	2.58286	0.236	1.148	0.687	498	CSTA_ECOLI Carbon starvation protein A	8e-176	71.08	138
TR72366|c0_g1_i1	0.03257	0	0.026	0	12.919	498	FIMB5_ARATH Fimbrin-5 {ECO:0000305}	0	74.5	127
TR6452|c0_g2_i1	5.11725	0.0809956	4.085	0.036	12.854	498	GAUT4_ARATH Probable galacturonosyltransferase 4	0	65.86	166
TR11170|c0_g1_i1	9.54302	0	7.618	0	33.361	498	GPAT6_ARATH Glycerol-3-phosphate 2-O-acyltransferase 6	0	55.42	212
TR29873|c0_g2_i1	0	0	0	0	1.619	498	JMJ25_ARATH Lysine-specific demethylase JMJ25	9e-91	36.14	268
TR23333|c0_g1_i1	17.0304	68.4256	13.595	30.413	14.178	498	P2C01_ARATH Probable protein phosphatase 2C 1	7e-166	54.82	184
TR81621|c0_g1_i1	34.3401	0	27.413	0	27.457	498	PRL1_ARATH Protein pleiotropic regulatory locus 1	0	67.07	148
TR16489|c0_g2_i1	4.06374	0.544471	3.244	0.242	5.168	498	TGFA1_MOUSE Transforming growth factor-beta receptor-associated protein 1	2e-08	23.29	269
TR64938|c0_g1_i1	18.4948	0.161991	14.764	0.072	3.189	498	U202A_ARATH UPF0202 protein At1g10490	2e-172	55.42	205
TR7213|c0_g1_i1	0.131533	0.0404978	0.105	0.018	16.909	498	Y1491_ARATH Uncharacterized protein At1g04910	4e-82	36.35	249
TR9842|c0_g1_i1	8.88535	0.0404978	7.093	0.018	24.105	497	AB13B_ARATH ABC transporter B family member 13	2e-108	43.86	275
TR13291|c0_g1_i1	0.410883	3.53006	0.328	1.569	0.507	497	BAUC_PSEAE Putative 3-oxopropanoate dehydrogenase	0	54.53	226
TR38724|c0_g1_i1	13.3612	0.0404978	10.666	0.018	34.947	497	CBG_PINCO Coniferin beta-glucosidase	0	98.99	5
TR9126|c0_g1_i2	14.6277	0	11.677	0	25.74	497	CBP1_ORYSJ Serine carboxypeptidase 1	0	64.19	162
TR11146|c0_g1_i1	39.4072	119.543	31.458	53.133	65.986	497	GLGL1_ARATH Glucose-1-phosphate adenylyltransferase large subunit 1, chloroplastic	0	74.65	118
TR56515|c0_g1_i1	53.8708	0.121493	43.004	0.054	9.469	497	GUN19_ARATH Endoglucanase 19	0	64.79	170
TR58967|c0_g1_i1	37.5808	19.0025	30	8.446	61.423	497	PDI14_ARATH Protein disulfide isomerase-like 1-4	0	63.58	176
TR3424|c0_g1_i1	21.768	1.12944	17.377	0.502	35.83	497	RH28_ARATH DEAD-box ATP-dependent RNA helicase 28	2e-179	63.98	160
TR79063|c0_g1_i1	61.1101	117.423	48.783	52.191	169.813	497	SR54C_ARATH Signal recognition particle 54 kDa protein, chloroplastic	0	75.86	118
TR29937|c0_g1_i1	0.0989628	0.0607467	0.079	0.027	7.702	497	TR120_ARATH Trafficking protein particle complex II-specific subunit 120 homolog {ECO:0000305}	1e-160	55.13	188
TR18570|c0_g1_i1	6.59793	0	5.267	0	26.509	496	C3H18_ORYSJ Zinc finger CCCH domain-containing protein 18	8e-150	59.48	185
TR44247|c0_g1_i1	0.115248	0.283485	0.092	0.126	0.131	496	C71DI_MENSP Cytochrome P450 71D18	0	100	0
TR23498|c0_g1_i1	20.8473	0.0404978	16.642	0.018	16.664	496	DCDA1_ARATH Diaminopimelate decarboxylase 1, chloroplastic	0	63.31	158
TR44802|c0_g1_i1	736.398	613.544	587.852	272.701	696.979	496	GAPN_WHEAT NADP-dependent glyceraldehyde-3-phosphate dehydrogenase	0	87.5	62
TR37542|c6_g4_i1	9.67455	71.4516	7.723	31.758	12.167	496	PRPD2_CORGL 2-methylcitrate dehydratase 2	0	69.76	140
TR9126|c0_g1_i1	23.2988	65.9237	18.599	29.301	19.722	496	SCP20_ARATH Serine carboxypeptidase-like 20	0	58.27	189
TR80985|c0_g1_i1	11.4847	19.0227	9.168	8.455	19.624	496	SYD_ARATH Chromatin structure-remodeling complex protein SYD	0	72.38	123
TR10781|c0_g1_i4	9.01689	0.341982	7.198	0.152	50.908	496	VSR6_ARATH Vacuolar-sorting receptor 6	0	65.12	171
TR10781|c0_g1_i1	0	0	0	0	0.213	496	VSR7_ARATH Vacuolar-sorting receptor 7	0	63.71	174
TR30367|c0_g2_i1	1.18505	0	0.946	0	2.273	496	Y5738_ARATH BTB/POZ domain-containing protein At5g67385	0	56.85	190
TR68501|c0_g1_i1	16.3226	79.0765	13.03	35.147	0	495	BRCA1_ARATH Protein BREAST CANCER SUSCEPTIBILITY 1 homolog	6e-105	40.4	247
TR23172|c0_g1_i2	37.1198	0	29.632	0	18.855	495	DGK5_ARATH Diacylglycerol kinase 5	0	65.05	142
TR23172|c0_g1_i4	13.8372	0	11.046	0	0	495	DGK5_ARATH Diacylglycerol kinase 5	0	62.02	157
TR65893|c0_g1_i1	5.72606	39.7801	4.571	17.681	26.721	495	DGK7_ARATH Diacylglycerol kinase 7	3e-180	51.72	226
TR60339|c0_g1_i3	0	0	0	0	1.21	495	DRL29_ARATH Probable disease resistance protein At4g33300	6e-64	32.12	265
TR32372|c3_g1_i1	0.03257	0	0.026	0	31.349	495	FLS2_ARATH LRR receptor-like serine/threonine-protein kinase FLS2	7e-66	38.38	271
TR76211|c0_g1_i1	0	0	0	0	0.082	495	FLS2_ARATH LRR receptor-like serine/threonine-protein kinase FLS2	3e-69	37.17	264
TR84619|c0_g1_i1	52.8837	98.9654	42.216	43.987	40.753	495	FUM1_ARATH Fumarate hydratase 1, mitochondrial	0	83.43	79
TR69773|c0_g1_i1	26.4907	25.3966	21.147	11.288	58.136	495	GSHB_BRAJU Glutathione synthetase, chloroplastic	0	61.82	188
TR21864|c0_g1_i1	111.969	199.222	89.383	88.548	109.764	495	KPYC_SOLTU Pyruvate kinase, cytosolic isozyme	7e-124	43.03	270
TR71963|c0_g1_i1	10.6617	66.3467	8.511	29.489	4.105	495	NUP85_ARATH Nuclear pore complex protein NUP85	0	59.39	188
TR84471|c0_g1_i1	60.3698	0.0607467	48.192	0.027	50.385	495	PCP_HUMAN Lysosomal Pro-X carboxypeptidase	4e-145	44.44	253
TR84780|c0_g1_i1	215.909	9.56198	172.356	4.25	174.228	495	PDI_RICCO Protein disulfide-isomerase	0	60.2	195
TR9481|c0_g1_i1	56.0756	0	44.764	0	3.614	495	PRP16_HUMAN Pre-mRNA-splicing factor ATP-dependent RNA helicase PRP16	0	68.08	153
TR12400|c0_g1_i1	44.2288	61.2439	35.307	27.221	9.567	495	SYP_PLAF7 Proline--tRNA ligase	0	55.96	207
TR19944|c0_g1_i1	0	0	0	0	0	494	CHR24_ARATH Protein CHROMATIN REMODELING 24 {ECO:0000303|PubMed:16547115}	0	73.08	128
TR28226|c0_g1_i1	27.0005	0	21.554	0	5.953	494	DET1_SOLLC Light-mediated development protein DET1	0	59.92	179
TR79050|c0_g1_i1	144.038	235.695	114.983	104.759	26.231	494	FRL4A_ARATH FRIGIDA-like protein 4a	6e-82	39.07	255
TR55269|c3_g1_i2	1.25019	4.13528	0.998	1.838	0.54	494	GATB_OLICO Aspartyl/glutamyl-tRNA(Asn/Gln) amidotransferase subunit B {ECO:0000255|HAMAP-Rule:MF_00121}	0	87.85	60
TR55269|c3_g1_i8	0.362028	4.01378	0.289	1.784	0.752	494	GATB_OLICO Aspartyl/glutamyl-tRNA(Asn/Gln) amidotransferase subunit B {ECO:0000255|HAMAP-Rule:MF_00121}	0	87.85	60
TR23770|c0_g1_i1	11.288	78.793	9.011	35.021	13.426	494	GCL_ECOLI Glyoxylate carboligase	6e-22	26.92	292
TR85283|c0_g1_i1	57.1441	12.6893	45.617	5.64	111.562	494	KCS5_ARATH 3-ketoacyl-CoA synthase 5	2e-162	48.58	246
TR56801|c0_g1_i1	58.8728	4.07453	46.997	1.811	46.983	494	NU50A_ARATH Nuclear pore complex protein NUP50A {ECO:0000303|PubMed:21189294}	9e-81	41.7	207
TR22588|c0_g1_i1	5.7912	0	4.623	0	13.148	494	STT3A_ORYSJ Dolichyl-diphosphooligosaccharide--protein glycosyltransferase subunit STT3A	0	78.34	93
TR26715|c0_g1_i1	0.608809	0	0.486	0	20.147	494	TT12_ARATH Protein TRANSPARENT TESTA 12	6e-121	43.72	274
TR43586|c0_g1_i1	0.048855	0.0404978	0.039	0.018	36.026	494	TT12_ARATH Protein TRANSPARENT TESTA 12	9e-64	33.6	302
TR3300|c0_g2_i1	16.964	1.53217	13.542	0.681	0	494	UPL5_ARATH E3 ubiquitin-protein ligase UPL5	1e-147	46.76	257
TR3300|c0_g1_i1	6.82843	0.0607467	5.451	0.027	24.039	494	UPL5_ARATH E3 ubiquitin-protein ligase UPL5	1e-147	46.76	257
TR76788|c0_g1_i1	62.0146	13.9582	49.505	6.204	3.173	494	Y4837_ARATH KH domain-containing protein At4g18375	2e-32	29.35	286
TR76788|c0_g2_i1	0	0	0	0	0.523	494	Y4837_ARATH KH domain-containing protein At4g18375	2e-32	29.35	286
TR50839|c0_g1_i1	0.329458	3.57056	0.263	1.587	0.458	494	YIDC_ZYMMO Membrane protein insertase YidC {ECO:0000255|HAMAP-Rule:MF_01810}	4e-175	51.42	236
TR39126|c0_g1_i1	9.04946	126.238	7.224	56.109	20.376	493	2A5G_ARATH Serine/threonine protein phosphatase 2A 59 kDa regulatory subunit B' gamma isoform	0	63.89	154
TR6663|c0_g1_i1	0.362028	3.22858	0.289	1.435	0.376	493	APM1A_ORYSJ Aminopeptidase M1-A	9e-89	37.73	282
TR48503|c0_g1_i1	29.0738	0.321733	23.209	0.143	53.77	493	C86B1_ARATH Cytochrome P450 86B1	2e-143	44.22	265
TR21982|c0_g1_i1	0.03257	0	0.026	0	7.032	493	CACLC_ORYSJ Anoctamin-like protein Os01g0706700	6e-177	57.61	191
TR14185|c0_g1_i1	15.3016	0.0202489	12.215	0.009	1.979	493	DHX33_HUMAN Putative ATP-dependent RNA helicase DHX33	8e-157	48.68	232
TR10070|c0_g2_i4	0	0	0	0	0	493	FLS2_ARATH LRR receptor-like serine/threonine-protein kinase FLS2	1e-56	33.87	271
TR24738|c0_g1_i1	25.1578	0	20.083	0	0.114	493	FUT1_PEA Galactoside 2-alpha-L-fucosyltransferase	0	55.58	205
TR67099|c0_g2_i1	88.4727	0	70.626	0	87	493	GATP1_SOLLC Gamma aminobutyrate transaminase 1, mitochondrial	0	73.02	127
TR48853|c0_g1_i1	34.6194	129.143	27.636	57.4	34.08	493	GAUT8_ARATH Galacturonosyltransferase 8	0	83.57	79
TR57498|c0_g1_i1	215.169	309.487	171.765	137.557	309.896	493	GPAT6_ARATH Glycerol-3-phosphate 2-O-acyltransferase 6	0	69.98	144
TR47448|c0_g1_i1	89.9208	51.6415	71.782	22.953	60.72	493	GSHRC_ORYSJ Glutathione reductase, cytosolic	0	74.04	124
TR26799|c0_g1_i1	145.042	0.382479	115.784	0.17	209.568	493	HEM11_CUCSA Glutamyl-tRNA reductase 1, chloroplastic	0	76.06	115
TR62061|c0_g1_i1	49.4112	0.0404978	39.444	0.018	42.993	493	KCS4_ARATH 3-ketoacyl-CoA synthase 4	0	79.92	99
TR57149|c0_g2_i1	15.4996	13.2135	12.373	5.873	40.556	493	PCP_MOUSE Lysosomal Pro-X carboxypeptidase	5e-135	43.41	259
TR10379|c0_g1_i4	4.91933	0	3.927	0	0	493	SCP35_ARATH Serine carboxypeptidase-like 35	6e-172	53.35	171
TR69622|c0_g1_i1	81.5127	28.9672	65.07	12.875	56.517	493	UGT2_GARJA 7-deoxyloganetin glucosyltransferase	3e-87	36.71	272
TR48250|c0_g1_i1	34.1259	0.0607467	27.242	0.027	99.674	493	YC22_ARATH Uncharacterized calcium-binding protein At1g02270	6e-148	50.3	184
TR75623|c0_g1_i4	54.8579	12.7501	43.792	5.667	106.395	492	ATPB_PINTH ATP synthase subunit beta, chloroplastic {ECO:0000255|HAMAP-Rule:MF_01347}	0	98.58	7
TR75623|c0_g1_i2	45.1333	25.5789	36.029	11.369	122.797	492	ATPB_PINTH ATP synthase subunit beta, chloroplastic {ECO:0000255|HAMAP-Rule:MF_01347}	0	98.58	7
TR28590|c0_g1_i2	23.1836	0	18.507	0	28.798	492	C16B2_PICSI Cytochrome P450 716B2	0	83.94	79
TR30500|c0_g1_i1	7.58506	9.60248	6.055	4.268	41.897	492	C16B2_PICSI Cytochrome P450 716B2	0	71.54	132
TR69880|c0_g1_i1	516.622	363.448	412.409	161.541	689.98	492	CATA2_GOSHI Catalase isozyme 2	0	85.98	69
TR37242|c0_g1_i1	154.585	13.6973	123.402	6.088	597.976	492	CATA3_ARATH Catalase-3	0	73.58	130
TR1219|c0_g1_i1	0.542416	4.17577	0.433	1.856	0.867	492	CYOB_ECOLI Cytochrome bo(3) ubiquinol oxidase subunit 1	0	69.31	151
TR2141|c0_g1_i1	0.263066	0.283485	0.21	0.126	34.048	492	FPP4_ARATH Filament-like plant protein 4	1e-104	44.31	236
TR19265|c0_g1_i1	16.6019	4.37826	13.253	1.946	75.847	492	GPAT6_ARATH Glycerol-3-phosphate 2-O-acyltransferase 6	1e-169	50.2	239
TR27600|c0_g1_i1	1108.04	551.738	884.53	245.23	983.849	492	HSP7C_PETHY Heat shock cognate 70 kDa protein	0	95.53	22
TR76163|c0_g1_i1	60.7155	0.283485	48.468	0.126	47.114	492	KCS6_ARATH 3-ketoacyl-CoA synthase 6	0	73.17	132
TR76637|c0_g1_i1	0	0	0	0	0	492	LEUC_RHIPU 3-isopropylmalate dehydratase	0	61.59	167
TR71436|c0_g1_i1	39.6703	0	31.668	0	6.885	492	NDA2_ARATH Internal alternative NAD(P)H-ubiquinone oxidoreductase A2, mitochondrial	0	69.31	141
TR7199|c0_g1_i1	13.3775	0.121493	10.679	0.054	48.422	492	P2C55_ARATH Probable protein phosphatase 2C 55	5e-148	53.05	163
TR70274|c0_g1_i1	16.9477	191.476	13.529	85.105	33.426	492	RH26_ARATH DEAD-box ATP-dependent RNA helicase 26	0	72.56	133
TR59217|c0_g1_i1	17.2934	0	13.805	0	10.711	492	SAE2_ARATH SUMO-activating enzyme subunit 2	0	69.72	149
TR36434|c0_g1_i1	15.4507	0.36223	12.334	0.161	77.744	492	SCGT_TOBAC Scopoletin glucosyltransferase	4e-70	32.52	289
TR78901|c0_g1_i1	13.7057	0	10.941	0	0	492	SFH12_ARATH Phosphatidylinositol/phosphatidylcholine transfer protein SFH12	0	99.59	2
TR59355|c0_g1_i1	24.9612	14.5635	19.926	6.473	25.838	492	TCP11_HUMAN T-complex protein 11 homolog	2e-11	24.39	272
TR59355|c0_g1_i2	0.509846	0	0.407	0	0	492	TCP11_HUMAN T-complex protein 11 homolog	2e-11	24.39	272
TR10766|c0_g1_i1	2.50163	0	1.997	0	0.065	492	U73B4_ARATH UDP-glycosyltransferase 73B4	7e-71	30.28	302
TR9701|c0_g2_i2	1.44811	31.892	1.156	14.175	90.319	492	Y1686_ARATH Uncharacterized membrane protein At1g16860	0	63.82	159
TR11806|c0_g1_i1	10.2671	144.899	8.196	64.403	6.476	491	ASE2_ARATH Amidophosphoribosyltransferase 2, chloroplastic	0	78.62	99
TR28613|c0_g1_i1	107.445	182.6	85.771	81.16	78.888	491	CAP10_ARATH Putative clathrin assembly protein At5g35200	4e-180	61.3	155
TR644|c1_g1_i2	8.55589	0.0607467	6.83	0.027	0.343	491	CDKAL_XENTR Threonylcarbamoyladenosine tRNA methylthiotransferase	2e-172	52.75	218
TR67805|c0_g1_i1	184.301	13.173	147.124	5.855	218.235	491	G6PD6_ARATH Glucose-6-phosphate 1-dehydrogenase, cytoplasmic isoform 2	0	76.37	111
TR72739|c0_g1_i1	69.2551	100.639	55.285	44.731	21.848	491	GATB_ORYSI Glutamyl-tRNA(Gln) amidotransferase subunit B, chloroplastic/mitochondrial {ECO:0000255|HAMAP-Rule:MF_03147}	0	76.37	111
TR46391|c0_g1_i1	0	0	0	0	0	491	GOGC5_ARATH Golgin candidate 5	4e-154	64.56	166
TR23443|c0_g1_i1	10.1681	57.6329	8.117	25.616	24.808	491	LMBD2_ARATH LIMR family protein At5g01460	0	77.6	104
TR13457|c0_g1_i1	34.2737	29.5319	27.36	13.126	53.704	491	PAO2_ARATH Probable polyamine oxidase 2	0	70.88	140
TR13457|c0_g2_i1	1.94167	5.72819	1.55	2.546	12.069	491	PAO2_ARATH Probable polyamine oxidase 2	0	70.88	140
TR837|c0_g1_i1	0.460991	2.80335	0.368	1.246	0.376	491	PCOA_ECOLX Copper resistance protein A	9e-127	43.79	245
TR62004|c0_g1_i2	51.9129	13.7985	41.441	6.133	5.593	491	PEAMT_SPIOL Phosphoethanolamine N-methyltransferase	0	72.71	134
TR27314|c0_g1_i1	12.3077	0.101245	9.825	0.045	1.635	491	SF3B1_XENLA Splicing factor 3B subunit 1	0	71.08	98
TR10453|c0_g1_i1	143.956	224.621	114.917	99.837	188.178	490	APA2_ARATH Aspartic proteinase A2	0	63.67	175
TR46577|c0_g1_i1	538.094	783.135	429.55	348.079	525.269	490	C86B1_ARATH Cytochrome P450 86B1	6e-144	47.35	245
TR49178|c0_g1_i1	4.04745	63.4421	3.231	28.198	223.125	490	CESA9_ORYSJ Cellulose synthase A catalytic subunit 9 [UDP-forming]	0	79.39	79
TR66840|c0_g1_i2	34.553	131.544	27.583	58.467	53.786	490	DNPEP_RICCO Probable aspartyl aminopeptidase	0	69.39	137
TR10070|c0_g2_i2	0	0	0	0	0	490	FLS2_ARATH LRR receptor-like serine/threonine-protein kinase FLS2	8e-55	32.86	278
TR33836|c0_g1_i1	11.1552	76.3114	8.905	33.918	13.034	490	HLDE_RHOP5 Bifunctional protein HldE {ECO:0000255|HAMAP-Rule:MF_01603}	0	78.16	107
TR29254|c10_g3_i1	52.1922	4.84174	41.664	2.152	23.876	490	LUT1_ARATH Carotene epsilon-monooxygenase, chloroplastic	0	76.94	112
TR77552|c0_g2_i1	0	0	0	0	4.988	490	MNS1_ARATH Mannosyl-oligosaccharide 1,2-alpha-mannosidase MNS1	0	68.98	139
TR74035|c0_g1_i1	0	0	0	0	15.912	490	PME45_ARATH Putative pectinesterase/pectinesterase inhibitor 45	2e-146	45.92	247
TR82552|c0_g1_i1	8.04605	35.8271	6.423	15.924	34.277	490	PTC52_ARATH Protochlorophyllide-dependent translocon component 52, chloroplastic	3e-175	49.59	215
TR52383|c0_g1_i1	0.263066	3.08683	0.21	1.372	0.589	490	XYL3A_PRER2 Xylan 1,4-beta-xylosidase {ECO:0000250|UniProtKB:P45702}	1e-49	34.49	263
TR6622|c0_g1_i1	0.180388	5.26472	0.144	2.34	0	489	ALMT9_ARATH Aluminum-activated malate transporter 9	1e-133	48.26	215
TR14531|c0_g2_i1	29.4521	49.5648	23.511	22.03	29.158	489	C3H37_ARATH Zinc finger CCCH domain-containing protein 37	2e-118	46.42	196
TR83043|c0_g1_i1	73.2863	121.68	58.503	54.083	282.994	489	C98A2_SOYBN Cytochrome P450 98A2	0	79.75	98
TR82390|c0_g1_i1	89.2632	25.1154	71.257	11.163	380.052	489	DCR_ARATH BAHD acyltransferase DCR	6e-43	28.43	280
TR57953|c0_g1_i1	44.7387	50.7528	35.714	22.558	42.371	489	ERG1_PANGI Squalene monooxygenase	0	75.66	116
TR57953|c0_g2_i1	39.9171	0	31.865	0	7.016	489	ERG1_PANGI Squalene monooxygenase	0	75.66	116
TR33880|c1_g1_i1	0.0663927	0	0.053	0	1.194	489	FLS2_ARATH LRR receptor-like serine/threonine-protein kinase FLS2	4e-85	40.29	262
TR55269|c4_g1_i2	7.32199	52.1657	5.845	23.186	8.635	489	IMDH_RHITR Inosine-5'-monophosphate dehydrogenase {ECO:0000255|HAMAP-Rule:MF_01964}	0	69.33	139
TR50416|c0_g1_i1	0.0663927	15.3509	0.053	6.823	1.701	489	KZ_DROME Probable ATP-dependent RNA helicase kurz	1e-51	30.27	288
TR46986|c0_g1_i1	0.230496	0	0.184	0	0	489	LVSC_DICDI BEACH domain-containing protein lvsC	4e-132	46.42	214
TR45617|c0_g1_i1	78.7493	23.4212	62.864	10.41	52.919	489	U86A1_ARATH UDP-glycosyltransferase 86A1	4e-148	45.81	239
TR56738|c0_g2_i1	10.4324	0	8.328	0	0	489	UGT2_GARJA 7-deoxyloganetin glucosyltransferase	5e-147	47.65	233
TR39769|c0_g2_i1	51.5997	0	41.191	0	0.589	489	ZIFL1_ARATH Protein ZINC INDUCED FACILITATOR-LIKE 1	2e-164	55.01	208
TR62544|c0_g1_i1	68.7278	148.166	54.864	65.855	50.875	488	AL2C4_ARATH Aldehyde dehydrogenase family 2 member C4	0	60.25	193
TR30134|c0_g1_i1	0.197926	3.57056	0.158	1.587	0.556	488	BGH2A_BACO1 Beta-galactosidase BoGH2A	3e-83	35.66	241
TR25506|c0_g1_i1	15.467	80.3477	12.347	35.712	1.619	488	C82C4_ARATH Cytochrome P450 82C4	3e-118	42.21	261
TR31934|c0_g1_i2	11.5837	81.0136	9.247	36.008	12.33	488	CBG_PINCO Coniferin beta-glucosidase	0	53.89	208
TR59082|c0_g1_i1	0.460991	3.36807	0.368	1.497	0.409	488	CYOB_ECOLI Cytochrome bo(3) ubiquinol oxidase subunit 1	4e-180	51.02	236
TR31825|c0_g1_i1	479.781	215.583	383	95.82	443.404	488	EFTU2_SOYBN Elongation factor Tu, chloroplastic	0	80.74	79
TR25995|c0_g1_i1	44.0798	11.1144	35.188	4.94	53.77	488	GUN24_ORYSJ Endoglucanase 24	0	62.91	175
TR32961|c0_g1_i1	0.477276	2.98559	0.381	1.327	0.343	488	NADB1_RALSO L-aspartate oxidase 1	0	60.25	185
TR62342|c0_g1_i1	59.5468	3.06658	47.535	1.363	78.888	488	PAO_ARATH Pheophorbide a oxygenase, chloroplastic	0	70.9	136
TR26213|c0_g3_i1	9.70837	0	7.75	0	33.377	488	PAPS4_ARATH Nuclear poly(A) polymerase 4 {ECO:0000303|PubMed:18479511}	5e-133	43.85	229
TR83838|c0_g1_i1	5.18239	0	4.137	0	21.832	488	POT1A_ARATH Protection of telomeres protein 1a	6e-64	34.43	274
TR37747|c0_g1_i1	0	0	0	0	1.766	488	PP292_ARATH Pentatricopeptide repeat-containing protein At3g61520, mitochondrial	4e-53	28.48	332
TR57212|c0_g1_i1	0.016285	0	0.013	0	0	488	PP347_ARATH Pentatricopeptide repeat-containing protein At4g33170	1e-41	27.05	309
TR78170|c0_g1_i1	26.1951	0	20.911	0	10.417	488	PP407_ARATH Pentatricopeptide repeat-containing protein At5g39710	2e-49	26.02	308
TR27233|c0_g1_i1	7.60134	0.0404978	6.068	0.018	15.307	488	RENT2_ARATH Regulator of nonsense transcripts UPF2	0	64.34	162
TR27284|c0_g1_i1	63.9901	0.242987	51.082	0.108	35.732	488	SYP_CHLT3 Proline--tRNA ligase {ECO:0000255|HAMAP-Rule:MF_01571}	1e-175	54.92	205
TR23269|c0_g1_i1	0.345743	3.26682	0.276	1.452	0.605	488	SYT_NOVAD Threonine--tRNA ligase {ECO:0000255|HAMAP-Rule:MF_00184}	0	77.66	106
TR19817|c0_g1_i1	8.17758	0	6.528	0	17.384	488	U73B3_ARATH UDP-glycosyltransferase 73B3	2e-48	28.69	305
TR65024|c0_g1_i1	5.33146	0.0404978	4.256	0.018	15.961	488	YA71_SCHPO Putative membrane-bound O-acyltransferase C24H6.01c	5e-98	36.07	298
TR66138|c0_g1_i1	31.9048	0	25.469	0	63.549	487	CKX7_ARATH Cytokinin dehydrogenase 7	2e-144	46.41	248
TR67335|c0_g1_i1	4.85419	0	3.875	0	59.902	487	EDA2_ARATH Probable serine protease EDA2	0	60.57	182
TR62519|c0_g2_i1	0.016285	2.25888	0.013	1.004	23.287	487	ERDL6_ARATH Sugar transporter ERD6-like 6	4e-168	58.52	197
TR19127|c0_g1_i1	12.0772	0.422977	9.641	0.188	46.149	487	FRO1_ARATH Probable ferric reduction oxidase 1	1e-95	37.37	275
TR23753|c0_g1_i1	0.394598	2.96534	0.315	1.318	0.523	487	FTSI_CAUCN Peptidoglycan synthase FtsI	2e-102	40.86	266
TR24102|c0_g1_i1	11.863	0	9.47	0	3.107	487	GENL1_ORYSJ Flap endonuclease GEN-like 1	2e-94	38.19	259
TR27122|c0_g1_i1	32.3984	58.9446	25.863	26.199	12.151	487	NAGS1_ARATH Probable amino-acid acetyltransferase NAGS1, chloroplastic	0	66.94	158
TR23556|c1_g1_i1	14.4461	1.10919	11.532	0.493	21.047	487	NPC2_ARATH Non-specific phospholipase C2	0	69.61	146
TR36427|c0_g2_i1	74.2734	22.573	59.291	10.033	21.112	487	PP273_ARATH Pentatricopeptide repeat-containing protein At3g49240	1e-63	29.98	318
TR76803|c0_g1_i1	12.0609	0	9.628	0	9.714	487	RFA1A_ARATH Replication protein A 70 kDa DNA-binding subunit A	0	67.35	153
TR60783|c0_g2_i1	9.29624	2.8641	7.421	1.273	16.909	487	SAM50_MOUSE Sorting and assembly machinery component 50 homolog	8e-30	27.93	284
TR73521|c0_g2_i1	10.6955	28.524	8.538	12.678	8.569	487	SYFA_ARATH Probable phenylalanine--tRNA ligase alpha subunit	0	77.21	107
TR73521|c0_g1_i1	0	0	0	0	19.052	487	SYFA_ARATH Probable phenylalanine--tRNA ligase alpha subunit	0	77.21	107
TR74876|c0_g2_i1	131.007	338.051	104.58	150.253	36.321	486	6PGD1_ARATH 6-phosphogluconate dehydrogenase, decarboxylating 1, chloroplastic	0	80.86	92
TR8631|c0_g1_i1	0.0989628	0	0.079	0	0	486	6PGD2_YEAST 6-phosphogluconate dehydrogenase, decarboxylating 2	0	69.96	142
TR8229|c0_g1_i1	27.1659	39.3369	21.686	17.484	0.033	486	C14A2_ARATH Cytochrome P450 714A2	8e-89	34.77	298
TR46326|c0_g1_i1	139.497	0.402728	111.358	0.179	8.307	486	C75A1_PINTA Cytochrome P450 750A1	4e-108	38.68	287
TR76069|c0_g1_i1	181.817	245.903	145.141	109.296	214.719	486	C77A1_SOLME Cytochrome P450 77A1	1e-172	53.29	213
TR76069|c0_g2_i1	72.7765	62.1709	58.096	27.633	262.716	486	C77A1_SOLME Cytochrome P450 77A1	3e-171	52.88	215
TR9357|c0_g1_i1	37.5808	0.121493	30	0.054	19.984	486	C86B1_ARATH Cytochrome P450 86B1	5e-124	41.36	267
TR28745|c0_g1_i1	3.7681	35.6448	3.008	15.843	31.971	486	ITPK4_ARATH Inositol-tetrakisphosphate 1-kinase 4	6e-123	43.83	262
TR36226|c0_g2_i1	0.016285	0	0.013	0	3.467	486	MINP1_DICDI Multiple inositol polyphosphate phosphatase 1	6e-35	25.93	249
TR85580|c0_g1_i1	53.6892	1.25093	42.859	0.556	39.755	486	MPK9_ARATH Mitogen-activated protein kinase 9	0	79.84	90
TR62414|c0_g1_i1	22.1476	0.0404978	17.68	0.018	58.937	486	SCL1_ARATH Scarecrow-like protein 1	1e-145	48.56	208
TR76569|c0_g1_i1	37.894	0.18224	30.25	0.081	38.578	486	SEBP2_ARATH Selenium-binding protein 2	0	72.63	133
TR77655|c1_g1_i1	1.0698	0	0.854	0	0.213	486	TF28_SCHPO Transposon Tf2-8 polyprotein	6e-60	31.07	295
TR27598|c0_g2_i1	6.81215	0	5.438	0	2.061	486	UPL5_ARATH E3 ubiquitin-protein ligase UPL5	2e-98	40.12	253
TR81858|c0_g1_i1	40.3292	100.135	32.194	44.507	8.847	486	Y5126_ARATH Probable serine/threonine-protein kinase At5g41260	0	70.58	140
TR26210|c0_g1_i1	0	0	0	0	0	485	ACL2_SCHPO Probable ATP-citrate synthase subunit 2	0	61.86	168
TR31934|c0_g1_i1	1.3003	0.121493	1.038	0.054	81.047	485	CBG_PINCO Coniferin beta-glucosidase	0	53.61	214
TR10070|c0_g2_i4	0	0	0	0	0	485	FLS2_ARATH LRR receptor-like serine/threonine-protein kinase FLS2	5e-49	32.78	248
TR55628|c0_g1_i1	0	0	0	0	0	485	GLSN_MEDSA Glutamate synthase [NADH], amyloplastic	0	87.63	53
TR80758|c0_g1_i1	40.2954	0.0809956	32.167	0.036	29.665	485	LEUC_ARATH 3-isopropylmalate dehydratase large subunit	0	76.29	113
TR77265|c0_g1_i1	15.0887	0	12.045	0	2.257	485	PP390_ARATH Pentatricopeptide repeat-containing protein At5g16860	7e-59	31.34	246
TR57212|c0_g2_i1	0	0.0404978	0	0.018	0	485	PPR32_ARATH Pentatricopeptide repeat-containing protein At1g11290	3e-77	33.81	293
TR73907|c0_g1_i1	358.038	412.002	285.815	183.122	384.238	485	SAHH_TOBAC Adenosylhomocysteinase	0	92.16	38
TR56069|c0_g1_i1	26.9517	38.5494	21.515	17.134	25.757	485	TTL1_ARATH TPR repeat-containing thioredoxin TTL1	5e-169	55.46	213
TR23761|c0_g1_i1	19.284	0	15.394	0	20.981	485	U72B1_ARATH UDP-glycosyltransferase 72B1	2e-111	43.09	257
TR59103|c0_g2_i1	64.8281	16.9056	51.751	7.514	5.92	484	C76C1_ARATH Cytochrome P450 76C1	8e-138	43.39	265
TR40136|c0_g1_i1	3.04404	0.0404978	2.43	0.018	35.912	484	CDKF1_ARATH Cyclin-dependent kinase F-1	5e-115	45.66	205
TR3694|c0_g1_i1	13.7395	0.0809956	10.968	0.036	15.503	484	CRSH_ARATH Probable GTP diphosphokinase CRSH, chloroplastic	4e-170	55.99	211
TR78330|c0_g1_i1	1.16876	111.976	0.933	49.77	9.289	484	CTBL1_HUMAN Beta-catenin-like protein 1	2e-113	42.15	266
TR63080|c0_g1_i1	12.0772	79.7627	9.641	35.452	13.361	484	MERA_STAES Mercuric reductase	6e-115	47.11	244
TR64636|c0_g1_i1	0	0	0	0	0	484	PPR45_ARATH Pentatricopeptide repeat-containing protein At1g15510, chloroplastic	3e-82	35.33	269
TR85071|c0_g1_i1	22.3606	59.6105	17.85	26.495	43.189	484	SCL1_ARATH Scarecrow-like protein 1	2e-155	53.72	185
TR58521|c0_g1_i1	0.03257	0.0404978	0.026	0.018	4.612	484	SRO1_ARATH Probable inactive poly [ADP-ribose] polymerase SRO1	4e-52	29.13	263
TR18331|c0_g1_i1	56.8973	0.848204	45.42	0.377	34.424	483	ACAP1_ARATH Cyclase-associated protein 1	0	58.59	191
TR85422|c0_g1_i1	19.3666	0	15.46	0	31.137	483	ATPA_PINTH ATP synthase subunit alpha, chloroplastic {ECO:0000255|HAMAP-Rule:MF_01346}	0	99.17	4
TR85422|c0_g1_i1	19.3666	0	15.46	0	31.137	483	ATPA_PINTH ATP synthase subunit alpha, chloroplastic {ECO:0000255|HAMAP-Rule:MF_01346}	0	99.17	4
TR85422|c0_g1_i1	19.3666	0	15.46	0	31.137	483	ATPA_PINTH ATP synthase subunit alpha, chloroplastic {ECO:0000255|HAMAP-Rule:MF_01346}	0	99.17	4
TR85422|c0_g1_i1	19.3666	0	15.46	0	31.137	483	ATPA_PINTH ATP synthase subunit alpha, chloroplastic {ECO:0000255|HAMAP-Rule:MF_01346}	0	99.17	4
TR85422|c0_g2_i1	0.313173	30.7626	0.25	13.673	13.998	483	ATPA_PINTH ATP synthase subunit alpha, chloroplastic {ECO:0000255|HAMAP-Rule:MF_01346}	0	99.17	4
TR85422|c0_g2_i1	0.313173	30.7626	0.25	13.673	13.998	483	ATPA_PINTH ATP synthase subunit alpha, chloroplastic {ECO:0000255|HAMAP-Rule:MF_01346}	0	99.17	4
TR13152|c0_g2_i1	16.0921	0.242987	12.846	0.108	22.944	483	BGL12_ORYSJ Beta-glucosidase 12	0	57.35	193
TR25531|c0_g1_i1	61.8668	98.0992	49.387	43.602	21.897	483	CP511_ARATH Sterol 14-demethylase	0	78.05	104
TR77552|c0_g1_i1	0	0	0	0	4.285	483	MNS1_ARATH Mannosyl-oligosaccharide 1,2-alpha-mannosidase MNS1	0	68.94	137
TR64636|c0_g1_i1	0	0	0	0	0	483	PPR45_ARATH Pentatricopeptide repeat-containing protein At1g15510, chloroplastic	9e-66	31.47	284
TR47293|c0_g1_i1	17.886	2.44112	14.278	1.085	36.779	483	TCF25_HUMAN Transcription factor 25	2e-60	33.75	266
TR68879|c0_g1_i1	5.65967	0	4.518	0	1.962	483	TMVRN_NICGU TMV resistance protein N	7e-35	28.78	299
TR8326|c0_g1_i1	14.9572	28.524	11.94	12.678	4.563	483	TTC7A_HUMAN Tetratricopeptide repeat protein 7A	3e-15	24.22	297
TR51089|c0_g1_i1	146.72	140.723	117.124	62.547	41.636	483	Y4837_ARATH KH domain-containing protein At4g18375	3e-73	38.51	253
TR30367|c0_g2_i2	0	0.301484	0	0.134	26.329	483	Y5738_ARATH BTB/POZ domain-containing protein At5g67385	0	58.59	189
TR58406|c0_g1_i1	3.81696	71.9151	3.047	31.964	17.711	482	ATK4_ARATH Kinesin-4	4e-119	47.3	203
TR18020|c0_g1_i1	41.4641	225.186	33.1	100.088	104.858	482	CBP1_ORYSJ Serine carboxypeptidase 1	3e-136	45.44	247
TR10128|c0_g1_i1	9.51045	0	7.592	0	24.383	482	CDC73_CHICK Parafibromin	3e-40	27.18	284
TR24054|c0_g1_i1	62.7061	75.3844	50.057	33.506	58.185	482	FRL3_ARATH FRIGIDA-like protein 3	3e-114	44.81	237
TR43952|c0_g1_i3	18.7578	1.02819	14.974	0.457	24.644	482	NAT6_ARATH Nucleobase-ascorbate transporter 6	0	71.58	137
TR20466|c0_g1_i1	10.8433	0.0404978	8.656	0.018	23.173	482	P2A10_ARATH Protein PHLOEM PROTEIN 2-LIKE A10	8e-84	35.27	229
TR44092|c0_g1_i1	14.8745	0.0404978	11.874	0.018	7.375	482	PSNA_ARATH Presenilin-like protein At1g08700	6e-118	53.11	194
TR77401|c0_g2_i1	0.509846	4.74049	0.407	2.107	0.867	482	SILP_SALTM Silver exporting P-type ATPase	5e-160	55.6	212
TR24729|c0_g1_i1	47.1238	100.135	37.618	44.507	8.945	482	SNF4_ARATH Sucrose nonfermenting 4-like protein	0	64.73	158
TR22813|c0_g1_i1	44.9529	0	35.885	0	18.267	482	TYDC1_ORYSJ Tyrosine decarboxylase 1	0	66.6	159
TR45088|c0_g1_i2	119.621	34.4546	95.491	15.314	2.093	482	U86A1_ARATH UDP-glycosyltransferase 86A1	3e-99	37.97	272
TR45088|c0_g1_i1	110.258	0.141742	88.017	0.063	9.845	482	U86A1_ARATH UDP-glycosyltransferase 86A1	2e-99	37.97	272
TR61652|c0_g1_i1	1.76003	88.3145	1.405	39.253	6.868	482	Y1491_ARATH Uncharacterized protein At1g04910	1e-61	31.74	264
TR41565|c1_g1_i1	3.17558	0	2.535	0	0.033	482	YI31B_YEAST Transposon Ty3-I Gag-Pol polyprotein	4e-73	29.25	310
TR76406|c0_g1_i1	441.428	145.484	352.383	64.663	192.789	481	C72B1_PINTA Abietadienol/abietadienal oxidase	0	98.75	6
TR32940|c0_g1_i1	909.017	708.698	725.65	314.994	701.853	481	C72B2_PINTA Cytochrome P450 720B2	0	97.92	10
TR51771|c0_g1_i2	2.31999	0.0404978	1.852	0.018	23.843	481	EXEC1_ARATH Protein EXECUTER 1, chloroplastic	8e-61	35.14	270
TR37336|c0_g1_i1	273.482	395.238	218.315	175.671	358.596	481	GGT2_ARATH Glutamate--glyoxylate aminotransferase 2	0	81.08	90
TR6781|c0_g1_i1	9.49416	0.101245	7.579	0.045	35.716	481	GPAA1_HUMAN Glycosylphosphatidylinositol anchor attachment 1 protein	9e-27	29.73	221
TR11687|c0_g1_i1	0.378313	2.72235	0.302	1.21	0.687	481	IF2_SPHWW Translation initiation factor IF-2 {ECO:0000255|HAMAP-Rule:MF_00100}	0	79.63	97
TR8306|c0_g1_i1	21.4887	4.619	17.154	2.053	24.416	481	LCB1_ARATH Long chain base biosynthesis protein 1	0	62.37	179
TR50347|c0_g1_i1	3.62028	0.0404978	2.89	0.018	9.403	481	LPCT2_ARATH Lysophospholipid acyltransferase LPEAT2	0	54.05	221
TR31544|c0_g2_i1	0.0989628	147.783	0.079	65.685	0.033	481	PPR32_ARATH Pentatricopeptide repeat-containing protein At1g11290	5e-88	33.47	315
TR4672|c0_g1_i1	132.06	137.193	105.421	60.978	64.53	481	PSMD3_DAUCA Probable 26S proteasome non-ATPase regulatory subunit 3	0	78.17	94
TR72209|c0_g1_i1	0	0	0	0	9.583	481	RCH2_ARATH Receptor-like protein kinase 2	5e-52	32.85	279
TR36458|c0_g1_i1	18.0338	4.98348	14.396	2.215	56.027	481	SR542_SOLLC Signal recognition particle 54 kDa protein 2	0	91.48	41
TR11993|c0_g1_i1	0.444706	3.02609	0.355	1.345	0.67	481	SYL_SPHWW Leucine--tRNA ligase {ECO:0000255|HAMAP-Rule:MF_00049}	0	75.68	112
TR20076|c0_g1_i1	33.8453	104.412	27.018	46.408	17.989	481	UBP6_ARATH Ubiquitin carboxyl-terminal hydrolase 6	0	71.93	131
TR32270|c0_g1_i1	8.90164	0.283485	7.106	0.126	6.476	481	UGT2_GARJA 7-deoxyloganetin glucosyltransferase	7e-91	38.25	271
TR54926|c0_g1_i1	92.3561	85.3491	73.726	37.935	52.331	481	VPE_CITSI Vacuolar-processing enzyme	0	64.45	154
[truncated: 1,046,576+ more rows]

## Sheet: LoblollyPine_MesoTranscriptome
Transcript ID (contig identifier)	Sample Meso1 (transcript abundance [kilobase per million transcripts] of 1st replicate sample (mesophyll cells))	Sample Meso2 (transcript abundance [kilobase per million transcripts] of 1st replicate sample (mesophyll cells))	Sample Meso3 (transcript abundance [kilobase per million transcripts] of 1st replicate sample (mesophyll cells))	Contig length [bp]	Annotation (top hit in Blast against NCBI non-redudandant database)	e-Value (comparison of query to subject sequence)	Percent identity of query and subject sequences	Mismatches between query and subject sequnce
TR18118|c0_g1_i1	2.895	27.393	43.538	2122	GLUT1_ARATH Glutamate synthase 1 [NADH], chloroplastic	0	80.11	402
TR64242|c0_g1_i1	0.06	11.269	64.512	1547	GLTB_ORYSJ Ferredoxin-dependent glutamate synthase, chloroplastic	0	80.87	286
TR36008|c0_g1_i1	0.005	19.694	3.774	1445	P4KA1_ARATH Phosphatidylinositol 4-kinase alpha 1	0	73.22	370
TR21481|c0_g1_i1	0.005	0.008	10.591	1396	CLASP_ARATH CLIP-associated protein	0	60.1	489
TR48142|c17_g1_i1	54.965	38.067	10.922	1372	RPOB_BRADU DNA-directed RNA polymerase subunit beta {ECO:0000255|HAMAP-Rule:MF_01321}	0	95.34	64
TR36008|c0_g1_i4	0	0	2.35	1365	P4KA1_ARATH Phosphatidylinositol 4-kinase alpha 1	0	72.16	363
TR66831|c0_g1_i1	37.487	26.302	7.507	1348	GLTB_SYNY3 Ferredoxin-dependent glutamate synthase 1	0	55.64	557
TR63895|c0_g1_i1	0.018	1.369	68.701	1345	CHLH_ARATH Magnesium-chelatase subunit ChlH, chloroplastic	0	81.71	245
TR36008|c0_g1_i3	0	0	8.143	1305	P4KA1_ARATH Phosphatidylinositol 4-kinase alpha 1	0	71.72	352
TR36008|c0_g1_i2	0	0	5.323	1305	P4KA1_ARATH Phosphatidylinositol 4-kinase alpha 1	0	71.72	352
TR28389|c0_g1_i1	2.447	21.991	48.474	1274	AB11B_ARATH ABC transporter B family member 11	0	66.09	389
TR45079|c0_g2_i1	26.849	23.914	5.005	1259	NRDJ_BRADU Vitamin B12-dependent ribonucleotide reductase	0	86.58	154
TR45079|c0_g1_i1	25.678	13.151	5.572	1259	NRDJ_BRADU Vitamin B12-dependent ribonucleotide reductase	0	86.58	154
TR65617|c0_g1_i1	0.023	0.065	47.921	1249	KCBP_ORYSJ Kinesin-like calmodulin-binding protein homolog	0	69.82	360
TR48142|c13_g7_i1	53.559	37.318	10.798	1241	METH_PSEAE Methionine synthase	0	61.24	467
TR7285|c0_g1_i1	3.36	2.518	80.218	1224	RPOC2_PINTH DNA-directed RNA polymerase subunit beta'' {ECO:0000255|HAMAP-Rule:MF_01324}	0	98.12	19
TR25927|c0_g1_i1	43.483	0.033	0.028	1221	SCD1_ARATH DENN domain and WD repeat-containing protein SCD1 {ECO:0000305}	0	63.06	412
TR66831|c10_g1_i1	58.947	40.968	11.987	1209	DUR1_LACKL Urea amidolyase	0	46.4	615
TR51349|c0_g1_i1	50.863	34.67	10.134	1172	CARB_RHILO Carbamoyl-phosphate synthase large chain {ECO:0000255|HAMAP-Rule:MF_01210}	0	75	266
TR66831|c4_g3_i1	51.724	35.916	10.204	1169	DPO3A_CAUCR DNA polymerase III subunit alpha	0	51.15	542
TR75127|c0_g1_i1	0.005	0	25.841	1169	PWD_ARATH Phosphoglucan, water dikinase, chloroplastic	0	58.51	460
TR37542|c6_g9_i1	56.596	39.623	11.406	1158	DNAE2_BRADU Error-prone DNA polymerase {ECO:0000255|HAMAP-Rule:MF_01902}	0	74.78	252
TR9155|c0_g2_i1	58.546	41.147	12.042	1150	NICB_PSEPK Nicotinate dehydrogenase subunit B	0	62	409
TR2798|c0_g1_i1	0.032	0.016	21.983	1148	VCS_ARATH Enhancer of mRNA-decapping protein 4	0	41.99	556
TR36975|c0_g1_i1	0.005	0.008	11.254	1131	PSME4_ARATH Proteasome activator subunit 4	0	48.45	558
TR30177|c0_g1_i1	4.452	20.622	19.204	1107	CALS3_ARATH Callose synthase 3	0	66.21	326
TR21208|c0_g1_i1	0	0.187	5.281	1101	SPSA2_CRAPL Probable sucrose-phosphate synthase 2	0	67.76	307
TR20408|c0_g1_i1	0.074	6.689	103.238	1097	CESA1_ORYSJ Probable cellulose synthase A catalytic subunit 1 [UDP-forming]	0	76.03	238
TR37542|c6_g11_i2	49.07	34.099	10.038	1094	DNE21_AGRT5 Error-prone DNA polymerase 1 {ECO:0000255|HAMAP-Rule:MF_01902}	0	72.76	288
TR33083|c0_g1_i1	0.009	13.216	50.63	1093	SYLC_MOUSE Leucine--tRNA ligase, cytoplasmic	0	51.33	493
TR47085|c1_g1_i1	54.886	0.904	2.544	1079	ACA8_ARATH Calcium-transporting ATPase 8, plasma membrane-type	0	60.15	384
TR23500|c1_g1_i1	0	0	1.784	1077	BIG2_ARATH Brefeldin A-inhibited guanine nucleotide-exchange protein 2	0	63.42	362
TR17776|c0_g1_i1	0	0.057	25.854	1073	AASS_ARATH Alpha-aminoadipic semialdehyde synthase	0	58.81	415
TR56500|c0_g1_i1	0.009	28.55	37.98	1073	CAPP4_ARATH Phosphoenolpyruvate carboxylase 4	0	68.69	295
TR6148|c0_g1_i1	0.516	11.766	238.58	1073	CESA5_ORYSJ Probable cellulose synthase A catalytic subunit 5 [UDP-forming]	0	66.73	317
TR31611|c0_g1_i1	0.005	0.766	6.664	1073	COPA3_ORYSJ Coatomer subunit alpha-3	0	78.66	225
TR4740|c0_g1_i1	0	0	10.687	1073	TPPII_ORYSJ Tripeptidyl-peptidase 2	0	62.72	378
TR11085|c0_g1_i1	6.176	37.603	14.849	1070	SPL6_ORYSJ Squamosa promoter-binding-like protein 6	2e-156	36.36	534
TR37542|c6_g5_i1	54.227	37.35	10.701	1064	CNRA_RALME Nickel and cobalt resistance protein CnrA	0	54.7	476
TR19208|c0_g2_i1	0	0.016	3.304	1063	SPT16_ORYSJ FACT complex subunit SPT16	0	66.51	335
TR69284|c0_g2_i1	0.018	15.326	30.666	1057	UBE12_WHEAT Ubiquitin-activating enzyme E1 2	0	73.13	272
TR69284|c0_g1_i1	0.005	0	3.802	1057	UBE12_WHEAT Ubiquitin-activating enzyme E1 2	0	73.13	272
TR37542|c2_g2_i1	55.896	38.882	11.213	1055	BEPE_BRUSU Efflux pump membrane transporter BepE	0	44.08	571
TR78160|c0_g1_i1	0.009	0.008	29.145	1054	MED12_ARATH Mediator of RNA polymerase II transcription subunit 12	1e-151	40.8	533
TR8216|c0_g1_i1	0	0.008	1.659	1049	EMC1_PONAB ER membrane protein complex subunit 1	3e-110	31.46	577
TR66831|c5_g1_i2	57.541	41.115	11.918	1047	BEPE_BRUSU Efflux pump membrane transporter BepE	0	42.5	564
TR59400|c0_g1_i1	0.009	28.412	1.493	1046	PUM1_ARATH Pumilio homolog 1	0	41.3	444
TR37542|c2_g1_i1	50.521	35.028	9.941	1043	ARPB_PSEPU Antibiotic efflux pump membrane transporter ArpB	0	50.43	514
TR66831|c2_g2_i1	58.094	39.884	11.738	1042	CZCA_ALCSC Cation efflux system protein CzcA	2e-151	33.49	656
TR55584|c1_g1_i1	39.782	28.29	8.378	1036	CZCA_ALCSC Cation efflux system protein CzcA	0	63.42	364
TR55584|c1_g1_i2	15.118	10.283	3.028	1035	CZCA_ALCSC Cation efflux system protein CzcA	0	63.29	365
TR36199|c0_g1_i1	0.516	37.953	7.825	1029	AP2A2_ARATH AP-2 complex subunit alpha-2	0	74.15	238
TR48142|c11_g1_i1	52.941	36.821	10.784	1027	MDTB_YERPS Multidrug resistance protein MdtB {ECO:0000255|HAMAP-Rule:MF_01423}	0	45.86	549
TR40024|c0_g1_i1	0	0	18.72	1026	UBE4_ARATH Probable ubiquitin conjugation factor E4	0	63.06	346
TR40024|c0_g1_i2	0	0	0	1026	UBE4_ARATH Probable ubiquitin conjugation factor E4	0	63.06	346
TR18076|c0_g1_i1	0.083	0	9.084	1025	BRL3_ARATH Receptor-like protein kinase BRI1-like 3	0	52.49	399
TR48142|c11_g1_i1	52.941	36.821	10.784	1023	MDTB_YERPS Multidrug resistance protein MdtB {ECO:0000255|HAMAP-Rule:MF_01423}	0	53.96	463
TR7425|c0_g1_i1	0.272	151.169	387.512	1022	GCSP_SOLTU Glycine dehydrogenase (decarboxylating), mitochondrial	0	79.16	211
TR23296|c0_g1_i1	0.005	0.09	15.305	1022	UPL2_ARATH E3 ubiquitin-protein ligase UPL2	0	49.41	471
TR20408|c0_g2_i1	0	0	0.124	1021	CESA1_ARATH Cellulose synthase A catalytic subunit 1 [UDP-forming]	0	74.44	238
TR17399|c1_g1_i1	0.014	0.016	15.568	1018	PSD1A_ARATH 26S proteasome non-ATPase regulatory subunit 1 homolog A	0	76.23	206
TR17399|c1_g1_i2	0.014	0.016	14.282	1018	PSD1A_ARATH 26S proteasome non-ATPase regulatory subunit 1 homolog A	0	76.72	201
TR47552|c0_g1_i1	0.023	0.033	20.739	1017	TI110_ARATH Protein TIC110, chloroplastic	0	57.23	419
TR71052|c0_g1_i1	0.005	38.181	6.194	1016	SSY4_ARATH Probable starch synthase 4, chloroplastic/amyloplastic	0	55.51	394
TR56830|c0_g1_i1	0.005	0.008	7.079	1015	SAD2_ARATH Importin beta-like SAD2 {ECO:0000305}	0	71.23	287
TR66831|c6_g1_i1	54.997	37.921	11.199	1015	Y895_HAEIN Uncharacterized transporter HI_0895	0	45.71	543
TR37542|c8_g1_i1	59.284	42.149	12.333	1011	DPO1_RHILE DNA polymerase I	0	60.14	369
TR78241|c0_g1_i1	0	14.006	8.959	1006	VILI2_ARATH Villin-2 {ECO:0000303|PubMed:10631247}	0	59.34	354
TR37485|c0_g1_i1	4.051	2.705	0.747	1005	CUSA_ECOLI Cation efflux system protein CusA	0	68.86	308
TR81146|c0_g1_i1	0.032	53.939	85.679	1004	SND1_MOUSE Staphylococcal nuclease domain-containing protein 1	2e-149	33.67	504
TR85337|c0_g1_i1	0.005	22.7	8.061	1003	WDFY3_HUMAN WD repeat and FYVE domain-containing protein 3	2e-136	34.8	469
TR37542|c7_g1_i1	51.075	35.435	10.148	1000	SYI_NITWN Isoleucine--tRNA ligase {ECO:0000255|HAMAP-Rule:MF_02002}	0	81.1	178
TR85337|c0_g1_i1	0.005	22.7	8.061	1000	WDFY3_HUMAN WD repeat and FYVE domain-containing protein 3	6e-173	37.1	535
TR25286|c0_g1_i1	9.721	9.077	62.244	997	AB2B_ARATH ABC transporter B family member 2	0	66	325
TR4306|c0_g1_i1	55.384	37.929	11.061	994	UVRA_BRADU UvrABC system protein A {ECO:0000255|HAMAP-Rule:MF_00205}	0	89.84	97
TR11973|c0_g1_i1	0.009	13.786	3.332	992	NRPB1_ARATH DNA-directed RNA polymerase II subunit 1	0	85.18	147
TR68144|c0_g1_i1	0.005	1.85	6.429	990	PSKR2_ARATH Phytosulfokine receptor 2	0	51.11	475
TR78568|c0_g1_i1	0	0.008	10.826	989	Y7797_ORYSJ B3 domain-containing protein Os07g0679700	0	41.86	409
TR60809|c1_g1_i5	7.038	4.889	1.217	987	TNP2_ECOLX Transposase for transposon Tn21	0	43.87	550
TR60809|c1_g1_i2	5.577	3.65	1.175	987	TNP2_ECOLX Transposase for transposon Tn21	0	43.87	550
TR55250|c0_g1_i1	0.028	0.041	55.774	985	ODO1_DICDI 2-oxoglutarate dehydrogenase, mitochondrial	0	52.79	420
TR6372|c0_g1_i1	48.728	34.254	9.637	985	ODO1_OCHA4 2-oxoglutarate dehydrogenase E1 component {ECO:0000255|HAMAP-Rule:MF_01169}	0	69.34	285
TR15516|c0_g2_i1	0	0.016	1.687	985	RRP12_CHICK RRP12-like protein	2e-78	27.11	600
TR24108|c0_g1_i1	29.554	1.198	11.31	981	NACK1_ARATH Kinesin-like protein NACK1	0	47.71	403
TR43439|c0_g1_i1	0.014	0.065	0	980	XPO2_ARATH Exportin-2	0	51.43	380
TR43439|c0_g1_i2	0	0	0	980	XPO2_ARATH Exportin-2	0	51.43	380
TR82146|c0_g1_i1	3.978	0.024	3.857	977	PREP1_ARATH Presequence protease 1, chloroplastic/mitochondrial	0	74	254
TR43439|c0_g1_i3	0	0	3.166	977	XPO2_ARATH Exportin-2	0	53.63	366
TR43439|c0_g1_i4	0	0	0	977	XPO2_ARATH Exportin-2	0	53.53	367
TR81473|c0_g1_i1	6.232	4.294	1.217	976	TNP2_ECOLX Transposase for transposon Tn21	4e-170	37.5	593
TR48142|c13_g5_i4	50.226	34.702	10.162	975	GLNE_RHOPS Glutamate-ammonia-ligase adenylyltransferase {ECO:0000255|HAMAP-Rule:MF_00802}	0	77.03	223
TR48142|c13_g5_i7	8.435	5.712	1.659	975	GLNE_RHOPS Glutamate-ammonia-ligase adenylyltransferase {ECO:0000255|HAMAP-Rule:MF_00802}	0	77.03	223
TR23863|c0_g1_i1	0	0.008	11.379	972	MON2_SCHPO Protein MON2 homolog	6e-29	21.91	586
TR57171|c0_g1_i1	0.005	0	1.41	971	BAME1_ARATH Leucine-rich repeat receptor-like serine/threonine-protein kinase BAM1	0	69.72	278
TR41277|c0_g1_i1	0	6.445	15.139	965	SECA1_ARATH Protein translocase subunit SECA1, chloroplastic	0	78.76	202
TR71810|c0_g1_i1	0	0.016	10.245	963	CAPP_PICAB Phosphoenolpyruvate carboxylase	0	97.2	27
TR43306|c0_g1_i1	0.041	7.496	83.661	957	ACO2M_ARATH Aconitate hydratase 2, mitochondrial	0	81.61	162
TR66375|c0_g1_i1	0	52.799	6.747	957	POLX_TOBAC Retrovirus-related Pol polyprotein from transposon TNT 1-94	1e-146	33.23	572
TR48142|c11_g3_i1	54.693	37.464	10.701	956	SYV_RHOPA Valine--tRNA ligase {ECO:0000255|HAMAP-Rule:MF_02004}	0	80.86	178
TR48220|c0_g1_i1	0.009	42.907	0.041	954	IPO9_MOUSE Importin-9	2e-121	29.14	644
TR27655|c0_g1_i1	1.894	0.033	37.579	952	ACC1_ARATH Acetyl-CoA carboxylase 1	0	67.54	292
TR41578|c0_g1_i1	0.018	0.008	0.041	952	GYRA_NICBE DNA gyrase subunit A, chloroplastic/mitochondrial	0	66.28	286
TR24932|c0_g1_i1	23.461	1.084	65.562	951	COPB1_ARATH Coatomer subunit beta-1	0	78.34	201
TR82636|c0_g1_i1	0.046	16.263	10.01	951	IF2C_ARATH Translation initiation factor IF-2, chloroplastic	0	58.15	346
TR55269|c12_g1_i1	50.24	34.173	9.512	951	SECA_BRASO Protein translocase subunit SecA {ECO:0000255|HAMAP-Rule:MF_01382}	0	86.01	125
TR84337|c0_g1_i1	0.097	33.17	207.693	950	PMA1_ORYSJ Plasma membrane ATPase	0	88.53	106
TR15860|c0_g1_i1	0.005	0	14.448	950	UPL6_ARATH E3 ubiquitin-protein ligase UPL6	0	53.89	425
TR66057|c0_g1_i1	0.041	48.692	5.724	949	SYGM2_ARATH Glycine--tRNA ligase 2, chloroplastic/mitochondrial	0	62.28	356
TR65271|c0_g1_i1	0.005	0	0.816	947	FKGP_ARATH Bifunctional fucokinase/fucose pyrophosphorylase	0	61.25	342
TR61925|c0_g1_i1	0.005	0.008	1.203	946	VPS11_ARATH Vacuolar protein-sorting-associated protein 11 homolog	0	68.71	278
TR55269|c4_g10_i1	51.969	35.875	9.996	945	GCSP_NITHX Glycine dehydrogenase (decarboxylating) {ECO:0000255|HAMAP-Rule:MF_00711}	0	81.48	169
TR27277|c0_g1_i1	0.023	0.049	33.403	944	CESA5_ORYSJ Probable cellulose synthase A catalytic subunit 5 [UDP-forming]	0	76.91	203
TR85839|c0_g1_i1	0.005	13.9	16.453	943	ETO1_ARATH Ethylene-overproduction protein 1	0	61.4	320
TR81251|c0_g2_i1	0	0.008	23.96	936	DPE2_ORYSJ 4-alpha-glucanotransferase DPE2	0	63.68	327
TR33215|c0_g1_i1	0.014	0.041	0.124	925	PSL5_ARATH Probable glucan 1,3-alpha-glucosidase	0	65.84	296
TR50231|c0_g2_i1	0	2.379	29.2	924	AB2C_ARATH ABC transporter C family member 2	0	72.4	240
TR4740|c0_g2_i1	0.005	7.757	14.821	923	TPPII_ORYSJ Tripeptidyl-peptidase 2	0	60.24	345
TR36391|c0_g1_i1	0.005	29.08	0.194	922	NUP96_ARATH Nuclear pore complex protein NUP96 {ECO:0000303|PubMed:21189294}	0	47.29	436
TR39564|c0_g1_i1	0.415	0.554	36.044	920	SEC_ARATH Probable UDP-N-acetylglucosamine--peptide N-acetylglucosaminyltransferase SEC	0	78.37	199
TR45726|c0_g1_i1	0.364	6.054	10.909	916	AMY3_ARATH Alpha-amylase 3, chloroplastic	0	52.95	367
TR18355|c0_g1_i1	0.009	0.041	1.396	916	U5S1_HUMAN 116 kDa U5 small nuclear ribonucleoprotein component	0	65.72	308
TR30999|c0_g1_i1	0.023	25.43	137.194	914	CLPC_PEA Chaperone protein ClpC, chloroplastic	0	85.89	127
TR55895|c0_g1_i1	0.005	15.131	7.908	913	ETOL1_ARATH ETO1-like protein 1	0	63.42	302
TR42540|c0_g1_i1	50.563	34.466	10.079	913	GLND_NITHX Bifunctional uridylyltransferase/uridylyl-removing enzyme {ECO:0000255|HAMAP-Rule:MF_00277}	0	84.56	141
TR68800|c2_g1_i1	38.662	0.196	10.618	910	TF26_SCHPO Transposon Tf2-6 polyprotein	3e-87	26.7	598
TR49739|c0_g1_i1	45.456	25.316	29.988	909	DRP2A_ARATH Dynamin-2A	0	71.95	226
TR46612|c0_g1_i1	0.041	13.909	12.264	909	GBA2_HUMAN Non-lysosomal glucosylceramidase	3e-104	31.68	492
TR52218|c0_g1_i1	49.245	33.985	9.678	906	ACON_BRADU Aconitate hydratase	0	90.07	90
TR67078|c0_g1_i1	0.055	6.934	34.205	905	CLH1_ORYSJ Clathrin heavy chain 1	0	90.5	86
TR38775|c0_g1_i1	10.196	31.117	83.799	901	CLPB1_ORYSJ Chaperone protein ClpB1	0	83.46	147
TR16572|c0_g1_i1	0.009	6.722	15.471	898	PR40A_ARATH Pre-mRNA-processing protein 40A	0	48.89	361
TR70235|c0_g1_i1	0	5.239	11.213	897	Y5977_ARATH Probable leucine-rich repeat receptor-like protein kinase At5g49770	0	48.83	417
TR37542|c6_g6_i1	51.987	36.038	10.701	896	CAPP_RHOPB Phosphoenolpyruvate carboxylase {ECO:0000255|HAMAP-Rule:MF_00595}	0	78.79	181
TR44851|c0_g1_i1	33.454	1.255	76.36	896	PMTQ_ARATH Probable methyltransferase PMT26	0	49.89	361
TR45223|c0_g1_i1	0.009	33.317	25.384	893	APBLB_ARATH Beta-adaptin-like protein B	0	83.43	136
TR76298|c0_g1_i1	0.032	55.634	52.373	893	COPG2_ORYSJ Coatomer subunit gamma-2	0	83.31	139
TR72442|c0_g1_i1	0	0.016	12.084	893	EBM_LILLO Mannosylglycoprotein endo-beta-mannosidase	0	65.62	267
TR1942|c0_g1_i2	0	0	0	893	LONP2_SPIOL Lon protease homolog 2, peroxisomal {ECO:0000255|HAMAP-Rule:MF_03121}	0	75.7	211
TR1942|c0_g1_i1	0.005	0.016	7.535	892	LONP2_SPIOL Lon protease homolog 2, peroxisomal {ECO:0000255|HAMAP-Rule:MF_03121}	0	75.22	202
TR73904|c0_g1_i1	0.092	11	167.293	891	CESA8_ARATH Cellulose synthase A catalytic subunit 8 [UDP-forming]	0	69.36	252
TR40|c0_g1_i1	0.005	0.008	56.05	890	BGAL9_ARATH Beta-galactosidase 9	0	60.67	313
TR72684|c0_g1_i1	3.849	4.734	73.236	890	MAPT_ARATH Microtubule-associated protein TORTIFOLIA1	6e-112	32.13	524
TR10377|c0_g1_i1	0.028	0.359	4.646	890	SEC3A_ARATH Exocyst complex component SEC3A	0	73.48	229
TR45482|c0_g2_i1	0	0	7.162	889	TNPO1_ORYSI Transportin-1	0	71.09	255
TR43862|c0_g1_i1	0	0	13.273	888	AMPD_ARATH AMP deaminase	0	64.53	261
TR71806|c0_g1_i1	0.018	0.081	70.332	888	PSA_ARATH Puromycin-sensitive aminopeptidase	0	76.46	203
TR28855|c0_g3_i1	0.014	10.079	2.931	885	RGAP7_ARATH Rho GTPase-activating protein 7	0	59.55	316
TR28855|c0_g1_i1	0	0.839	0	885	RGAP7_ARATH Rho GTPase-activating protein 7	0	59.55	316
TR28855|c0_g2_i1	0	0.065	0	885	RGAP7_ARATH Rho GTPase-activating protein 7	0	59.55	316
TR51006|c0_g1_i1	0	29.496	1.963	884	POLX_TOBAC Retrovirus-related Pol polyprotein from transposon TNT 1-94	0	41.06	434
TR72490|c0_g1_i1	53.614	37.098	10.577	883	GYRA_RICFE DNA gyrase subunit A {ECO:0000255|HAMAP-Rule:MF_01897}	0	56.29	381
TR49498|c0_g1_i1	0.032	0.073	32.242	881	FERON_ARATH Receptor-like protein kinase FERONIA	0	55.85	347
TR55269|c4_g1_i1	23.581	16.622	4.881	881	NASA_KLEOX Nitrate reductase	0	49.04	409
TR33271|c0_g1_i2	0.028	0	0.014	881	TRN1_ARATH Protein TORNADO 1	0	52.33	386
TR33271|c0_g1_i1	0.018	0.024	0.055	881	TRN1_ARATH Protein TORNADO 1	0	52.33	386
TR22307|c0_g1_i1	0.023	0.008	44.824	880	CLPD_ARATH Chaperone protein ClpD, chloroplastic	0	63.64	289
TR22307|c0_g2_i1	0	0.008	8.503	880	CLPD_ARATH Chaperone protein ClpD, chloroplastic	0	63.64	289
TR71754|c0_g1_i1	2.784	0.016	40.026	880	SYL_SALRD Leucine--tRNA ligase {ECO:0000255|HAMAP-Rule:MF_00049}	0	60.34	330
TR23567|c0_g2_i1	0.005	0.049	19.356	880	Y1684_ARATH Probable LRR receptor-like serine/threonine-protein kinase At1g06840	0	62.73	313
TR52609|c0_g1_i1	52.946	37.912	10.867	879	ATMB_SALTY Magnesium-transporting ATPase, P-type 1	0	67.35	285
TR37542|c6_g12_i8	14.782	10.332	3.056	879	CLPB_BRADU Chaperone protein ClpB	0	88.62	97
TR37542|c6_g12_i11	13.311	9.468	2.447	879	CLPB_BRADU Chaperone protein ClpB	0	88.62	97
TR37542|c6_g12_i14	0.005	0.008	0	879	CLPB_BRADU Chaperone protein ClpB	0	88.62	97
TR37542|c6_g12_i10	13.998	9.704	3.014	879	CLPB_RHOPA Chaperone protein ClpB	0	86.69	114
TR37542|c6_g12_i6	13.666	9.403	3	879	CLPB_RHOPA Chaperone protein ClpB	0	86.69	114
TR37542|c6_g12_i1	5.6	3.675	0.843	879	CLPB_RHOPA Chaperone protein ClpB	0	86.69	114
TR37542|c6_g12_i12	5.273	3.504	0.747	879	CLPB_RHOPA Chaperone protein ClpB	0	86.69	114
TR37542|c6_g12_i13	2.056	1.344	0.221	879	CLPB_RHOPA Chaperone protein ClpB	0	86.69	114
TR37542|c6_g12_i5	1.581	1.051	0.152	879	CLPB_RHOPA Chaperone protein ClpB	0	86.69	114
TR37730|c1_g2_i1	0.005	0.041	20.877	878	CALS3_ARATH Callose synthase 3	0	76.08	196
TR64816|c0_g1_i1	0.005	0	0	878	SUVR5_ARATH Histone-lysine N-methyltransferase SUVR5	3e-159	37.81	420
TR64816|c0_g2_i1	0	0	10.425	878	SUVR5_ARATH Histone-lysine N-methyltransferase SUVR5	1e-157	37.81	420
TR64816|c0_g3_i1	0	0	0.111	878	SUVR5_ARATH Histone-lysine N-methyltransferase SUVR5	3e-159	37.81	420
TR19971|c0_g1_i1	0.009	0.041	0.028	876	MCM2_ORYSJ DNA replication licensing factor MCM2	0	78.42	150
TR14484|c0_g1_i1	0.018	0.041	11.185	876	RPO2B_TOBAC DNA-directed RNA polymerase 2B, chloroplastic/mitochondrial	0	67.47	283
TR84978|c0_g1_i1	0.014	85.651	18.209	875	LOX31_SOLTU Linoleate 13S-lipoxygenase 3-1, chloroplastic	0	65.37	291
TR32126|c0_g1_i1	0.005	0.09	7.812	875	PLDD1_ARATH Phospholipase D delta	0	60.11	302
TR59442|c0_g1_i1	3.061	27.507	24.735	874	APM1_ARATH Aminopeptidase M1	0	64.53	305
TR81808|c0_g1_i1	0.032	0.065	10.466	874	PUM1_ARATH Pumilio homolog 1	0	48.86	329
TR6919|c0_g1_i1	53.241	37.464	11.13	872	PPDK_RHIME Pyruvate, phosphate dikinase	0	68.69	273
TR14429|c0_g1_i1	0	0.016	11.171	870	IMB1_ARATH Importin subunit beta-1 {ECO:0000305}	0	68.85	263
TR66293|c0_g1_i1	0.032	14.34	11.019	870	MDR_ORYSJ Putative multidrug resistance protein	0	64.6	292
TR2276|c0_g1_i1	0.005	3.17	10.549	869	CTR9_HUMAN RNA polymerase-associated protein CTR9 homolog	1e-164	37.74	488
TR24668|c0_g1_i1	0	0	11.144	869	MET5_YEAST Sulfite reductase [NADPH] subunit beta	0	59.49	324
TR80410|c0_g1_i1	0	0	0	864	ELP2_ARATH Elongator complex protein 2	0	54.4	353
TR48142|c12_g3_i1	29.342	20.525	5.655	864	SYL_BRASO Leucine--tRNA ligase {ECO:0000255|HAMAP-Rule:MF_00049}	0	79.63	172
TR7839|c0_g1_i1	0.009	28.624	31.164	862	NAA16_HUMAN N-alpha-acetyltransferase 16, NatA auxiliary subunit	0	42.23	463
TR53256|c0_g1_i2	0.005	0	18.029	862	VCL1_ARATH Protein VACUOLELESS1	0	68.91	239
TR53256|c0_g1_i1	0	15.921	0	862	VCL1_ARATH Protein VACUOLELESS1	0	68.91	239
TR14296|c0_g1_i1	62.003	43.812	12.844	860	ATMA_ECOLI Magnesium-transporting ATPase, P-type 1	0	43.49	457
TR11673|c0_g1_i1	0.065	0.008	10.024	860	IF4G_ORYSJ Eukaryotic translation initiation factor 4G	0	47.91	329
TR43491|c0_g1_i1	0.005	19.392	0.636	860	PANK2_ORYSJ Pantothenate kinase 2	0	78.6	178
TR42442|c0_g2_i1	0.005	0	41.906	859	KTNB1_ARATH Katanin p80 WD40 repeat-containing subunit B1 homolog {ECO:0000255|HAMAP-Rule:MF_03022}	0	49.94	347
TR5322|c0_g1_i1	49.489	33.659	9.568	858	PDHS_BRUME Cell-division control histidine kinase PdhS	1e-135	35.55	446
TR51006|c0_g1_i2	0.018	2.444	6.18	858	POLX_TOBAC Retrovirus-related Pol polyprotein from transposon TNT 1-94	0	41.26	464
TR56669|c0_g1_i1	0.055	0.081	13.466	857	LOXA_SOLLC Linoleate 9S-lipoxygenase A	0	48.77	414
TR39148|c1_g2_i1	0	0	15.43	855	TPS6_ARATH Alpha,alpha-trehalose-phosphate synthase [UDP-forming] 6	0	63.39	274
TR11679|c0_g1_i1	1.904	45.604	12.056	854	SC24B_ARATH Protein transport protein Sec24-like At4g32640	0	68.5	237
TR52110|c0_g1_i1	0.005	2.55	9.208	854	TPS5_ARATH Alpha,alpha-trehalose-phosphate synthase [UDP-forming] 5	0	73.77	219
TR52110|c0_g1_i2	0	2.55	6.719	854	TPS5_ARATH Alpha,alpha-trehalose-phosphate synthase [UDP-forming] 5	0	70.73	245
TR55269|c4_g5_i1	52.725	36.568	10.494	853	LON_AZOC5 Lon protease {ECO:0000255|HAMAP-Rule:MF_01973}	0	77.14	181
TR26733|c0_g1_i1	0.088	57.777	180.912	850	TPSD1_PINTA Bifunctional levopimaradiene synthase, chloroplastic	0	100	0
TR28651|c0_g1_i1	0.005	0.057	15.858	849	AIR9_ARATH 187-kDa microtubule-associated protein AIR9	0	63.49	308
TR50943|c0_g1_i1	0.023	41.97	13.784	849	COG7_HUMAN Conserved oligomeric Golgi complex subunit 7	7e-60	23.2	520
TR60407|c0_g1_i1	0.009	43.372	34.357	848	NMCP_ARATH Putative nuclear matrix constituent protein 1-like protein	9e-107	36.44	493
TR46881|c0_g1_i1	0	0.008	12.927	847	GLR33_ARATH Glutamate receptor 3.3	0	52.54	389
TR68505|c0_g1_i1	0.014	0.024	13.273	846	AKH2_ARATH Bifunctional aspartokinase/homoserine dehydrogenase 2, chloroplastic	0	76.12	189
TR17681|c0_g1_i1	0.009	39.281	37.219	846	FBL15_ARATH F-box/LRR-repeat protein 15	0	59.69	289
TR26357|c0_g1_i1	0	0.008	8.337	845	HAC1_ARATH Histone acetyltransferase HAC1	0	75.38	200
TR31441|c0_g1_i1	0.009	0	0.539	845	NUP88_ARATH Nuclear pore complex protein NUP88 {ECO:0000303|PubMed:21189294}	0	42.01	440
TR41637|c1_g1_i1	0.092	0.024	23.31	844	BRE1B_ORYSJ E3 ubiquitin-protein ligase BRE1-like 2	0	47.51	443
TR10384|c0_g1_i1	1.433	21.348	55.47	843	EF2_BETVU Elongation factor 2	0	90.63	79
TR54298|c0_g1_i1	0	43.323	6.996	842	ATB15_ARATH Homeobox-leucine zipper protein ATHB-15	0	74.7	202
TR77987|c0_g1_i1	74.959	1234.28	167.39	841	LOX12_SOLTU Linoleate 9S-lipoxygenase 2	0	50.65	389
TR28026|c0_g1_i1	0.005	0.008	34.053	839	UPL2_ARATH E3 ubiquitin-protein ligase UPL2	0	60.07	302
TR30676|c0_g1_i1	0.028	25.308	153.882	838	BGAL8_ARATH Beta-galactosidase 8	0	66.83	264
TR70607|c0_g1_i1	0.101	61.044	155.942	837	BGAL3_ARATH Beta-galactosidase 3	0	64.28	288
TR41803|c0_g1_i1	0	0.008	24.748	836	APBLA_ARATH Beta-adaptin-like protein A	0	71.53	221
TR18237|c0_g1_i1	0	48.871	12.955	836	MYTM1_ARATH Phosphatidylinositol-3-phosphatase myotubularin-1	0	58.37	326
TR49546|c0_g1_i1	0.005	0	29.532	835	ISE2_ARATH DEAD-box ATP-dependent RNA helicase ISE2, chloroplastic	0	54.01	348
TR78326|c0_g3_i1	0	0.008	22.274	834	OML2_ORYSJ Protein MEI2-like 2	0	50.6	337
TR78326|c0_g3_i2	0	0	4.189	834	OML2_ORYSJ Protein MEI2-like 2	0	50.6	337
TR86164|c0_g1_i1	30.771	0.008	12.457	833	CHR5_ARATH Protein CHROMATIN REMODELING 5 {ECO:0000303|PubMed:16547115}	0	56.9	314
TR70775|c1_g1_i2	0.06	0	15.596	832	PDR2_ORYSJ Probable pleiotropic drug resistance protein 2	0	65.14	272
TR39148|c1_g1_i1	0.005	0	10.743	832	TPS6_ARATH Alpha,alpha-trehalose-phosphate synthase [UDP-forming] 6	0	62.86	270
TR21481|c0_g2_i1	0	0	0	830	CLASP_ARATH CLIP-associated protein	0	61.08	271
TR35573|c0_g2_i1	29.794	30.188	11.351	830	PHY_PINSY Phytochrome	0	96.99	25
TR28744|c0_g1_i1	0	42.052	2.585	829	ARFB_ARATH Auxin response factor 2	0	54.64	318
TR45294|c0_g2_i1	46.419	32.078	9.54	828	FTSK_BRADU DNA translocase FtsK	0	77.05	175
TR45294|c0_g1_i1	3.093	1.996	0.581	828	FTSK_BRADU DNA translocase FtsK	0	77.05	175
TR57171|c0_g1_i2	0	24.892	0	827	BAME1_ARATH Leucine-rich repeat receptor-like serine/threonine-protein kinase BAM1	0	69.65	245
TR64061|c0_g1_i1	0.014	0.033	18.305	827	PHSH_WHEAT Alpha-glucan phosphorylase, H isozyme	0	77.15	188
TR28342|c1_g1_i8	12.887	8.841	2.765	827	TRBE_RHIRD Conjugal transfer protein TrbE	1e-160	39.3	469
TR28342|c1_g1_i5	18.165	12.173	3.374	826	TRBE_RHIRD Conjugal transfer protein TrbE	9e-170	40.19	463
TR28342|c1_g1_i1	18.114	12.923	3.47	826	TRBE_RHIRD Conjugal transfer protein TrbE	1e-149	39.35	470
TR45835|c0_g1_i1	0.009	1.613	0.387	825	C3H24_ARATH Zinc finger CCCH domain-containing protein 24	0	48.73	333
TR21845|c0_g1_i1	0.028	0.049	40.04	824	PLDA1_MAIZE Phospholipase D alpha 1	0	52.43	364
TR60969|c0_g1_i1	0.152	0.008	13.328	822	CARB_ARATH Carbamoyl-phosphate synthase large chain, chloroplastic	0	78.47	177
TR10188|c0_g1_i1	0.005	51.52	0	822	CHX18_ARATH Cation/H(+) antiporter 18	0	56.2	323
TR26698|c0_g1_i1	0.009	0.033	6.968	821	CSLD2_ORYSI Cellulose synthase-like protein D2	0	83.19	130
TR52925|c0_g1_i1	0.018	0.041	17.448	821	DDB1_SOLLC DNA damage-binding protein 1	0	80.27	161
TR34526|c0_g1_i1	0.023	0.88	9.332	821	GBA2_RAT Non-lysosomal glucosylceramidase	2e-116	34.35	384
TR69418|c0_g1_i1	0	19.604	8.365	821	RFS_ORYSJ Galactinol--sucrose galactosyltransferase	0	57.61	286
TR22762|c0_g1_i1	0.028	58.934	20.767	821	U520_HUMAN U5 small nuclear ribonucleoprotein 200 kDa helicase	0	61.63	304
TR4833|c0_g1_i2	0.023	0.008	8.061	819	KIN13_ARATH Kinesin-13A	0	60.07	278
TR4833|c0_g1_i4	0	0	7.107	819	KIN13_ARATH Kinesin-13A	0	60.07	278
TR26829|c0_g1_i1	30.628	21.429	16.245	819	PI5K9_ARATH Phosphatidylinositol 4-phosphate 5-kinase 9	0	60.07	294
TR60803|c0_g1_i1	0	0	15.72	819	TPSD1_ABIGR Alpha-bisabolene synthase	0	86.2	109
TR48006|c0_g1_i1	0	0.016	31.468	818	COG3_MOUSE Conserved oligomeric Golgi complex subunit 3	8e-141	34.6	447
TR3633|c0_g1_i1	0.018	0.024	0.014	816	RIR1_ARATH Ribonucleoside-diphosphate reductase large subunit {ECO:0000303|PubMed:10542051}	0	84.07	123
TR63137|c0_g1_i1	0	0	12.056	816	Y5614_ARATH Probable LRR receptor-like serine/threonine-protein kinase At1g56140	0	50.37	384
TR73699|c0_g1_i1	4.835	74.008	131.747	814	PLDA1_ORYSJ Phospholipase D alpha 1	0	77.52	180
TR49553|c0_g1_i1	0.005	44.17	0.207	814	PLDB1_ARATH Phospholipase D beta 1	0	66.09	259
TR15084|c0_g1_i1	0.028	49.939	12.512	814	SEC10_ARATH Exocyst complex component SEC10	0	73.22	207
TR5150|c0_g1_i1	0.005	0.024	0	814	SYH_ORYSJ Histidine--tRNA ligase	0	47.42	326
TR5150|c0_g1_i2	0	0	21.776	814	SYH_ORYSJ Histidine--tRNA ligase	0	52.21	331
TR64110|c0_g1_i1	0	34.743	4.079	813	FUCO2_ARATH Alpha-L-fucosidase 2	0	55.72	323
TR40298|c0_g1_i1	0.009	0.033	63.032	810	ACD10_HUMAN Acyl-CoA dehydrogenase family member 10	0	49.01	353
TR7777|c0_g1_i1	0.032	3.756	19.799	810	AGO1B_ORYSJ Protein argonaute 1B	0	85.56	109
TR1196|c0_g2_i2	0	0	17.199	810	SD25_ARATH G-type lectin S-receptor-like serine/threonine-protein kinase SD2-5	1e-136	35.19	428
TR1196|c0_g2_i3	0	0	0	810	SD25_ARATH G-type lectin S-receptor-like serine/threonine-protein kinase SD2-5	3e-133	35.06	429
TR59829|c0_g1_i1	6.517	116.605	226.04	810	SUS4_ORYSJ Sucrose synthase 4	0	74.57	204
TR35314|c0_g1_i1	0.005	0.057	20.587	810	VHAA3_ARATH V-type proton ATPase subunit a3	0	72.72	218
TR30285|c0_g1_i1	2.392	61.631	106.128	809	CDC48_SOYBN Cell division cycle protein 48 homolog	0	92.21	59
TR19458|c0_g1_i1	50.973	35.46	10.286	809	SYFB_BRADU Phenylalanine--tRNA ligase beta subunit {ECO:0000255|HAMAP-Rule:MF_00283}	0	81.71	140
TR36844|c0_g1_i1	0.014	5.068	14.282	809	UBP14_ARATH Ubiquitin carboxyl-terminal hydrolase 14	0	68.85	232
TR72293|c0_g1_i1	0.207	131.598	262.623	808	DRL29_ARATH Probable disease resistance protein At4g33300	1e-163	39.11	460
TR55269|c3_g1_i3	37.39	23.531	6.222	808	GYRB_CAUCR DNA gyrase subunit B {ECO:0000255|HAMAP-Rule:MF_01898}	0	65.97	254
TR55269|c3_g1_i9	3.286	3.381	1.493	808	GYRB_CAUCR DNA gyrase subunit B {ECO:0000255|HAMAP-Rule:MF_01898}	0	65.97	254
TR55269|c3_g2_i1	1.83	1.157	0.304	808	GYRB_CAUCR DNA gyrase subunit B {ECO:0000255|HAMAP-Rule:MF_01898}	0	65.97	254
TR48142|c15_g1_i1	50.097	35.191	10.107	807	DCML_HYDPS Carbon monoxide dehydrogenase large chain	2e-168	41.14	434
TR38708|c0_g1_i1	0.005	0.016	11.987	807	SEC23_USTMA Protein transport protein SEC23	0	48.45	354
TR56234|c0_g1_i1	0	0.024	14.13	806	MCTP1_HUMAN Multiple C2 and transmembrane domain-containing protein 1	2e-18	20.6	474
TR15365|c0_g1_i1	0.014	0.09	23.062	805	PHS1_DICDI Glycogen phosphorylase 1	0	55.9	349
TR26974|c0_g1_i1	0.005	0.008	1.051	801	SPT20_HUMAN Spermatogenesis-associated protein 20	0	43.82	391
TR59085|c0_g1_i1	0	17.657	3.885	798	CDC5L_ARATH Cell division cycle 5-like protein	0	71.8	218
TR18154|c0_g1_i1	0.041	0.073	0.069	797	AB9C_ARATH ABC transporter C family member 9	0	55.21	348
TR52132|c0_g1_i1	0.051	26.562	81.822	797	HSP7O_ARATH Heat shock 70 kDa protein 14	0	69.76	228
TR41806|c0_g1_i1	1.433	1.328	32.629	795	PDR7_ORYSJ Putative pleiotropic drug resistance protein 7	0	64.15	269
TR62019|c0_g1_i1	0.005	0.049	1.963	793	AB1D_ARATH ABC transporter D family member 1	0	70.49	227
TR64042|c0_g1_i1	0	0	23.684	793	HAK11_ORYSJ Probable potassium transporter 11	0	65.95	258
TR28317|c0_g1_i1	0	1.418	0	792	ATK1_ARATH Kinesin-1	0	53.03	351
TR38625|c0_g1_i1	0.005	0.016	4.881	792	ECA1_ARATH Calcium-transporting ATPase 1, endoplasmic reticulum-type	0	75.25	179
TR69414|c0_g1_i1	2.323	1.809	0.387	791	HELA_LEGPN Protein HelA	0	44.25	423
TR56437|c1_g1_i1	0.018	0	31.758	789	AB14C_ARATH ABC transporter C family member 14	0	51.58	365
TR65125|c0_g1_i1	0.005	0.016	0.097	789	WDR48_BOVIN WD repeat-containing protein 48	2e-125	34.35	376
TR45491|c0_g2_i1	0	0.163	8.572	789	Y1357_ARATH Probable receptor-like protein kinase At1g30570	0	55.13	345
TR46224|c0_g1_i1	0.023	0.008	13.466	789	ZDH17_ARATH Probable protein S-acyltransferase 19	3e-148	43.85	346
TR73139|c0_g1_i1	63.533	4.587	16.536	788	VP35B_ARATH Vacuolar protein sorting-associated protein 35B	0	75.51	191
TR48551|c0_g1_i1	0	0	11.254	787	FPP4_ARATH Filament-like plant protein 4	2e-105	36.72	393
TR70112|c0_g1_i1	0.014	0.016	2.765	787	PUB43_ARATH U-box domain-containing protein 43	3e-54	27.83	512
TR37331|c0_g1_i1	52.762	35.859	10.563	787	TOP1_RICBR DNA topoisomerase 1 {ECO:0000255|HAMAP-Rule:MF_00952}	0	49.81	369
TR86267|c0_g1_i1	6.43	8.335	146.347	785	RFS6_ARATH Probable galactinol--sucrose galactosyltransferase 6	0	61.15	252
TR50447|c0_g1_i1	0	0	12.941	784	HOX32_ORYSJ Homeobox-leucine zipper protein HOX32	0	70.03	225
TR63850|c0_g1_i1	0.014	0.033	2.171	784	PUB43_ARATH U-box domain-containing protein 43	3e-50	28.32	510
TR30180|c0_g1_i1	0.041	114.984	75.766	783	BXL4_ARATH Beta-D-xylosidase 4	0	60.15	284
TR56898|c0_g1_i1	79.97	0.024	1.106	783	SEC23_USTMA Protein transport protein SEC23	0	48.4	374
TR35938|c0_g1_i1	3.632	2.893	1.065	781	VIRB4_BARHE Type IV secretion system protein virB4	0	46.73	410
TR35938|c0_g2_i1	1.005	0.326	0	781	VIRB4_BARHE Type IV secretion system protein virB4	0	46.73	410
TR37542|c3_g1_i2	38.846	26.579	7.425	780	SILP_SALTM Silver exporting P-type ATPase	0	60.77	278
TR37542|c3_g1_i1	31.771	23.539	7.369	780	SILP_SALTM Silver exporting P-type ATPase	0	60.77	278
TR27189|c0_g1_i1	0.014	17.836	40.828	779	C3H30_ARATH Zinc finger CCCH domain-containing protein 30	0	48.4	242
TR41361|c0_g1_i1	0.088	18.952	156.855	779	ENPL_HORVU Endoplasmin homolog	0	77.54	168
TR48142|c18_g1_i1	61.192	43.005	12.374	777	FBIC_STRCO FO synthase	0	46.46	368
TR6558|c0_g1_i1	1.189	0.041	12.443	777	PP178_ARATH Pentatricopeptide repeat-containing protein At2g31400, chloroplastic	0	60.1	290
TR37730|c0_g1_i1	0.014	35.68	4.811	776	CALS9_ARATH Callose synthase 9	0	75.64	177
TR51799|c0_g1_i1	0.014	3.023	0.221	776	CMT3_MAIZE DNA (cytosine-5)-methyltransferase 3	0	56.31	306
TR364|c0_g1_i1	0	0	1.341	776	SAC2_ARATH Phosphoinositide phosphatase SAC2	0	53.99	328
TR39080|c0_g1_i1	0.028	42.272	44.63	774	ANL2_ARATH Homeobox-leucine zipper protein ANTHOCYANINLESS 2	0	65.12	214
TR3067|c0_g1_i1	0	0.008	8.282	774	NP93A_ARATH Nuclear pore complex protein NUP93A {ECO:0000303|PubMed:21189294}	0	62.66	286
TR22142|c0_g1_i1	0	0.041	26.56	774	POT5_ARATH Potassium transporter 5	0	52.97	343
TR37585|c0_g1_i1	0.014	83.052	6.692	772	PEX5_ARATH Peroxisome biogenesis protein 5	0	61.53	248
TR18860|c0_g1_i1	0.088	0.008	18.651	771	AGO7_ORYSJ Protein argonaute 7	0	44.88	378
TR48142|c12_g1_i1	45.557	31.199	9.139	771	METE_NITWN 5-methyltetrahydropteroyltriglutamate--homocysteine methyltransferase {ECO:0000255|HAMAP-Rule:MF_00172}	0	76.65	178
TR38449|c0_g1_i1	0.023	0.065	25.025	771	SEC23_USTMA Protein transport protein SEC23	0	50.06	370
TR37542|c6_g12_i3	23.143	16.027	5.06	770	CLPA_RHOBL ClpA homolog protein	0	64.42	268
TR37542|c6_g12_i7	10.131	7.244	1.659	770	CLPA_RHOBL ClpA homolog protein	0	64.42	268
TR44994|c0_g1_i1	0.018	0.057	28.716	770	FAO1_LOTJA Long-chain-alcohol oxidase FAO1	0	45.19	369
TR44994|c0_g2_i1	0	0	7.148	770	FAO1_LOTJA Long-chain-alcohol oxidase FAO1	0	45.19	369
TR35806|c0_g2_i2	0	0.122	10.217	769	YCF2_PINTH Protein Ycf2 {ECO:0000255|HAMAP-Rule:MF_01330}	0	93.24	28
TR35806|c0_g2_i2	0	0.122	10.217	769	YCF2_PINTH Protein Ycf2 {ECO:0000255|HAMAP-Rule:MF_01330}	0	93.24	28
TR3753|c0_g1_i1	0	0	10.079	768	AGD3_ARATH ADP-ribosylation factor GTPase-activating protein AGD3	0	60.29	261
TR45464|c0_g1_i1	0.074	142.573	222.722	768	AVP_VIGRR Pyrophosphate-energized vacuolar membrane proton pump	0	83.07	123
TR53036|c0_g1_i1	0.014	21.519	9.775	768	TI214_PINTH Protein TIC 214 {ECO:0000250|UniProtKB:P56785}	0	78.26	137
TR43961|c0_g1_i1	0	0	14.255	768	Y1343_ARATH G-type lectin S-receptor-like serine/threonine-protein kinase At1g34300	0	52.99	311
TR9635|c0_g1_i1	61.275	25.878	53.575	767	IF4G1_ARATH Eukaryotic translation initiation factor isoform 4G-1	0	48.89	338
TR36408|c0_g1_i1	0.046	47.185	33.279	767	RHD32_ARATH Protein ROOT HAIR DEFECTIVE 3 homolog 2 {ECO:0000255|HAMAP-Rule:MF_03109}	0	67.67	241
TR77046|c0_g1_i1	53.462	12.833	12.07	766	AB1B_ARATH ABC transporter B family member 1	0	70.89	220
TR50278|c0_g1_i1	6.863	140.658	362.239	766	METE2_ORYSJ 5-methyltetrahydropteroyltriglutamate--homocysteine methyltransferase 2	0	84.33	120
TR35424|c0_g2_i1	0.005	0	16.052	765	CD27B_ARATH Cell division cycle protein 27 homolog B	0	58.82	286
TR68101|c0_g1_i1	2.475	1.312	0.456	764	LON_AZOBR Lon protease {ECO:0000255|HAMAP-Rule:MF_01973}	0	65.58	259
TR60809|c3_g1_i1	4.706	3.055	0.788	764	SBNO1_RAT Protein strawberry notch homolog 1	2e-86	32.2	399
TR10116|c0_g1_i1	0	1.027	0.18	762	EDR2_ARATH Protein ENHANCED DISEASE RESISTANCE 2	8e-89	31.36	413
TR51495|c0_g1_i1	44.954	42.353	22.08	761	ATK5_ARATH Kinesin-5	0	59.53	298
TR11134|c0_g1_i1	0.005	0.098	16.453	761	ATXR3_ARATH Probable histone-lysine N-methyltransferase ATXR3	0	63.99	268
TR37783|c0_g1_i1	0.037	14.186	29.574	761	MOR1_ORYSJ Protein MOR1	0	61.89	236
TR37908|c0_g1_i1	0	0.008	16.633	761	VIP2_XENLA Inositol hexakisphosphate and diphosphoinositol-pentakisphosphate kinase 2	6e-152	42.18	307
TR65619|c0_g1_i1	0.161	9.15	180.705	760	AVP_VIGRR Pyrophosphate-energized vacuolar membrane proton pump	0	87.63	94
TR40842|c0_g2_i1	0.014	0.204	4.894	760	POK2_ARATH Phragmoplast orienting kinesin 2	1e-129	42.89	412
TR39659|c0_g1_i1	0	0	14.213	759	EF2_PICGU Elongation factor 2	0	75.63	185
TR28919|c0_g1_i1	0	0.008	0.014	759	XDH1_ARATH Xanthine dehydrogenase 1	0	73.78	199
TR23020|c0_g2_i1	0.005	0.008	1.065	758	BXL7_ARATH Probable beta-D-xylosidase 7	0	56.2	319
TR66345|c0_g1_i1	2.604	1.418	0.401	758	PARC_RHIME DNA topoisomerase 4 subunit A {ECO:0000255|HAMAP-Rule:MF_00936}	0	55.67	315
TR50394|c0_g1_i1	0.009	0.008	36.597	758	RFS1_ARATH Probable galactinol--sucrose galactosyltransferase 1	0	66.23	248
TR62655|c0_g1_i1	0.009	1.092	18.278	757	F26_ARATH 6-phosphofructo-2-kinase/fructose-2,6-bisphosphatase	0	68.69	152
TR55269|c5_g1_i1	53.107	36.804	10.577	756	PARC_RHIME DNA topoisomerase 4 subunit A {ECO:0000255|HAMAP-Rule:MF_00936}	0	62.7	271
TR73181|c0_g1_i1	0.005	1.988	22.177	756	TC132_ARATH Translocase of chloroplast 132, chloroplastic	0	69.71	226
TR83476|c0_g1_i1	0.046	0.008	32.173	754	CAS1_ARATH Cycloartenol synthase	0	75.46	185
TR82756|c0_g1_i2	0.009	0.033	18.665	754	SUBL_ARATH Subtilisin-like protease	0	49.2	341
TR82756|c0_g1_i1	0	0	18.969	754	SUBL_ARATH Subtilisin-like protease	0	50.13	339
TR46566|c0_g1_i1	0.424	0.016	26.325	753	CRSP_ARATH CO(2)-response secreted protease {ECO:0000303|PubMed:25043023}	0	47.54	363
TR80829|c0_g1_i1	0.023	30.734	67.788	753	NCASE_ORYSJ Neutral ceramidase	0	67.73	227
TR44628|c0_g1_i1	52.84	36.356	10.632	753	RSH_BRUAB GTP pyrophosphokinase rsh	0	61.62	255
TR51842|c0_g1_i1	0.009	6.192	32.781	753	SUBL_ARATH Subtilisin-like protease	0	54.32	311
TR58958|c1_g1_i1	0.023	6.844	60.71	752	AIR3_ARATH Subtilisin-like protease SBT5.3	0	53.59	325
TR48142|c4_g3_i1	54.504	37.171	10.729	752	FADE_ECO57 Acyl-coenzyme A dehydrogenase	0	49.6	364
TR48142|c4_g1_i1	0	0	0.415	752	FADE_ECO57 Acyl-coenzyme A dehydrogenase	0	49.6	364
TR52327|c0_g2_i1	0	30.669	0.525	752	UBC23_ARATH Probable ubiquitin-conjugating enzyme E2 23	4e-170	44.55	343
TR33510|c0_g1_i1	0.134	0.033	65.065	751	FAO1_LOTJA Long-chain-alcohol oxidase FAO1	3e-172	42.61	395
TR68358|c0_g2_i1	0	3.512	11.932	751	SUBL_ARATH Subtilisin-like protease	4e-80	33.82	416
TR64797|c0_g1_i1	0.065	0.033	15.305	749	C3H30_ARATH Zinc finger CCCH domain-containing protein 30	8e-180	45.39	302
TR70106|c0_g1_i1	0.028	0.008	44.063	749	FAO4A_ARATH Long-chain-alcohol oxidase FAO4A	0	53.4	303
TR36381|c0_g1_i1	0.401	49.075	0.622	748	SAC9_ARATH Probable phosphoinositide phosphatase SAC9	1e-160	43.45	375
TR50254|c0_g1_i1	27.31	99.266	67.305	748	SUBL_ARATH Subtilisin-like protease	0	61.36	262
TR81085|c0_g1_i1	0	0	0.014	748	Y1677_ARATH Probable LRR receptor-like serine/threonine-protein kinase At1g67720	2e-131	37.7	411
TR38588|c0_g2_i1	13.228	0	0.166	746	TC132_ARATH Translocase of chloroplast 132, chloroplastic	0	62.6	273
TR38588|c0_g3_i1	0	0	25.619	746	TC132_ARATH Translocase of chloroplast 132, chloroplastic	0	62.6	273
TR38588|c0_g1_i1	0	0	0	746	TC132_ARATH Translocase of chloroplast 132, chloroplastic	0	62.6	273
TR12918|c0_g1_i1	0.009	0	0.014	746	Y2913_ARATH G-type lectin S-receptor-like serine/threonine-protein kinase At2g19130	0	46.92	354
TR60845|c0_g1_i1	0.06	18.26	61.802	745	FAO1_LOTJA Long-chain-alcohol oxidase FAO1	0	47.52	364
TR19916|c0_g1_i1	0.005	0	0	745	WASH7_HUMAN WASH complex subunit 7 {ECO:0000305}	3e-157	38.52	403
TR57322|c0_g1_i1	36.274	35.607	186.111	743	ISPG_ARATH 4-hydroxy-3-methylbut-2-en-1-yl diphosphate synthase, chloroplastic	0	80.22	144
TR77812|c0_g2_i1	0	0	0	743	PUS7_YEAST Multisubstrate pseudouridine synthase 7	2e-107	34.05	347
TR48612|c0_g1_i1	0	0.008	6.664	742	KEA3_ARATH K(+) efflux antiporter 3, chloroplastic	0	69.54	186
TR34881|c0_g1_i1	0	0	0	742	SUBL_ARATH Subtilisin-like protease	0	46.36	349
TR41939|c0_g1_i1	61.007	42.655	12.789	741	IDH_AZOVI Isocitrate dehydrogenase [NADP]	0	65.05	258
TR14951|c0_g1_i1	0	0.277	30.265	740	CUL1_ARATH Cullin-1	0	76.76	169
TR38808|c0_g1_i1	0.009	0	11.047	740	GLR36_ARATH Glutamate receptor 3.6	0	50.81	347
TR77830|c0_g1_i1	2.323	1.613	0.442	740	KDPD_ECOLI Sensor protein KdpD	8e-119	37.7	429
TR14951|c0_g1_i2	0.018	0.391	0.055	739	CUL1_ARATH Cullin-1	0	74.42	185
TR66475|c0_g1_i1	0.009	0.236	49.594	739	EX84B_ARATH Exocyst complex component EXO84B	0	65.36	224
TR61605|c0_g1_i1	0.028	39.868	111.202	739	OPT3_ARATH Oligopeptide transporter 3	0	73.61	189
TR48418|c0_g2_i1	0	0	10.646	739	Y5977_ARATH Probable leucine-rich repeat receptor-like protein kinase At5g49770	0	46.01	373
TR570|c0_g1_i1	0.009	22.496	20.034	738	GRIP_ARATH Protein GRIP	6e-149	49.05	363
TR53751|c0_g1_i1	0	0.008	19.453	738	MED25_ARATH Mediator of RNA polymerase II transcription subunit 25	9e-143	42.68	347
TR36827|c0_g1_i1	0	0.008	31.053	737	GYRB_NICBE DNA gyrase subunit B, chloroplastic/mitochondrial	0	71.78	198
TR9979|c0_g1_i1	0	15.277	5.641	737	MCM6_ORYSJ DNA replication licensing factor MCM6	0	70.56	198
TR74249|c0_g1_i1	3.093	27.255	34.205	736	SSY2_SOLTU Granule-bound starch synthase 2, chloroplastic/amyloplastic	0	59.65	243
TR1668|c0_g1_i1	2.558	1.475	0.525	735	BAMA_NEIMB Outer membrane protein assembly factor BamA {ECO:0000255|HAMAP-Rule:MF_01430}	2e-81	28.98	463
TR29469|c0_g1_i1	0	0	15.278	735	RH24_ARATH DEAD-box ATP-dependent RNA helicase 24	0	69.8	196
TR35699|c0_g1_i1	0.018	0.016	34.841	734	DRP3A_ARATH Dynamin-related protein 3A	0	69.35	221
TR43434|c0_g1_i1	0	0	11.959	734	FERON_ARATH Receptor-like protein kinase FERONIA	0	60.35	273
TR28301|c0_g1_i1	0	0	0.028	734	PPR32_ARATH Pentatricopeptide repeat-containing protein At1g11290	0	44.01	406
TR66794|c0_g3_i1	0.014	0.049	54.82	734	PSAB_PINKO Photosystem I P700 chlorophyll a apoprotein A2 {ECO:0000255|HAMAP-Rule:MF_00482}	0	99.05	7
TR66794|c0_g1_i1	0.014	0.049	0	734	PSAB_PINKO Photosystem I P700 chlorophyll a apoprotein A2 {ECO:0000255|HAMAP-Rule:MF_00482}	0	99.05	7
TR7873|c0_g1_i1	0.005	0.758	13.909	734	STT3B_ARATH Dolichyl-diphosphooligosaccharide--protein glycosyltransferase subunit STT3B	0	82.7	127
TR65860|c0_g1_i1	0.018	0.269	38.464	733	FTSH8_ORYSJ ATP-dependent zinc metalloprotease FTSH 8, mitochondrial	0	71.9	200
TR66831|c4_g1_i2	50.033	34.759	10.121	733	PURL_NITHX Phosphoribosylformylglycinamidine synthase subunit PurL {ECO:0000255|HAMAP-Rule:MF_00420}	0	89.22	79
TR74960|c0_g1_i1	21.594	11.546	22.757	732	MANA_CANEN Alpha-mannosidase {ECO:0000303|PubMed:4973951}	0	44.26	363
TR29315|c0_g1_i1	0	0	16.48	731	CAT1_NEUCR Catalase-1	0	61.15	275
TR43191|c0_g1_i1	0	0	13.812	731	CLCD_ARATH Chloride channel protein CLC-d	0	77.98	159
TR22762|c0_g1_i1	0.028	58.934	20.767	731	U520_HUMAN U5 small nuclear ribonucleoprotein 200 kDa helicase	2e-86	30.1	462
TR70625|c0_g1_i1	0	0	18.568	730	CNG14_ARATH Probable cyclic nucleotide-gated ion channel 14	0	60.82	258
TR23767|c0_g1_i1	0.014	0.008	22.716	730	MUTS2_SYNY3 Endonuclease MutS2 {ECO:0000255|HAMAP-Rule:MF_00092}	8e-83	32.19	374
TR80203|c0_g1_i1	0	9.549	0	729	AB10C_ARATH ABC transporter C family member 10	0	56.52	264
TR32359|c0_g1_i1	51.429	36.047	10.383	729	FIXI_BRADU Nitrogen fixation protein FixI	0	75.58	178
TR66831|c4_g2_i2	51.577	35.468	10.3	729	PPK_RHOP2 Polyphosphate kinase {ECO:0000255|HAMAP-Rule:MF_00347}	0	88.89	80
TR13139|c0_g1_i1	0.046	1.418	77.066	729	TI214_PINTH Protein TIC 214 {ECO:0000250|UniProtKB:P56785}	0	88.75	48
TR19266|c0_g1_i1	0	0	14.849	728	ARP5_ARATH Actin-related protein 5	0	60.16	278
TR81813|c0_g2_i1	0.009	0	53.783	727	CSCL2_ARATH CSC1-like protein At4g02900	0	64.92	253
TR34392|c0_g2_i1	0.018	0	0.677	727	DEG15_ARATH Glyoxysomal processing protease, glyoxysomal	6e-155	42.23	325
TR80988|c0_g1_i1	0.005	15.294	5.517	726	FTSH8_ORYSJ ATP-dependent zinc metalloprotease FTSH 8, mitochondrial	0	75.9	158
TR22347|c0_g1_i1	47.779	36.698	34.98	726	MDR_ORYSJ Putative multidrug resistance protein	0	57.44	295
TR39904|c0_g1_i1	0.005	0.701	3.719	725	EIF3C_MEDTR Eukaryotic translation initiation factor 3 subunit C {ECO:0000255|HAMAP-Rule:MF_03002}	0	64	221
TR7589|c0_g1_i1	16.045	8.36	0.028	725	LORF2_HUMAN LINE-1 retrotransposable element ORF2 protein	4e-37	23.03	501
TR11259|c0_g1_i1	0.032	0.041	0.097	724	AAE17_ARATH Probable acyl-activating enzyme 17, peroxisomal	0	60.64	270
TR78241|c0_g1_i3	0	0.073	0	724	VILI2_ARATH Villin-2 {ECO:0000303|PubMed:10631247}	0	68.37	229
TR35128|c0_g1_i1	0	0.008	0.111	723	DPOD1_ORYSJ DNA polymerase delta catalytic subunit	0	88.24	85
TR31878|c0_g1_i1	0.005	47.022	31.385	723	MFP2_ARATH Peroxisomal fatty acid beta-oxidation multifunctional protein MFP2	0	71.23	204
TR59960|c3_g1_i1	0.023	0	7.48	722	YI31B_YEAST Transposon Ty3-I Gag-Pol polyprotein	3e-99	33.1	453
TR78255|c0_g1_i1	51.466	35.998	10.439	721	MASZ_BRADU Malate synthase G {ECO:0000255|HAMAP-Rule:MF_00641}	0	83.77	116
TR6808|c0_g1_i1	0	0	16.55	721	XSP1_ARATH Xylem serine proteinase 1	0	62.14	267
TR18672|c0_g1_i1	0	36.707	7.618	721	Y4837_ARATH KH domain-containing protein At4g18375	1e-38	27.6	369
TR18672|c0_g1_i2	0	3.267	4.936	721	Y4837_ARATH KH domain-containing protein At4g18375	2e-38	27.6	369
TR66831|c10_g2_i1	60.205	42.255	12.595	721	YACK_RHIML Uncharacterized protein in ackA 5'region	0	67.68	227
TR45360|c0_g1_i1	0.014	0.016	14.476	720	FRO6_ARATH Ferric reduction oxidase 6	0	51.11	340
TR583|c0_g1_i1	61.772	20.288	0.705	719	GFPT2_RAT Glutamine--fructose-6-phosphate aminotransferase [isomerizing] 2	0	51.74	288
TR14199|c0_g1_i1	0.023	0.261	104.386	719	MFP_ORYSJ Peroxisomal fatty acid beta-oxidation multifunctional protein	0	65.92	245
TR79044|c0_g1_i1	0.005	0.008	24.776	719	TF26_SCHPO Transposon Tf2-6 polyprotein	4e-59	26.15	475
TR65827|c0_g1_i1	0.018	4.84	43.579	718	ENPL_HORVU Endoplasmin homolog	0	46.38	330
TR73932|c0_g1_i1	0	0	0.028	717	MED13_ARATH Mediator of RNA polymerase II transcription subunit 13	1e-130	39.61	351
TR32933|c0_g1_i1	0.037	0.016	3.774	717	ORP1C_ARATH Oxysterol-binding protein-related protein 1C	0	71.55	196
TR32176|c0_g1_i1	0.009	0.016	29.394	717	Y1668_ARATH Probable inactive leucine-rich repeat receptor-like protein kinase At1g66830	5e-142	40.03	367
TR85659|c0_g1_i1	0	0	1.839	716	CGEP_ORYSJ Probable glutamyl endopeptidase, chloroplastic	0	75.42	167
TR56770|c0_g1_i1	0.014	0.033	0.097	716	MCM7_ORYSI DNA replication licensing factor MCM7	0	80.45	139
TR35419|c0_g1_i1	1.185	0.033	26.228	716	NMCP_ARATH Putative nuclear matrix constituent protein 1-like protein	9e-119	42.04	377
TR59358|c0_g1_i1	0.023	0.31	4.079	716	SEC23_PICGU Protein transport protein SEC23	1e-43	24.72	452
TR2597|c0_g1_i1	0.005	2.795	32.076	715	ARC5_ARATH Dynamin-like protein ARC5	0	72.31	191
TR48142|c13_g5_i5	30.117	22.114	6.166	715	NTRY_AZOC5 Nitrogen regulation protein NtrY	0	57.34	300
TR48142|c13_g5_i1	25.434	17.477	5.447	715	NTRY_AZOC5 Nitrogen regulation protein NtrY	0	57.34	300
TR48142|c13_g4_i1	2.807	0.994	0.152	715	NTRY_AZOC5 Nitrogen regulation protein NtrY	0	57.34	300
TR53155|c0_g2_i1	0.055	52.514	18.513	714	BHLHW_PEA Basic helix-loop-helix protein A	6e-180	44.4	266
TR83582|c0_g1_i1	0.018	11.203	38.45	714	P5CS_ORYSJ Delta-1-pyrroline-5-carboxylate synthase	0	75.21	177
TR43691|c0_g1_i1	49.484	48.211	103.916	714	PALY_PINTA Phenylalanine ammonia-lyase	0	99.3	5
TR16126|c0_g1_i1	0.014	0.008	23.905	714	PIN3_ARATH Auxin efflux carrier component 3	0	63.31	173
TR11900|c0_g1_i1	0.005	0.008	0	714	RLP12_ARATH Receptor-like protein 12	1e-66	31.79	429
TR43191|c0_g2_i1	0	0.024	0	713	CLCD_ARATH Chloride channel protein CLC-d	0	79.38	146
TR68587|c0_g1_i1	0.009	0.024	1.894	710	AB3F_ARATH ABC transporter F family member 3	0	74.93	175
TR72|c0_g1_i1	11.864	3.308	14.061	710	EDR2L_ARATH Protein ENHANCED DISEASE RESISTANCE 2-like	0	68.87	211
TR83132|c0_g1_i1	0	0	0	710	MU158_SCHPO Meiotically up-regulated gene 158 protein	2e-44	24.51	442
TR56927|c0_g1_i1	0	0	6.899	710	SPXM2_ARATH SPX domain-containing membrane protein At4g11810	0	68.45	207
TR16656|c0_g1_i1	0.018	2.281	24.762	709	ACS_ARATH Acetyl-coenzyme A synthetase, chloroplastic/glyoxysomal	0	77.57	155
TR49522|c0_g1_i1	0	0.008	26.255	709	EFGM2_ARATH Elongation factor G-2, mitochondrial	0	80.39	139
TR59039|c0_g1_i1	0.014	0.024	6	708	CAND1_ARATH Cullin-associated NEDD8-dissociated protein 1	0	76.69	161
TR85114|c0_g1_i1	0	30.799	0	708	CSCLD_ARATH CSC1-like protein ERD4	0	63.7	244
TR54486|c0_g1_i1	0.014	59.798	7.272	708	GRV2_ARATH DnaJ homolog subfamily C GRV2	0	69.35	170
TR23801|c0_g1_i1	73.595	0.057	13.992	708	HSP83_IPONI Heat shock protein 83	0	87.15	85
TR37259|c0_g1_i1	20.838	0.073	66.295	708	HSP90_THEPA Heat shock protein 90	0	45.76	334
TR52723|c0_g2_i1	0	0.024	11.102	708	SC31B_ARATH Protein transport protein SEC31 homolog B {ECO:0000305}	0	48.02	295
TR12300|c0_g1_i1	47.189	57.492	227.284	707	DXS2_ORYSJ Probable 1-deoxy-D-xylulose-5-phosphate synthase 2, chloroplastic	0	75.81	161
TR29158|c0_g1_i1	0.014	0.008	14.351	707	GOGC1_ARATH Golgin candidate 1	2e-148	48.09	290
TR37509|c0_g1_i1	54.665	38.246	11.088	707	MUTB_STRCM Methylmalonyl-CoA mutase large subunit	0	76.66	156
TR47017|c0_g1_i1	0	0.024	0	707	RBOHF_ARATH Respiratory burst oxidase homolog protein F	0	61.67	238
TR83958|c0_g1_i1	0	0	0	707	SMC21_ARATH Structural maintenance of chromosomes protein 2-1	0	70.16	211
TR48484|c0_g1_i1	0.023	0.065	30.638	706	HMA1_ARATH Probable cadmium/zinc-transporting ATPase HMA1, chloroplastic	0	66.01	235
TR59638|c0_g1_i1	0.931	54.42	37.454	706	NAT12_ARATH Nucleobase-ascorbate transporter 12	0	62.32	223
TR23439|c0_g1_i3	0	0.049	40.731	705	CHUP1_ARATH Protein CHUP1, chloroplastic	3e-153	49.93	280
TR81128|c0_g1_i1	0.014	0.09	12.153	705	CSCLC_ARATH CSC1-like protein HYP1	0	52.48	327
TR36462|c0_g1_i1	0.041	0.057	92.841	705	EFGC2_SOYBN Elongation factor G-2, chloroplastic	0	86.24	97
TR25269|c0_g2_i1	0	0	7.549	705	FLD_ARATH Protein FLOWERING LOCUS D	0	62.41	256
TR25269|c0_g1_i1	0	0	6.153	705	FLD_ARATH Protein FLOWERING LOCUS D	0	62.41	256
TR13865|c1_g1_i1	60.081	42.671	12.623	705	HYUA_PSESN Hydantoin utilization protein A	6e-122	36.74	397
TR27801|c0_g1_i1	0.005	8.286	37.966	705	PALY_PINTA Phenylalanine ammonia-lyase	0	77.16	151
TR47017|c0_g2_i1	0.009	0	6.056	705	RBOHF_ARATH Respiratory burst oxidase homolog protein F	0	61.84	235
TR62741|c0_g1_i1	30.398	0.041	1.742	705	TEX11_MOUSE Testis-expressed sequence 11 protein	1e-16	22.41	461
TR15860|c0_g2_i1	0	0.008	0.028	705	UPL6_ARATH E3 ubiquitin-protein ligase UPL6	0	46.1	367
TR73500|c0_g1_i1	0.065	69.966	108.326	704	CSLE6_ORYSJ Cellulose synthase-like protein E6	0	45.74	362
TR65627|c0_g2_i1	2.484	1.369	0.484	704	GLND_NOVAD Bifunctional uridylyltransferase/uridylyl-removing enzyme {ECO:0000255|HAMAP-Rule:MF_00277}	0	67.19	229
TR30477|c0_g1_i1	62.243	44.561	13.273	704	RTX1B_ACTPL Toxin RTX-I translocation ATP-binding protein	0	54.97	310
TR1915|c0_g1_i1	0.032	53.728	19.107	703	APEH_MOUSE Acylamino-acid-releasing enzyme	3e-98	33.29	402
TR55269|c7_g2_i1	32.066	21.299	7.853	703	DNLJ_BRADU DNA ligase {ECO:0000255|HAMAP-Rule:MF_01588}	0	82.08	125
TR55269|c7_g1_i1	19.188	13.55	2.102	703	DNLJ_BRADU DNA ligase {ECO:0000255|HAMAP-Rule:MF_01588}	0	82.08	125
TR59523|c0_g1_i1	0	0	14.573	703	MET5_SCHPO Sulfite reductase [NADPH] subunit beta	0	57.47	283
TR47669|c0_g1_i1	0.014	0	12.485	703	WAKLO_ARATH Wall-associated receptor kinase-like 14	0	44.67	343
TR58721|c0_g2_i1	0	0	15.596	703	Y1124_ARATH Probable LRR receptor-like serine/threonine-protein kinase At1g12460	0	48.51	326
TR64511|c0_g1_i1	0.129	22.554	0.014	702	ANL2_ARATH Homeobox-leucine zipper protein ANTHOCYANINLESS 2	0	55.27	288
TR64511|c0_g2_i1	0.078	7.936	0	702	ANL2_ARATH Homeobox-leucine zipper protein ANTHOCYANINLESS 2	0	55.27	288
TR7908|c0_g1_i1	77.891	79.728	288.077	702	HSP81_ORYSJ Heat shock protein 81-1	0	88.89	74
TR36466|c0_g1_i1	0	0.008	0.028	702	PP444_ARATH Pentatricopeptide repeat-containing protein At5g64320, mitochondrial	4e-122	33.62	426
TR60694|c0_g1_i1	0	0	19.038	701	POLX_TOBAC Retrovirus-related Pol polyprotein from transposon TNT 1-94	3e-124	36.38	377
TR30499|c0_g1_i1	50.457	34.058	9.872	700	ECHP_DANRE Peroxisomal bifunctional enzyme	8e-154	44	358
TR52040|c0_g1_i1	0	0	1.922	700	RH29_ARATH Putative DEAD-box ATP-dependent RNA helicase 29	0	63.43	226
TR17407|c0_g1_i1	0.018	0	0.014	700	Y1342_ARATH PHD finger protein At1g33420	1e-136	35.71	381
TR57741|c0_g1_i1	0	0	0.747	699	ALIX_DICDI ALG-2 interacting protein X	1e-69	28.76	477
TR76793|c0_g1_i1	0	0	13.784	699	MCCA_ARATH Methylcrotonoyl-CoA carboxylase subunit alpha, mitochondrial	0	64.81	240
TR30902|c0_g1_i1	0.046	0.024	20.794	699	OOPDA_ARATH Organellar oligopeptidase A, chloroplastic/mitochondrial	0	77.25	159
TR37542|c4_g3_i1	50.641	35.183	10.107	699	RPOD_RHIEC RNA polymerase sigma factor RpoD {ECO:0000255|HAMAP-Rule:MF_00963}	0	69.38	180
TR66831|c2_g1_i1	58.965	41.579	11.946	698	FDHA_METJA Formate dehydrogenase subunit alpha	1e-150	37.68	395
TR11900|c0_g1_i1	0.005	0.008	0	698	RLP12_ARATH Receptor-like protein 12	1e-44	27.51	417
TR22836|c0_g1_i1	0.018	0	32.256	698	RPN2_ARATH Dolichyl-diphosphooligosaccharide--protein glycosyltransferase subunit 2	0	51.86	325
TR28080|c0_g1_i1	0.014	0.024	31.122	698	SPEA_THEEB Biosynthetic arginine decarboxylase {ECO:0000255|HAMAP-Rule:MF_01417}	0	46.42	307
TR85789|c0_g1_i1	0.055	0.065	97.708	697	AB11G_ARATH ABC transporter G family member 11	0	60.69	255
TR27835|c1_g1_i1	0.028	12.124	40.413	697	LACS9_ARATH Long chain acyl-CoA synthetase 9, chloroplastic	0	67.58	219
TR53339|c0_g1_i1	2.374	1.516	0.539	697	PPK_ERYLH Polyphosphate kinase {ECO:0000255|HAMAP-Rule:MF_00347}	0	63.7	250
TR52841|c0_g1_i1	2.028	1.353	0.346	696	AGL2_BACTQ Alpha-glucosidase 2	2e-161	39.37	376
TR48041|c0_g1_i1	0.041	119.897	32.463	696	BOR2_ARATH Probable boron transporter 2	0	76.01	145
TR55269|c8_g1_i1	56.924	40.137	11.545	696	HPPA_RHOPA K(+)-insensitive pyrophosphate-energized proton pump {ECO:0000255|HAMAP-Rule:MF_01129}	0	93.82	41
TR61767|c0_g2_i1	0	1.524	17.407	696	LOX15_SOLTU Probable linoleate 9S-lipoxygenase 5	0	62.79	246
TR1728|c1_g2_i2	0.023	0.008	6.871	695	CSLC8_ARATH Probable xyloglucan glycosyltransferase 8	0	70.22	197
TR1728|c1_g2_i1	0	0.008	9.761	695	CSLC8_ARATH Probable xyloglucan glycosyltransferase 8	0	70.07	198
TR76130|c0_g1_i1	0	0	6.623	695	YI31B_YEAST Transposon Ty3-I Gag-Pol polyprotein	1e-92	32.66	441
TR10986|c0_g1_i1	2.65	1.825	0.373	694	CYBC_BRADU Cytochrome b/c1	0	49.14	301
TR66089|c0_g1_i1	0.018	57.557	28.108	694	SRF6_ARATH Protein STRUBBELIG-RECEPTOR FAMILY 6	0	54.61	279
TR64819|c0_g1_i1	0	0.008	3.332	693	ATG7_ARATH Ubiquitin-like modifier-activating enzyme atg7	0	59.74	252
TR31125|c0_g4_i1	4.918	3.365	0.954	693	CATE_RHIME Catalase C	0	58.44	261
TR50814|c1_g1_i1	0.009	0	0	693	DHX8_ARATH Probable pre-mRNA-splicing factor ATP-dependent RNA helicase	0	93.36	46
TR43948|c0_g1_i1	0.009	0	12.526	693	Y2242_ARATH Probable LRR receptor-like serine/threonine-protein kinase At2g24230	7e-98	37.81	387
TR35885|c0_g1_i2	0.005	0	4.507	692	CRY1_ARATH Cryptochrome-1	0	63.44	221
TR35885|c0_g1_i1	0	0	0	692	CRY1_ARATH Cryptochrome-1	0	63.44	221
TR42283|c0_g2_i2	0.046	0.399	5.848	692	EIF3B_ARATH Eukaryotic translation initiation factor 3 subunit B {ECO:0000255|HAMAP-Rule:MF_03001}	0	73.55	175
TR46906|c0_g1_i2	0.041	0.081	7.825	692	PAL1_PRUAV Phenylalanine ammonia-lyase 1	0	69.8	196
TR46906|c0_g1_i1	0	0.057	10.922	692	PAL1_PRUAV Phenylalanine ammonia-lyase 1	0	70.95	196
TR31233|c0_g1_i1	0	0	0	692	PLDP1_ARATH Phospholipase D p1	0	68.21	211
TR32113|c0_g1_i1	0.014	0	0.014	691	COG6_BOVIN Conserved oligomeric Golgi complex subunit 6	2e-126	33	380
TR14103|c0_g1_i1	0	0	3.443	691	CTL2_MOUSE Choline transporter-like protein 2	3e-65	28.22	413
TR46809|c0_g1_i1	0	0.733	2.945	691	VAC14_ARATH Protein VAC14 homolog	0	77.86	136
TR37542|c10_g1_i1	49.406	33.708	9.595	690	CYBC_BRADU Cytochrome b/c1	0	80.72	130
TR48038|c0_g1_i1	54.421	37.896	10.936	690	EFG_BRADU Elongation factor G {ECO:0000255|HAMAP-Rule:MF_00054}	0	94.64	37
TR78912|c0_g4_i1	0	0	0	690	HMA8_ARATH Copper-transporting ATPase PAA2, chloroplastic	0	63.62	248
TR26998|c0_g1_i1	0.028	7.227	62.493	690	NDUS1_SOLTU NADH dehydrogenase [ubiquinone] iron-sulfur protein 1, mitochondrial	0	77.39	153
TR9612|c0_g1_i1	0.065	0.049	51.432	689	LACS7_ARATH Long chain acyl-CoA synthetase 7, peroxisomal	0	68.07	214
TR59960|c3_g1_i2	0	0	6.346	689	YI31B_YEAST Transposon Ty3-I Gag-Pol polyprotein	5e-96	33.67	427
TR59960|c3_g1_i3	0	0	4.134	689	YI31B_YEAST Transposon Ty3-I Gag-Pol polyprotein	7e-96	33.96	425
TR64905|c0_g1_i1	0	0	18.07	688	AACS_RAT Acetoacetyl-CoA synthetase	5e-151	38.52	387
TR21136|c0_g1_i1	0	0.171	26.048	688	ACOX2_ARATH Acyl-coenzyme A oxidase 2, peroxisomal	0	73.84	173
TR49839|c0_g1_i1	0.018	0.008	40.773	688	DPP8_MOUSE Dipeptidyl peptidase 8	6e-80	31.98	369
TR65058|c0_g1_i1	0.009	0	6.263	688	HSP7R_ARATH Heat shock 70 kDa protein 17	0	61.48	233
TR68838|c0_g1_i2	0	0	0.484	688	PP349_ARATH Pentatricopeptide repeat-containing protein MRL1, chloroplastic	0	55.09	303
TR26956|c0_g2_i1	0.032	66.968	0	687	ARIA_ARATH ARM REPEAT PROTEIN INTERACTING WITH ABF2	0	70.01	194
TR26956|c0_g1_i1	0	29.455	47.879	687	ARIA_ARATH ARM REPEAT PROTEIN INTERACTING WITH ABF2	0	70.01	194
TR3382|c0_g1_i1	0	0.008	15.084	687	CPSF3_ARATH Cleavage and polyadenylation specificity factor subunit 3-I	0	73.65	174
TR26901|c0_g1_i1	2.729	1.548	0.263	687	ODO1_BRUC2 2-oxoglutarate dehydrogenase E1 component {ECO:0000255|HAMAP-Rule:MF_01169}	0	59.83	260
TR70552|c0_g1_i1	0.005	0	23.131	686	CNGC2_ARATH Cyclic nucleotide-gated ion channel 2	0	62.24	241
TR70552|c0_g2_i1	0	0	0	686	CNGC2_ARATH Cyclic nucleotide-gated ion channel 2	0	62.24	241
TR35248|c0_g1_i2	0	0	9.485	686	JM703_ORYSJ Lysine-specific demethylase JMJ703	0	56.27	269
TR23853|c0_g1_i1	0.028	0.09	55.456	685	PSD2B_ARATH 26S proteasome non-ATPase regulatory subunit 2 homolog B	0	74.31	173
TR50003|c0_g1_i1	0	0.008	27.818	685	SYGM1_ARATH Glycine--tRNA ligase 1, mitochondrial	0	76.06	164
TR31125|c0_g5_i2	4.927	3.357	0.926	684	CATE_RHIME Catalase C	0	66.37	225
TR78241|c0_g1_i2	48.59	0	0	684	VILI2_ARATH Villin-2 {ECO:0000303|PubMed:10631247}	0	68.71	214
TR78241|c0_g1_i4	0	0	0	684	VILI2_ARATH Villin-2 {ECO:0000303|PubMed:10631247}	0	68.71	214
TR42283|c0_g2_i1	0	39.42	15.139	683	EIF3B_ARATH Eukaryotic translation initiation factor 3 subunit B {ECO:0000255|HAMAP-Rule:MF_03001}	0	73.5	173
TR1584|c0_g1_i1	0.051	53.744	13.577	683	FBL3_ARATH F-box/LRR-repeat protein 3	1e-125	42.61	344
TR18230|c0_g1_i1	2.913	0.065	0.111	683	Y1457_ARATH Acyltransferase-like protein At1g54570, chloroplastic	0	54.76	288
TR18230|c0_g2_i1	0	0	0	683	Y1457_ARATH Acyltransferase-like protein At1g54570, chloroplastic	0	54.76	288
TR56507|c0_g2_i1	0.023	0.065	17.531	682	PDR4_ORYSJ Pleiotropic drug resistance protein 4	0	69.35	192
TR49852|c0_g2_i1	0.005	0.024	0.097	682	PUB43_ARATH U-box domain-containing protein 43	0	52.2	322
TR36040|c0_g1_i1	0.018	62.063	8.213	681	FTSH5_ORYSJ ATP-dependent zinc metalloprotease FTSH 5, mitochondrial	0	79	129
TR51427|c0_g1_i1	0	0	18.402	681	NHX7_ARATH Sodium/hydrogen exchanger 7	0	53.89	265
TR47921|c0_g1_i1	0	0	1.645	681	NOG1_ARATH Nucleolar GTP-binding protein 1	0	70.63	180
TR30453|c0_g1_i1	2.217	1.41	0.47	681	Y4NA_RHISN Uncharacterized peptidase y4nA	0	48.9	333
TR44854|c0_g1_i1	0	0.033	19.882	680	Y2241_ARATH Putative leucine-rich repeat receptor-like serine/threonine-protein kinase At2g24130	3e-131	40.74	367
TR6101|c0_g1_i1	0.014	7.056	0.802	679	ALY3_ARATH Protein ALWAYS EARLY 3	9e-69	34.17	351
TR10849|c0_g1_i1	0	0	0	679	ASND1_HUMAN Asparagine synthetase domain-containing protein 1	2e-83	31.96	299
TR10849|c0_g2_i1	0	0	0	679	ASND1_HUMAN Asparagine synthetase domain-containing protein 1	1e-83	31.96	299
TR40527|c0_g1_i1	0.018	0.024	23.67	679	B3GTK_ARATH Probable beta-1,3-galactosyltransferase 20	0	55.82	279
TR55162|c0_g1_i2	0.023	0.09	0.041	679	DUS3L_ORYSJ tRNA-dihydrouridine(47) synthase [NAD(P)(+)]-like	0	59.35	240
TR62179|c0_g1_i1	0.014	0.008	32.643	679	GPDL3_ARATH Glycerophosphodiester phosphodiesterase GDPDL3 {ECO:0000305}	2e-176	43.74	361
TR61989|c0_g1_i1	0.014	0.147	9.803	679	SK2L2_HUMAN Superkiller viralicidic activity 2-like 2	0	49.34	335
TR1653|c0_g1_i1	0	0	0.29	678	RDR1_ARATH RNA-dependent RNA polymerase 1	0	56.64	268
TR19357|c0_g2_i1	2.291	1.809	0.498	678	TKT_BACHD Transketolase	0	51.92	308
TR3639|c0_g1_i1	0	0	1.161	678	TMKL1_ARATH Putative kinase-like protein TMKL1	0	53.98	288
TR75876|c0_g1_i1	0.032	0.033	13.854	678	WEB1_ARATH Protein WEAK CHLOROPLAST MOVEMENT UNDER BLUE LIGHT 1	5e-128	49.85	302
TR9155|c1_g1_i1	54.518	38.092	11.24	677	PAAZ_ECOLI Bifunctional protein PaaZ	0	50.22	325
TR73411|c0_g1_i1	17.469	0.049	9.222	677	PUB17_ARATH U-box domain-containing protein 17	2e-158	46.38	329
TR19174|c0_g1_i1	21.778	32.722	550.326	677	TKTC_SOLTU Transketolase, chloroplastic	0	83.75	109
TR11210|c0_g3_i1	0	0.008	2.447	676	PUB17_ARATH U-box domain-containing protein 17	5e-135	42.01	353
TR3323|c0_g1_i1	0.005	1.621	57.668	676	SIR1_TOBAC Sulfite reductase 1 [ferredoxin], chloroplastic	0	71.89	178
TR53362|c0_g1_i1	0	0	17.932	675	ACOX3_ARATH Acyl-coenzyme A oxidase 3, peroxisomal	0	64.74	237
TR48142|c20_g1_i1	55.126	37.098	11.434	675	MCCA_RAT Methylcrotonoyl-CoA carboxylase subunit alpha, mitochondrial {ECO:0000250|UniProtKB:Q96RQ3}	4e-160	43.11	339
TR29454|c0_g1_i1	0.014	0.057	19.743	675	YSL3_ARATH Metal-nicotianamine transporter YSL3	0	61.04	243
TR77636|c0_g1_i1	0.023	0.098	30.237	674	AB5F_ARATH ABC transporter F family member 5	0	71.36	178
TR53795|c0_g1_i1	0	0.008	16.135	674	HSP7M_PHAVU Heat shock 70 kDa protein, mitochondrial	0	78.04	145
TR57212|c0_g1_i1	0	17.266	9.72	674	PP347_ARATH Pentatricopeptide repeat-containing protein At4g33170	0	44.51	372
TR83463|c0_g1_i1	0.014	0	25.481	673	E70B1_ARATH Exocyst complex component EXO70B1	9e-140	38.63	355
TR79518|c0_g1_i1	0	0	6.346	672	GUFP_VITVI Translation factor GUF1 homolog, chloroplastic {ECO:0000255|HAMAP-Rule:MF_03138}	0	78.72	139
TR7693|c0_g1_i1	0.009	0.008	4.908	672	P2C19_ARATH Protein phosphatase 2C and cyclic nucleotide-binding/kinase domain-containing protein	0	52.08	305
TR84699|c0_g1_i1	0.853	19.873	96.519	672	SPE1_PEA Arginine decarboxylase	0	57.44	272
TR83522|c0_g1_i1	0.028	0.815	82.071	670	AMPP1_SORMK Probable Xaa-Pro aminopeptidase P	0	44.93	299
TR83062|c0_g1_i1	0	0.016	5.848	670	CASP_ARATH Protein CASP	0	68.51	204
TR82149|c0_g1_i1	0.005	0.008	19.66	670	DXS_CAPAN Probable 1-deoxy-D-xylulose-5-phosphate synthase, chloroplastic	0	83.43	111
TR72928|c0_g1_i1	0.023	0	8.655	670	PP190_ARATH Pentatricopeptide repeat-containing protein At2g37230	0	41.79	385
TR72928|c0_g1_i2	0	0	7.991	670	PP190_ARATH Pentatricopeptide repeat-containing protein At2g37230	0	41.79	385
TR37747|c0_g1_i1	0.009	0	21.803	670	PP292_ARATH Pentatricopeptide repeat-containing protein At3g61520, mitochondrial	1e-127	36.12	411
TR5747|c0_g1_i1	0.005	0	12.056	670	Y2214_ARATH Probable receptor-like protein kinase At2g21480	0	49.4	326
TR73392|c0_g1_i1	0	0	0	669	NIPBL_MOUSE Nipped-B-like protein	8e-40	25.26	422
TR52538|c0_g1_i1	0.014	148.374	50.603	669	RHM1_ARATH Trifunctional UDP-glucose 4,6-dehydratase/UDP-4-keto-6-deoxy-D-glucose 3,5-epimerase/UDP-4-keto-L-rhamnose-reductase RHM1 {ECO:0000305|PubMed:17190829}	0	81.91	112
TR39543|c0_g1_i1	57.956	0.049	43.109	669	UBP12_ARATH Ubiquitin carboxyl-terminal hydrolase 12	0	83.11	108
TR71074|c0_g1_i1	0	0	0.014	668	AAE15_ARATH Long-chain-fatty-acid--[acyl-carrier-protein] ligase AEE15, chloroplastic	0	54.64	289
TR82459|c0_g2_i1	0	0	1.452	668	NICA_ARATH Nicastrin	0	52.69	309
TR80629|c0_g1_i1	0.005	49.222	2.751	668	PDF2_ARATH Homeobox-leucine zipper protein PROTODERMAL FACTOR 2	0	74.85	147
TR37542|c11_g1_i1	53.112	36.307	10.494	668	UVRB_RHILO UvrABC system protein B {ECO:0000255|HAMAP-Rule:MF_00204}	0	79.19	136
TR18842|c0_g1_i1	0	0	14.503	667	CNX1_ARATH Molybdopterin biosynthesis protein CNX1	0	62.82	232
TR82201|c0_g1_i1	0	0.008	21.485	667	COG4_ARATH Conserved oligomeric Golgi complex subunit 4	0	69.42	185
TR67876|c0_g1_i1	0	0	14.725	667	MU190_SCHPO Meiotically up-regulated gene 190 protein	3e-114	34.03	377
TR85582|c0_g1_i1	0.005	33.007	0.747	667	SCYL2_HUMAN SCY1-like protein 2	7e-87	31.03	420
TR16358|c0_g2_i2	0.018	0.008	0.041	666	CND1_XENLA Condensin complex subunit 1	4e-109	34.38	383
TR16358|c0_g1_i1	0	0	0	666	CND1_XENLA Condensin complex subunit 1	1e-111	34.38	383
TR16358|c0_g2_i1	0	0	0	666	CND1_XENLA Condensin complex subunit 1	9e-109	34.38	383
TR74286|c0_g1_i1	2.466	0.139	0	666	CPL1_ARATH RNA polymerase II C-terminal domain phosphatase-like 1	6e-129	41.29	339
TR74286|c0_g2_i1	0	0.139	8.904	666	CPL1_ARATH RNA polymerase II C-terminal domain phosphatase-like 1	6e-129	41.29	339
TR58109|c0_g2_i1	0.005	0	21.126	666	DCL1_ORYSJ Endoribonuclease Dicer homolog 1	0	77.33	135
TR48142|c14_g1_i1	49.66	34.246	9.955	666	IF2_BRASO Translation initiation factor IF-2 {ECO:0000255|HAMAP-Rule:MF_00100}	0	91.14	58
TR15650|c0_g1_i1	0.005	0.024	0	666	Y2349_ARATH Uncharacterized protein At2g33490	1e-90	38.59	313
TR15650|c0_g2_i1	0	0	0.885	666	Y2349_ARATH Uncharacterized protein At2g33490	1e-90	38.59	313
TR4733|c0_g1_i1	21.884	0.033	36.708	665	ENG1_YEAST Endo-1,3(4)-beta-glucanase 1	3e-29	25.11	405
TR67672|c0_g1_i1	0.111	0.163	91.445	665	HSP7M_PHAVU Heat shock 70 kDa protein, mitochondrial	0	81.8	120
TR65444|c0_g1_i1	0.005	0.024	16.798	665	Y1044_ARATH BTB/POZ domain-containing protein At1g30440	0	64.81	206
TR41359|c0_g1_i1	0.018	46.696	9.54	664	ACOX1_ARATH Peroxisomal acyl-coenzyme A oxidase 1	0	73.34	176
TR81191|c0_g1_i2	0	0.008	14.946	664	AMO_ARATH Primary amine oxidase	0	60.09	260
TR14170|c0_g1_i1	0	0	2.102	664	PP222_ARATH Pentatricopeptide repeat-containing protein At3g09650, chloroplastic	0	53.46	281
TR44875|c0_g1_i2	0	0.065	22.066	664	Y1839_ARATH Probable serine/threonine-protein kinase At1g18390	2e-132	42.02	322
TR83648|c0_g1_i1	0	0	0.318	664	YSL6_ARATH Probable metal-nicotianamine transporter YSL6	0	73.19	171
TR2028|c0_g1_i1	0.06	55.219	301.184	663	METE_CATRO 5-methyltetrahydropteroyltriglutamate--homocysteine methyltransferase	0	79.64	134
TR23731|c0_g1_i1	0	0	0.028	663	P2C04_ORYSJ Protein kinase and PP2C-like domain-containing protein	0	63.8	215
TR5255|c0_g1_i1	0.005	0	20.407	663	PBPA_NEIFL Penicillin-binding protein 1A	1e-92	34.24	403
TR79519|c0_g1_i1	29.771	4.212	48.584	662	AB4F_ARATH ABC transporter F family member 4	0	81.27	112
TR55269|c3_g1_i6	43.981	28.689	8.268	662	QHED_COMTE Quinohemoprotein ethanol dehydrogenase type-1	0	71.45	189
TR55269|c3_g1_i4	4.144	3.186	0.788	662	QHED_COMTE Quinohemoprotein ethanol dehydrogenase type-1	0	71.45	189
TR55269|c3_g1_i5	3.521	2.778	0.664	662	QHED_COMTE Quinohemoprotein ethanol dehydrogenase type-1	0	71.45	189
TR55269|c3_g1_i1	3.503	3.251	1.313	662	QHED_COMTE Quinohemoprotein ethanol dehydrogenase type-1	0	71.45	189
TR55269|c3_g1_i11	0.009	0.139	0.097	662	QHED_COMTE Quinohemoprotein ethanol dehydrogenase type-1	0	71.45	189
TR18487|c1_g1_i1	3.863	2.558	0.636	661	CADA1_STAAU Probable cadmium-transporting ATPase	2e-118	38.43	367
TR58625|c0_g1_i1	0	50.55	1.189	661	Y1181_ARATH Uncharacterized aarF domain-containing protein kinase At1g71810, chloroplastic	0	60.36	242
TR55597|c0_g1_i1	0.009	0.016	0	661	Y1343_ARATH G-type lectin S-receptor-like serine/threonine-protein kinase At1g34300	0	52.95	290
TR32372|c3_g2_i1	0.005	66.259	23.698	661	Y2241_ARATH Putative leucine-rich repeat receptor-like serine/threonine-protein kinase At2g24130	4e-135	41.6	324
TR6496|c0_g1_i1	0	0.66	36.376	660	AB28B_ARATH ABC transporter B family member 28	0	66.67	206
TR81191|c0_g1_i1	0.005	0	4.272	660	AMO_ARATH Primary amine oxidase	0	60.15	258
TR70775|c1_g1_i1	0	0.187	5.24	660	PDR2_ORYSJ Probable pleiotropic drug resistance protein 2	0	66.52	206
TR85613|c0_g1_i1	0.023	2.387	23.117	659	ICR3_ARATH Interactor of constitutive active ROPs 3	7e-26	29.74	298
TR84200|c0_g1_i1	0.005	56.156	5.53	659	RPC1_HUMAN DNA-directed RNA polymerase III subunit RPC1	0	57.06	268
TR33512|c0_g1_i1	0.014	0	16.066	659	SED1_ASPFU Tripeptidyl-peptidase sed1	5e-141	42.34	321
TR49339|c0_g1_i1	0.046	128.583	65.507	658	LACS4_ARATH Long chain acyl-CoA synthetase 4	0	66.57	220
TR52105|c0_g1_i1	9.984	20.476	19.412	657	DOT2_ARATH SART-1 family protein DOT2 {ECO:0000305}	0	58.14	247
TR2408|c0_g1_i1	0.009	0.114	8.766	657	KEULE_ARATH SNARE-interacting protein KEULE	0	66.97	211
TR7990|c0_g1_i1	1.775	2.656	67.291	657	LACS4_ARATH Long chain acyl-CoA synthetase 4	0	61.64	252
TR24801|c0_g1_i1	79.264	0.024	18.319	657	SYTM_ARATH Threonine--tRNA ligase, mitochondrial	0	72.45	181
TR44023|c0_g1_i1	0.014	14.055	46.787	657	TMN11_ARATH Transmembrane 9 superfamily member 11 {ECO:0000305}	0	76.41	147
TR67628|c0_g1_i1	0.041	0.081	50.561	656	LACS4_ARATH Long chain acyl-CoA synthetase 4	0	57.16	281
TR28389|c0_g1_i1	2.447	21.991	48.474	655	AB11B_ARATH ABC transporter B family member 11	6e-138	42.14	355
TR13933|c0_g1_i1	0.009	0	31.993	655	PP133_ARATH Pentatricopeptide repeat-containing protein At1g79540	2e-143	37.4	394
TR12294|c0_g1_i1	0	0	0	655	RFS2_ARATH Probable galactinol--sucrose galactosyltransferase 2	0	74.96	154
TR23713|c0_g1_i1	0.028	74.04	94.044	655	SRPR_MOUSE Signal recognition particle receptor subunit alpha	1e-135	41.98	321
TR39127|c0_g1_i1	0.005	0	18.637	654	AMPP1_PENMQ Probable Xaa-Pro aminopeptidase P	0	46.94	293
TR10261|c0_g1_i1	0.018	50.045	38.477	653	KEULE_ARATH SNARE-interacting protein KEULE	0	61.56	244
TR71597|c0_g1_i1	0	0.024	0	652	AMO_LENCU Primary amine oxidase	0	49.08	318
TR71597|c0_g2_i1	0	0	0	652	AMO_LENCU Primary amine oxidase	0	49.08	318
TR6621|c0_g1_i2	0	0.073	9.581	652	BGH3B_BACO1 Beta-glucosidase BoGH3B	6e-80	30.52	366
TR68000|c0_g1_i1	15.547	19.18	153.758	652	FTSH2_ORYSJ ATP-dependent zinc metalloprotease FTSH 2, chloroplastic	0	86.66	86
TR17569|c0_g1_i1	0.051	17.184	203.379	652	NCPR_VIGRR NADPH--cytochrome P450 reductase	0	73.77	166
TR16773|c0_g1_i1	0.028	0.041	23.228	652	PABP1_RAT Polyadenylate-binding protein 1	1e-143	46.47	311
TR6247|c0_g1_i1	0	0.024	8.24	652	SM3L2_ARATH Putative SWI/SNF-related matrix-associated actin-dependent regulator of chromatin subfamily A member 3-like 2	5e-74	30.06	306
TR55269|c4_g2_i1	49.636	34.124	9.968	652	SYT_RHOPA Threonine--tRNA ligase {ECO:0000255|HAMAP-Rule:MF_00184}	0	83.9	105
TR55269|c4_g6_i1	18.322	12.149	3.512	652	SYT_RHOPA Threonine--tRNA ligase {ECO:0000255|HAMAP-Rule:MF_00184}	0	83.9	105
TR64375|c0_g1_i1	11.491	18.333	0.525	651	ADLO1_ARATH Protein ARABIDILLO 1	0	67.9	185
TR50686|c0_g2_i1	0	0	2.696	651	BAME1_ARATH Leucine-rich repeat receptor-like serine/threonine-protein kinase BAM1	0	64.06	228
TR76362|c0_g1_i1	0	59.961	0	651	K125_TOBAC 125 kDa kinesin-related protein	1e-61	27.96	461
TR4271|c0_g1_i1	0	0	0	651	PPR6_ARATH Pentatricopeptide repeat-containing protein At1g03100, mitochondrial	0	45.93	318
TR35053|c0_g1_i1	0.083	78.033	8.434	651	SC24A_ARATH Protein transport protein Sec24-like At3g07100	0	71.89	178
TR48571|c0_g1_i1	0.014	45.694	57.931	650	E70A1_ARATH Exocyst complex component EXO70A1	0	72.92	164
TR72925|c0_g1_i1	0.005	0	0	650	LRKS7_ARATH Probable L-type lectin-domain containing receptor kinase S.7	0	51.08	289
TR41806|c0_g1_i1	1.433	1.328	32.629	650	PDR7_ORYSJ Putative pleiotropic drug resistance protein 7	4e-35	23.69	419
TR9427|c0_g1_i1	48.369	34.01	9.512	649	ACSA_BRADU Acetyl-coenzyme A synthetase {ECO:0000255|HAMAP-Rule:MF_01123}	0	86.59	86
TR25269|c0_g3_i1	0	0.016	0	649	FLD_ARATH Protein FLOWERING LOCUS D	0	63.02	231
TR45853|c0_g1_i1	0.014	0.008	14.075	649	Y1680_ARATH Probable leucine-rich repeat receptor-like protein kinase At1g68400	0	59.63	235
TR13184|c0_g1_i1	0	0	30.417	648	HSP72_SCHPO Probable heat shock protein ssa2	0	76.23	141
TR62611|c0_g1_i1	0	0.008	0.553	648	MPRO1_ARATH Probable thimet oligopeptidase	0	47.84	336
TR77298|c0_g1_i1	0	0.033	0.664	648	TOP6B_ARATH DNA topoisomerase 6 subunit B {ECO:0000255|HAMAP-Rule:MF_03165}	0	77.78	143
TR4125|c0_g1_i1	0	0	0.014	648	Y1680_ARATH Probable leucine-rich repeat receptor-like protein kinase At1g68400	0	51.7	269
TR23946|c0_g1_i1	1.268	0	3.36	647	FBL3_ARATH F-box/LRR-repeat protein 3	6e-158	46.68	343
TR17115|c0_g1_i1	0.014	0.033	56.368	647	MFP1_TOBAC MAR-binding filament-like protein 1-1	2e-70	31.99	411
TR595|c0_g1_i1	0	0.008	19.591	647	TMKL1_ARATH Putative kinase-like protein TMKL1	0	54.25	271
TR59334|c0_g2_i1	0.023	0	8.13	647	Y1457_ARATH Acyltransferase-like protein At1g54570, chloroplastic	0	49.3	280
TR59334|c0_g1_i1	0	26.228	56.576	647	Y1457_ARATH Acyltransferase-like protein At1g54570, chloroplastic	0	48.84	283
TR25090|c0_g1_i1	0.101	68.068	172.119	646	BIP_SOLLC Luminal-binding protein	0	90.71	60
TR69650|c0_g1_i1	0.005	0	1.576	646	CTBP_ARATH C-terminal binding protein AN	0	60.99	240
TR69650|c0_g2_i1	0	7.48	16.425	646	CTBP_ARATH C-terminal binding protein AN	0	60.99	240
TR47386|c3_g1_i2	36.514	29.952	148.628	646	EDSBC_ARATH Protein EDS1B {ECO:0000305}	1e-67	30.34	373
TR47386|c3_g1_i1	4.37	0.073	2.765	646	EDSBC_ARATH Protein EDS1B {ECO:0000305}	1e-67	30.34	373
TR13537|c0_g2_i1	0.037	0.065	2.489	646	FB271_ARATH F-box protein At5g39450	6e-142	39.47	299
TR56184|c0_g1_i1	6.245	0.057	51.681	645	ACBP4_ARATH Acyl-CoA-binding domain-containing protein 4	0	61.86	235
TR37542|c1_g2_i1	31.126	21.902	6.415	645	DXS_BRADU 1-deoxy-D-xylulose-5-phosphate synthase {ECO:0000255|HAMAP-Rule:MF_00315}	0	78.6	136
TR37542|c1_g1_i1	29.43	20.443	5.835	645	DXS_BRADU 1-deoxy-D-xylulose-5-phosphate synthase {ECO:0000255|HAMAP-Rule:MF_00315}	0	78.6	136
TR49985|c0_g2_i1	0	0	17.918	645	SEC24_DICDI Protein transport protein SEC24	7e-20	23.1	410
TR30853|c0_g1_i1	2.623	1.621	0.484	645	TOP1_ZYMMO DNA topoisomerase 1 {ECO:0000255|HAMAP-Rule:MF_00952}	0	73.64	164
TR14674|c0_g1_i1	0.037	0.057	10.494	644	DHX36_MOUSE ATP-dependent RNA helicase DHX36	0	45.96	330
TR13278|c0_g1_i1	0.014	23.808	15.208	644	G6PD4_ARATH Glucose-6-phosphate 1-dehydrogenase 4, chloroplastic	0	59.01	214
TR48142|c13_g9_i1	56.647	39.501	11.462	644	KUP1_BRADU Probable potassium transport system protein kup 1 {ECO:0000255|HAMAP-Rule:MF_01522}	0	80.43	125
TR55269|c6_g1_i1	53.407	36.935	11.199	644	PARE_BARBK DNA topoisomerase 4 subunit B {ECO:0000255|HAMAP-Rule:MF_00938}	0	62.27	239
TR71247|c0_g1_i1	0.005	0.016	12.167	644	Y2267_ARATH Probable inactive receptor kinase At2g26730	0	61.96	224
TR29393|c0_g2_i1	0.014	0	36.321	643	E70A1_ARATH Exocyst complex component EXO70A1	0	52.1	292
TR16618|c0_g1_i1	13.869	222.512	263.784	643	HSP7S_PEA Stromal 70 kDa heat shock-related protein, chloroplastic	0	89.27	66
TR72847|c0_g1_i1	0	11.155	9.789	643	PPR56_ARATH Pentatricopeptide repeat-containing protein At1g22960, mitochondrial	9e-164	40.9	370
TR41939|c1_g1_i1	46.037	32.005	8.89	643	THIC_NITHX Phosphomethylpyrimidine synthase {ECO:0000255|HAMAP-Rule:MF_00089}	0	89.58	67
TR73811|c0_g1_i1	0	10.291	0	643	UBA1_BOVIN Ubiquitin-like modifier-activating enzyme 1	1e-177	43.23	343
TR31484|c0_g1_i1	0	0	0.014	643	Y1790_ARATH BTB/POZ domain-containing protein At1g67900	0	57.39	230
TR53772|c0_g1_i1	0.014	0.008	0.083	642	B3GTF_ARATH Beta-1,3-galactosyltransferase 15	0	52.18	301
TR7123|c0_g1_i1	0	0	17.67	642	GSO2_ARATH LRR receptor-like serine/threonine-protein kinase GSO2	1e-108	37.69	357
TR53781|c0_g1_i1	0.014	0.008	27.182	642	IP5P4_ARATH Type II inositol 1,4,5-trisphosphate 5-phosphatase FRA3	0	54.98	259
TR80917|c0_g2_i1	0	0.35	1.604	642	PTRB_MORLA Protease 2	3e-154	39.88	359
TR75212|c0_g1_i1	2.272	1.467	0.65	642	YETA_BACSU Uncharacterized protein YetA	6e-103	34.42	371
TR18015|c0_g1_i1	0.078	0.016	15.457	642	ZDHC1_ARATH Probable protein S-acyltransferase 22	9e-156	50.16	245
TR34517|c0_g1_i1	0.009	0.024	4.162	641	ANM3_ARATH Probable protein arginine N-methyltransferase 3	9e-175	45.24	255
TR24145|c0_g1_i1	0.014	0.049	0.484	641	RHIE_DICD3 Rhamnogalacturonate lyase	3e-28	23.87	384
TR33108|c0_g1_i1	0.009	0.09	18.015	641	Y1680_ARATH Probable leucine-rich repeat receptor-like protein kinase At1g68400	7e-166	49.61	283
TR82262|c0_g1_i1	0.014	0.016	21.527	639	CALSC_ARATH Callose synthase 12	0	75.12	157
TR34920|c0_g1_i1	1.996	4.033	39.667	639	PDAT1_ARATH Phospholipid:diacylglycerol acyltransferase 1	0	70.89	174
TR38059|c0_g1_i1	0	0	22.038	639	PMA4_ARATH ATPase 4, plasma membrane-type	0	89.2	69
TR38059|c0_g1_i2	0	0.008	19.647	639	PMA4_ARATH ATPase 4, plasma membrane-type	0	89.2	69
TR43777|c0_g1_i1	0.074	0.285	0.401	639	PP314_ARATH Pentatricopeptide repeat-containing protein At4g16390, chloroplastic	0	46.79	320
TR43777|c0_g1_i2	0	0	0	639	PP314_ARATH Pentatricopeptide repeat-containing protein At4g16390, chloroplastic	0	46.79	320
TR34273|c0_g2_i1	0	0.016	0.041	639	Y1839_ARATH Probable serine/threonine-protein kinase At1g18390	2e-124	41.47	311
TR1424|c0_g2_i1	57.394	41.041	12.181	639	YEEB_BACSU Putative ATP-dependent helicase YeeB	3e-167	46.01	291
TR11686|c0_g1_i1	0.051	5.044	26.394	638	CATIN_ARATH Cactin	0	65.99	146
TR80261|c0_g1_i1	0.005	0.619	16.923	638	INO80_ARATH DNA helicase INO80	0	61.29	219
TR36437|c0_g1_i1	0	0	14.531	638	PPA2_ARATH Probable inactive purple acid phosphatase 2	0	53.29	262
TR55269|c16_g1_i1	50.932	35.623	10.383	637	AMPP1_COCP7 Probable Xaa-Pro aminopeptidase P	1e-135	40.19	362
TR9882|c0_g1_i1	4.807	4.579	86.37	637	BIP4_TOBAC Luminal-binding protein 4	0	88.07	76
TR13115|c0_g1_i1	0.037	0.09	36.293	637	DFA6_NOSS1 Putative diflavin flavoprotein A 6	1e-180	44.9	281
TR23770|c0_g2_i1	0.009	0	0	637	FLHA_CAUCR Flagellar biosynthesis protein FlhA	0	61.07	243
TR82721|c0_g2_i1	0	0	0.221	637	UPL2_ARATH E3 ubiquitin-protein ligase UPL2	3e-158	43.64	323
TR38060|c0_g2_i1	0.014	0	13.964	636	CMTA3_ARATH Calmodulin-binding transcription activator 3	2e-163	47.96	284
TR38060|c0_g1_i1	0.005	0	6.498	636	CMTA3_ARATH Calmodulin-binding transcription activator 3	2e-163	47.96	284
TR60229|c0_g1_i1	0.014	0	1.383	635	DRP4C_ARATH Dynamin-related protein 4C	0	47.87	327
TR28517|c0_g1_i1	0.005	0	57.516	635	FIMB5_ARATH Fimbrin-5 {ECO:0000305}	0	69.92	188
TR39422|c0_g1_i1	0.005	0.008	33.804	635	GEM1_CRYNJ Mitochondrial Rho GTPase 1	4e-131	38.9	326
TR72217|c0_g1_i1	0.009	0	8.24	635	SUT2_STYHA High affinity sulfate transporter 2	0	66.61	208
TR37361|c0_g1_i1	0.014	0.008	22.301	634	E70B1_ARATH Exocyst complex component EXO70B1	4e-164	42.9	323
TR32225|c0_g1_i1	0.014	0.016	23.186	634	FTSH7_ORYSJ ATP-dependent zinc metalloprotease FTSH 7, chloroplastic	0	76.03	141
TR86335|c0_g2_i1	2.203	0	0.207	634	MFD_RICBR Transcription-repair-coupling factor {ECO:0000255|HAMAP-Rule:MF_00969}	7e-134	41.01	360
TR86335|c0_g1_i1	0	1.442	0.207	634	MFD_RICBR Transcription-repair-coupling factor {ECO:0000255|HAMAP-Rule:MF_00969}	7e-134	41.01	360
TR22041|c0_g1_i1	0.041	0.065	68.756	633	FTHS_SPIOL Formate--tetrahydrofolate ligase	0	82.78	109
TR9012|c0_g1_i1	0	0	9.899	633	PP110_ARATH Pentatricopeptide repeat-containing protein At1g69290	2e-168	46.13	298
TR82178|c0_g1_i1	0.005	0.024	114.243	633	SFH6_ARATH Phosphatidylinositol/phosphatidylcholine transfer protein SFH6	0	54.66	252
TR44123|c0_g1_i1	0.009	2.844	28.191	632	C3H18_ARATH Zinc finger CCCH domain-containing protein 18	6e-104	37.03	274
TR26706|c1_g1_i1	0.051	0	0.014	632	MNMG_SYNP2 tRNA uridine 5-carboxymethylaminomethyl modification enzyme MnmG {ECO:0000255|HAMAP-Rule:MF_00129}	0	66.14	214
TR50651|c0_g1_i1	0.023	0.008	24.168	632	QWRF2_ARATH QWRF motif-containing protein 2	9e-83	38.29	238
TR28081|c0_g1_i1	0	0	33.32	631	NU5M_TRIRU NADH-ubiquinone oxidoreductase chain 5	0	83.2	106
TR19502|c0_g1_i1	0.014	0	15.319	631	SRP72_CANFA Signal recognition particle subunit SRP72	2e-64	32.96	374
TR32560|c0_g1_i1	0.014	0	14.573	631	VP33A_RAT Vacuolar protein sorting-associated protein 33A	1e-106	33.44	344
TR23908|c0_g1_i1	50.936	35.069	10.121	630	COBT_PSEDE Aerobic cobaltochelatase subunit CobT	0	59.21	251
TR71943|c0_g1_i1	4.397	3.21	0.83	630	DNE22_RHIME Error-prone DNA polymerase 2 {ECO:0000255|HAMAP-Rule:MF_01902}	0	61.27	218
TR11005|c0_g1_i1	0	0	41.035	630	FBL10_ARATH F-box/LRR-repeat protein 10	1e-163	47.14	313
TR82370|c0_g1_i1	0.037	0.139	29.173	629	AIR9_ARATH 187-kDa microtubule-associated protein AIR9	0	61.84	237
TR58993|c0_g1_i1	0.028	53.125	113.704	629	CER3_ARATH Protein ECERIFERUM 3	0	61.37	230
TR33442|c0_g1_i1	0.009	0.016	0	629	ESP1_ARATH Separase	4e-96	37.52	286
TR79173|c0_g1_i1	0.009	0.049	35.477	629	PABP8_ARATH Polyadenylate-binding protein 8	0	60.25	222
TR67569|c0_g1_i1	12.159	29.707	483.049	628	PT30_PINTA (+)-alpha-pinene synthase, chloroplastic	0	99.84	1
TR48745|c0_g1_i1	0.023	29.667	0.014	628	SK2L2_HUMAN Superkiller viralicidic activity 2-like 2	0	52.23	281
TR67414|c0_g1_i1	0.023	15.277	54.184	627	PABP2_ARATH Polyadenylate-binding protein 2	0	63.64	198
TR55584|c1_g4_i1	25.046	17.135	4.784	627	Y3568_PSEAE Uncharacterized protein PA3568	0	53.75	286
TR55584|c1_g1_i3	12.33	8.506	2.392	627	Y3568_PSEAE Uncharacterized protein PA3568	0	53.75	286
TR55584|c1_g1_i4	11.551	7.415	2.226	627	Y3568_PSEAE Uncharacterized protein PA3568	0	53.75	286
TR76999|c0_g1_i1	0	0	0.843	626	DCL4_ORYSJ Endoribonuclease Dicer homolog 4	7e-164	46.96	318
TR65711|c0_g1_i1	0.005	0	3.069	626	SLY1_ARATH SEC1 family transport protein SLY1	0	66.77	194
TR65711|c0_g2_i1	0.005	0	3.069	626	SLY1_ARATH SEC1 family transport protein SLY1	0	66.61	195
TR18183|c0_g1_i1	0	0.008	16.716	626	SUT34_ARATH Probable sulfate transporter 3.4	0	66.29	211
TR12214|c0_g1_i1	0.005	0	15.098	626	WDR75_XENLA WD repeat-containing protein 75	2e-34	26.36	379
TR41079|c0_g1_i1	48.576	0.041	48.432	625	CAP2_ARATH Putative clathrin assembly protein At2g25430	3e-174	52	260
TR83658|c0_g1_i1	0	0.016	22.923	625	NRDE2_MOUSE Protein NRDE2 homolog	4e-30	27.36	340
TR27550|c0_g2_i1	0	0	0.014	625	PKP4_ARATH Plastidial pyruvate kinase 4, chloroplastic	0	51.36	269
TR67938|c0_g1_i1	0.005	0	23.601	624	DRP1E_ARATH Dynamin-related protein 1E	0	78.85	122
TR28301|c0_g2_i1	0.005	0	0	624	PP224_ARATH Pentatricopeptide repeat-containing protein At3g12770	0	45.03	340
TR30096|c0_g1_i1	0.014	0.008	24.334	624	Y4837_ARATH KH domain-containing protein At4g18375	7e-48	28.21	352
TR85825|c0_g1_i1	125.37	86.816	674.345	623	CER1_ARATH Protein ECERIFERUM 1	0	50.08	307
TR34869|c0_g1_i1	0.092	121.739	78.642	623	CER3_ARATH Protein ECERIFERUM 3	0	48.64	312
TR59627|c0_g1_i1	0	0	14.503	623	COPA2_ARATH Coatomer subunit alpha-2	0	70.14	183
TR76999|c0_g2_i1	0	0	0	623	DCL4_ORYSJ Endoribonuclease Dicer homolog 4	4e-162	46.87	317
TR57718|c0_g1_i1	0.06	68.484	48.557	623	TPL_ARATH Protein TOPLESS	0	70.47	171
TR35617|c0_g1_i1	0	0.008	19.647	623	TYPA_HAEIN GTP-binding protein TypA/BipA homolog	4e-166	46.71	301
TR22224|c0_g1_i1	23.714	67.253	46.649	623	VATA_CITUN V-type proton ATPase catalytic subunit A	0	91.01	56
TR66126|c0_g1_i1	0	0.016	2.544	623	VILI4_ARATH Villin-4 {ECO:0000303|PubMed:10631247}	0	67.58	193
TR72272|c3_g1_i1	48.051	32.95	9.332	622	FTSH_BARBK ATP-dependent zinc metalloprotease FtsH {ECO:0000255|HAMAP-Rule:MF_01458}	0	69.13	192
TR58636|c0_g1_i1	0.055	0.277	1.3	622	PAS1_ARATH Peptidyl-prolyl cis-trans isomerase PASTICCINO1	0	59.65	243
TR45137|c0_g1_i1	0.24	0.432	14.655	622	TRM1_ARATH Probable tRNA (guanine(26)-N(2))-dimethyltransferase 1	0	63.02	176
TR70751|c0_g1_i1	0	19.751	27.762	622	Y4837_ARATH KH domain-containing protein At4g18375	6e-59	33.92	316
TR41061|c0_g2_i1	0	0	0.014	621	AB23G_ARATH ABC transporter G family member 23	4e-168	51.69	247
TR5114|c0_g2_i1	0	0.033	10.383	621	BH013_ARATH Transcription factor bHLH13	3e-98	39.94	269
TR5114|c0_g1_i1	0	0	8.973	621	BH013_ARATH Transcription factor bHLH13	8e-98	39.94	269
TR54724|c0_g1_i1	0	0.041	15.817	621	MACP2_ARATH MACPF domain-containing protein At4g24290	0	60.55	212
TR7402|c0_g1_i1	0.009	39.795	17.49	621	PCKA_ARATH Phosphoenolpyruvate carboxykinase [ATP]	0	69.24	165
TR19144|c0_g1_i1	0.014	5.557	43.787	621	RLK90_ARATH Probable inactive receptor kinase RLK902	0	54.75	249
TR84087|c0_g1_i1	0	0	12.084	621	TAF2_ARATH Transcription initiation factor TFIID subunit 2	0	56.2	251
TR28342|c1_g1_i2	47.111	31.696	9.139	621	TRAG4_ECOLX Conjugal transfer protein TraG	2e-113	39.13	297
TR83644|c0_g1_i1	0.097	157.215	321.508	620	CER3_ARATH Protein ECERIFERUM 3	0	56.45	262
TR3314|c0_g1_i2	0	0	0	620	GUN19_ARATH Endoglucanase 19	0	62.9	215
TR76021|c0_g1_i1	0.009	0.016	17.116	620	K125_TOBAC 125 kDa kinesin-related protein	0	30.97	428
TR41806|c0_g1_i1	1.433	1.328	32.629	620	PDR7_ORYSJ Putative pleiotropic drug resistance protein 7	0	61.77	220
TR43861|c0_g1_i1	0	0.016	0	620	SECA_BACSK Protein translocase subunit SecA {ECO:0000255|HAMAP-Rule:MF_01382}	0	88.87	69
TR79229|c0_g2_i1	0	0	15.651	619	CHR19_ARATH Protein CHROMATIN REMODELING 19 {ECO:0000303|PubMed:16547115}	0	71.24	172
TR46986|c0_g2_i1	0	0.521	11.061	619	LVSC_DICDI BEACH domain-containing protein lvsC	5e-143	41.03	282
TR46892|c0_g1_i2	0	0	10.95	619	PUB13_ARATH U-box domain-containing protein 13	0	61.23	230
TR54518|c0_g1_i1	0	0.008	9.36	619	RH13_ORYSJ DEAD-box ATP-dependent RNA helicase 13	0	59.61	234
TR83847|c0_g1_i1	0.005	35.061	11.323	619	TPLAT_ARATH Protein TPLATE	0	73.83	157
TR68438|c1_g1_i1	0.005	0	20.255	618	ACBP4_ARATH Acyl-CoA-binding domain-containing protein 4	0	57.77	221
TR40226|c0_g1_i1	1.452	1.752	8.517	618	AHK4_ARATH Histidine kinase 4	0	57.12	232
TR6621|c0_g1_i1	0.028	0	1.355	618	BGH3B_BACO1 Beta-glucosidase BoGH3B	7e-81	31.07	354
TR43564|c0_g1_i1	1.498	0.008	9.72	618	CPL3_ARATH RNA polymerase II C-terminal domain phosphatase-like 3	0	54.21	237
TR48142|c13_g9_i1	56.647	39.501	11.462	618	KUP1_BRADU Probable potassium transport system protein kup 1 {ECO:0000255|HAMAP-Rule:MF_01522}	0	67.15	202
TR65306|c0_g1_i1	0	0.016	0	618	PPR52_ARATH Pentatricopeptide repeat-containing protein At1g19720	5e-122	35.28	347
TR37542|c4_g2_i1	37.5	25.576	7.369	618	SMC_RHOPA Chromosome partition protein Smc {ECO:0000255|HAMAP-Rule:MF_01894}	0	77.83	137
TR37542|c4_g2_i2	28.125	19.384	5.586	618	SMC_RHOPA Chromosome partition protein Smc {ECO:0000255|HAMAP-Rule:MF_01894}	0	77.83	137
TR83170|c0_g1_i1	0	0	1.383	618	TAF1_ORYSJ Transcription initiation factor TFIID subunit 1	0	70.87	177
TR47095|c0_g1_i2	0	0	0	618	VIP2_NICBE Probable NOT transcription complex subunit VIP2	0	57.44	234
TR55175|c0_g1_i1	0	0	9.512	617	CRS1_ORYSJ Chloroplastic group IIA intron splicing facilitator CRS1, chloroplastic	2e-121	39.55	333
TR53127|c0_g1_i1	46.484	0.041	16.453	617	MAOM_SOLTU NAD-dependent malic enzyme 62 kDa isoform, mitochondrial	0	74.23	156
TR53127|c0_g1_i2	0.032	0.277	27.32	617	MAOM_SOLTU NAD-dependent malic enzyme 62 kDa isoform, mitochondrial	0	73.26	162
TR8333|c0_g1_i1	43.105	43.29	102.92	617	TMN7_ARATH Transmembrane 9 superfamily member 7 {ECO:0000305}	0	82.5	107
TR18899|c0_g1_i1	0.023	41.22	19.467	616	ADO1_ARATH Adagio protein 1	0	78.41	123
TR37542|c6_g12_i9	15.289	10.739	3.014	616	ILVD_GRABC Dihydroxy-acid dehydratase {ECO:0000255|HAMAP-Rule:MF_00012}	0	87.5	77
TR3803|c0_g1_i1	0.055	0.033	28.44	616	PMT2_ARATH Probable methyltransferase PMT2	0	72.56	164
TR62492|c0_g1_i1	0.005	0.008	2.032	616	PPR58_ARATH Pentatricopeptide repeat-containing protein At1g26460, mitochondrial	0	58.28	238
TR61857|c0_g1_i1	0.005	0.008	20.808	616	SRF8_ARATH Protein STRUBBELIG-RECEPTOR FAMILY 8	0	53.08	241
TR47095|c0_g1_i1	0.023	22.977	26.905	616	VIP2_NICBE Probable NOT transcription complex subunit VIP2	0	58.77	232
TR4360|c0_g1_i2	0	0.114	0.028	615	PME61_ARATH Probable pectinesterase/pectinesterase inhibitor 61	0	49.11	246
TR72452|c0_g1_i1	2.673	1.621	0.415	615	Y091_CAUCR Uncharacterized signaling protein CC_0091	1e-108	40	323
TR41652|c0_g1_i1	2.48	1.499	0.525	614	ACON1_ECOLI Aconitate hydratase 1	3e-167	46.09	307
TR19430|c0_g1_i1	0	0	14.821	614	DIS3_SCHPO Exosome complex exonuclease dis3	0	65.31	206
TR76894|c0_g1_i1	0.023	0.016	64.36	614	FAAH_ARATH Fatty acid amide hydrolase	9e-152	45.44	316
TR48116|c0_g1_i3	0	0	0.097	614	VIP2_NICBE Probable NOT transcription complex subunit VIP2	6e-155	50	242
TR77361|c0_g1_i1	0	11.448	13.812	614	Y1044_ARATH BTB/POZ domain-containing protein At1g30440	0	54.72	252
TR75229|c0_g1_i1	0.037	0.024	4.397	613	GT645_ARATH Glycosyltransferase family protein 64 protein C5 {ECO:0000303|PubMed:24905498}	0	61.01	233
TR66831|c1_g1_i1	50.844	34.89	10.134	613	YIDC_BRADU Membrane protein insertase YidC {ECO:0000255|HAMAP-Rule:MF_01810}	0	72.43	158
TR13252|c0_g1_i1	0.014	0.016	8.42	612	CRK26_ARATH Cysteine-rich receptor-like protein kinase 26	2e-142	40.52	349
TR15033|c0_g1_i1	0	0.024	8.973	612	PMA4_NICPL Plasma membrane ATPase 4	0	82.35	108
TR2716|c0_g1_i1	0.014	0	18.941	612	SCC3_ARATH Sister-chromatid cohesion protein 3	0	50.98	291
TR59107|c0_g1_i1	0.014	0	34.883	612	SERA1_ARATH D-3-phosphoglycerate dehydrogenase 1, chloroplastic	0	76.47	118
TR59107|c0_g3_i1	0.014	55.944	17.656	612	SERA1_ARATH D-3-phosphoglycerate dehydrogenase 1, chloroplastic	0	76.47	118
TR59107|c0_g2_i1	0.014	0	0	612	SERA1_ARATH D-3-phosphoglycerate dehydrogenase 1, chloroplastic	0	76.47	118
TR35899|c0_g1_i1	4.752	29.903	40.648	612	TT39A_MOUSE Tetratricopeptide repeat protein 39A	7e-37	25.98	374
TR33570|c0_g1_i1	0.018	0.008	20.67	611	P4KG4_ARATH Phosphatidylinositol 4-kinase gamma 4	0	52.86	236
TR3531|c0_g1_i1	0.023	0	28.855	611	PTR33_ARATH Protein NRT1/ PTR FAMILY 6.4	1e-172	52.05	250
TR1094|c0_g1_i1	0	0	8.116	611	PUM23_ARATH Pumilio homolog 23	7e-168	43.86	323
TR15184|c0_g1_i1	6.315	2.738	26.034	611	RBR_COCNU Retinoblastoma-related protein	0	67.1	179
TR31125|c0_g3_i1	4.946	3.43	0.94	611	TRAD1_ECOLI Coupling protein TraD	7e-60	26.19	395
TR14380|c0_g2_i1	0	0	3.802	610	AVPX_ARATH Pyrophosphate-energized membrane proton pump 3	0	85.25	90
TR14380|c0_g1_i1	0	0	0	610	AVPX_ARATH Pyrophosphate-energized membrane proton pump 3	0	85.25	90
TR13184|c0_g2_i1	0	0	19.882	610	HSP72_PARBA Heat shock 70 kDa protein 2	0	87.7	75
TR28342|c1_g2_i1	16.598	11.179	3.374	610	PRTS_SERMA Extracellular serine protease	2e-48	30.33	393
TR68358|c0_g1_i1	0	0	0	610	SUBL_ARATH Subtilisin-like protease	5e-65	34.26	334
TR74205|c0_g1_i1	0.009	0.016	56.147	609	NIK3_ARATH Protein NSP-INTERACTING KINASE 3	0	64.53	200
TR20326|c0_g1_i1	0.074	187.37	255.06	608	ACLB1_ORYSJ ATP-citrate synthase beta chain protein 1	0	90.46	58
TR82901|c0_g1_i1	0.005	29.104	3.415	608	MP702_ARATH Microtubule-associated protein 70-2	0	72.37	154
TR18319|c0_g1_i1	12.076	39.298	39.017	608	RCD1_ARATH Inactive poly [ADP-ribose] polymerase RCD1	2e-83	31.25	359
TR1182|c0_g1_i1	0.005	0.636	82.554	608	SDL5A_SOYBN Dynamin-related protein 5A	0	79.77	123
TR24985|c0_g1_i2	0.005	0	7.895	608	SPO15_SCHPO Sporulation-specific protein 15	0.52	25.16	355
TR49496|c0_g1_i1	0	0	0.014	608	Y1670_ARATH Probable receptor-like protein kinase At1g67000	1e-88	35.03	332
TR11780|c0_g1_i1	0	0	6.18	607	CLPB2_ORYSJ Chaperone protein ClpB2, chloroplastic	0	84.18	96
TR82901|c0_g3_i1	0.005	0	16.48	607	MP702_ARATH Microtubule-associated protein 70-2	0	72.65	145
TR82901|c0_g2_i1	0	0	0	607	MP702_ARATH Microtubule-associated protein 70-2	0	73.48	145
TR40723|c0_g1_i1	0.005	48.994	0.014	607	PP327_ARATH Pentatricopeptide repeat-containing protein At4g20090	0	48.11	307
TR30779|c0_g1_i2	0	0.065	0	606	AB7G_ARATH ABC transporter G family member 7	0	73.93	154
TR36920|c1_g1_i1	2.291	1.956	0.235	606	ACRB_ECOLI Multidrug efflux pump subunit AcrB	0	53.96	263
TR53684|c0_g1_i1	0.009	0.057	3.221	606	CCR4B_ARATH Carbon catabolite repressor protein 4 homolog 2	0	68.98	183
TR82130|c0_g1_i1	0	0.024	5.323	606	HRD3A_ARATH ERAD-associated E3 ubiquitin-protein ligase component HRD3A {ECO:0000305}	0	67.16	194
TR51312|c0_g1_i1	0.005	0	0	606	PP301_ARATH Pentatricopeptide repeat-containing protein At4g02750	2e-137	40.1	307
TR79188|c0_g2_i1	0.014	0.024	22.979	606	SDP6_ARATH Glycerol-3-phosphate dehydrogenase SDP6, mitochondrial	0	75.25	146
TR67503|c0_g2_i1	0.009	0.024	15.665	605	DGDG1_SOYBN Digalactosyldiacylglycerol synthase 1, chloroplastic	0	67.93	190
TR72032|c0_g1_i1	0.009	0.024	0.055	605	ETR1_CUCSA Ethylene receptor 1	2e-143	42.48	335
TR9267|c0_g1_i1	0.097	153.768	284.482	605	GUN25_ARATH Endoglucanase 25	0	73.55	156
TR25489|c0_g1_i1	50.438	35.264	10.3	605	MUTL_NITHX DNA mismatch repair protein MutL {ECO:0000255|HAMAP-Rule:MF_00149}	0	83.14	100
TR25489|c0_g2_i1	0.281	0.065	0	605	MUTL_NITHX DNA mismatch repair protein MutL {ECO:0000255|HAMAP-Rule:MF_00149}	0	83.14	100
TR78180|c0_g1_i1	0	0	7.231	605	NPC1_HUMAN Niemann-Pick C1 protein	5e-141	43.31	310
TR61663|c0_g1_i1	5.231	0.016	7.189	605	OEP80_ARATH Outer envelope protein 80, chloroplastic	0	67.44	178
TR33315|c0_g2_i1	0.005	19.392	3.36	605	POLX_TOBAC Retrovirus-related Pol polyprotein from transposon TNT 1-94	2e-107	29.09	389
TR36466|c0_g1_i1	0	0.008	0.028	605	PP444_ARATH Pentatricopeptide repeat-containing protein At5g64320, mitochondrial	1e-79	27.77	426
TR26603|c0_g1_i1	3.273	0.016	42.736	605	SCAI_MOUSE Protein SCAI	3e-93	35.37	318
TR10292|c0_g1_i2	0	0	6.581	604	FAAH_ARATH Fatty acid amide hydrolase	0	58.61	248
TR22424|c0_g1_i1	8.38	75.857	47.796	604	IF2P_SCHPO Eukaryotic translation initiation factor 5B	0	61.09	215
TR27756|c0_g1_i1	0.005	0	18.402	604	PSD2_ARATH Phosphatidylserine decarboxylase proenzyme 2	0	64.57	212
TR43232|c0_g2_i1	0	0	15.195	604	TYW1_ARATH S-adenosyl-L-methionine-dependent tRNA 4-demethylwyosine synthase	0	66.39	179
TR47323|c0_g1_i1	0	0.008	0.041	604	VILI2_ARATH Villin-2 {ECO:0000303|PubMed:10631247}	0	50.99	255
TR3077|c0_g1_i1	0.023	0.008	10.95	604	Y4139_ARATH Uncharacterized aarF domain-containing protein kinase At4g31390, chloroplastic	0	80.79	108
TR10292|c0_g1_i1	0.028	0.041	0	603	FAAH_ARATH Fatty acid amide hydrolase	0	54.23	244
TR30097|c0_g1_i1	0.037	33.276	117.714	603	PFPA_RICCO Pyrophosphate--fructose 6-phosphate 1-phosphotransferase subunit alpha {ECO:0000255|HAMAP-Rule:MF_03185}	0	77.61	131
TR68804|c0_g1_i1	0.005	0.041	141.176	603	PMTL_ARATH Probable methyltransferase PMT21	0	67.66	185
TR54211|c0_g1_i1	0	0.016	0	603	PP118_ARATH Pentatricopeptide repeat-containing protein At1g73710	2e-28	21.39	439
TR26890|c0_g2_i1	0	0	0.014	603	PP420_ARATH Pentatricopeptide repeat-containing protein At5g46580, chloroplastic	0	49.42	289
TR54514|c0_g1_i1	8.034	158.592	254.521	603	SSG1_MANES Granule-bound starch synthase 1, chloroplastic/amyloplastic	0	70.48	171
TR42710|c0_g2_i1	10.689	0	18.596	603	THE1_ARATH Receptor-like protein kinase THESEUS 1	0	63.68	198
TR28821|c0_g1_i1	0.005	1.035	0.014	602	CPY71_ARATH Peptidyl-prolyl cis-trans isomerase CYP71	0	79.73	119
TR37351|c0_g1_i1	0.009	0.334	5.53	602	ORTH2_ARATH E3 ubiquitin-protein ligase ORTHRUS 2	0	60.3	218
TR13157|c1_g1_i1	0	0	0	602	PP444_ARATH Pentatricopeptide repeat-containing protein At5g64320, mitochondrial	9e-81	29.9	408
TR63471|c0_g1_i1	0.014	42.158	0.014	602	RNHX1_ARATH Putative ribonuclease H protein At1g65750	5e-29	23.42	408
TR70522|c0_g1_i1	0	0.187	22.246	602	SYFB_ARATH Probable phenylalanine--tRNA ligase beta subunit	0	69.6	167
TR32664|c0_g1_i1	0	0	18.112	602	THOC1_ARATH THO complex subunit 1	0	66.11	187
TR67052|c0_g1_i1	0.189	0	4.825	601	LCBK1_ARATH Sphingoid long-chain bases kinase 1	0	61.23	206
TR85579|c0_g1_i1	0	0	17.67	601	LCF1_SCHPO Long-chain-fatty-acid--CoA ligase 1	0	48.42	298
TR75928|c0_g2_i1	46.35	30.881	8.738	601	LEPA_OLICO Elongation factor 4 {ECO:0000255|HAMAP-Rule:MF_00071}	0	94.01	36
TR75928|c0_g1_i1	7.495	7.064	2.295	601	LEPA_OLICO Elongation factor 4 {ECO:0000255|HAMAP-Rule:MF_00071}	0	94.01	36
TR42911|c0_g2_i1	0.009	0	20.158	601	OPLA_ARATH 5-oxoprolinase	0	76.21	133
TR73159|c0_g1_i2	0	0	12.388	601	OPT4_ARATH Oligopeptide transporter 4	0	68.39	150
TR49772|c0_g1_i1	0.263	5.092	41.92	601	PTR45_ARATH Protein NRT1/ PTR FAMILY 5.7	0	47.25	294
TR29321|c0_g1_i1	0	0	0.041	601	SEC_ARATH Probable UDP-N-acetylglucosamine--peptide N-acetylglucosaminyltransferase SEC	0	76.37	142
TR23719|c0_g1_i1	49.171	33.61	9.65	601	TYPA_SHIFL GTP-binding protein TypA/BipA	0	56.57	257
TR32372|c3_g2_i2	0	1.279	10.563	601	Y2241_ARATH Putative leucine-rich repeat receptor-like serine/threonine-protein kinase At2g24130	3e-140	46.76	292
TR5939|c0_g1_i1	0.009	0	2.53	600	NU98A_ARATH Nuclear pore complex protein NUP98A {ECO:0000303|PubMed:21189294}	7e-167	52.5	227
TR49704|c0_g1_i1	0.009	0.611	9.388	600	PTR18_ARATH Protein NRT1/ PTR FAMILY 3.1	0	65	198
TR75323|c0_g1_i1	0.005	57.94	0.014	600	SERK2_ARATH Somatic embryogenesis receptor kinase 2	0	77.67	134
TR37638|c0_g1_i1	0	0	0	600	Y1839_ARATH Probable serine/threonine-protein kinase At1g18390	1e-126	40.5	310
TR37638|c0_g2_i1	0	0	0	600	Y1839_ARATH Probable serine/threonine-protein kinase At1g18390	7e-127	40.5	310
TR10113|c0_g1_i1	51.01	33.798	9.941	600	Y3576_BRUSU Putative binding protein BRA0576/BS1330_II0571	0	49.5	289
TR46626|c0_g2_i1	0.014	0	28.357	599	AB3G_ARATH ABC transporter G family member 3	0	62.27	224
TR9793|c0_g1_i1	0	0.008	9.706	599	AL221_ARATH Aldehyde dehydrogenase 22A1	0	74.46	147
TR18038|c0_g1_i1	0	0.024	29.795	599	ARI2_ARATH Probable E3 ubiquitin-protein ligase ARI2	0	59.93	204
TR10070|c0_g2_i1	0	0	7.176	599	BAME3_ARATH Leucine-rich repeat receptor-like serine/threonine-protein kinase BAM3	5e-76	33.39	358
TR77929|c0_g1_i1	0	0	0	599	CAP4_ARATH Putative clathrin assembly protein At1g03050	0	99.67	2
TR46333|c0_g1_i2	0	0	2.973	599	Y639_ARATH Probable polygalacturonase non-catalytic subunit At1g60390	2e-165	44.91	313
TR71389|c0_g2_i1	0.014	30.726	2.046	598	PP6R3_CHICK Serine/threonine-protein phosphatase 6 regulatory subunit 3	2e-54	26.92	362
TR16170|c0_g1_i1	0.014	3.773	17.199	598	PPA27_ARATH Probable inactive purple acid phosphatase 27	0	66.56	194
TR34587|c0_g1_i1	0	0.016	19.163	598	RAD7_SCHPO DNA repair protein rhp7	4e-70	30.77	356
TR57800|c0_g1_i1	0.018	0.041	7.673	598	SUBL_ARATH Subtilisin-like protease	0	63.88	202
TR50027|c0_g1_i1	0	0.008	0.263	598	ZDH22_ARATH Protein S-acyltransferase 24	0	65.72	190
TR45663|c0_g1_i1	0	0.008	24.97	597	BAM7_ARATH Beta-amylase 7	0	57.96	239
TR10070|c0_g2_i3	0	0	9.125	597	BAME3_ARATH Leucine-rich repeat receptor-like serine/threonine-protein kinase BAM3	9e-75	33.33	363
TR37542|c5_g2_i2	51.134	35.281	10.591	597	DNAK_MAGSA Chaperone protein DnaK {ECO:0000255|HAMAP-Rule:MF_00332}	0	78.73	127
TR50194|c0_g1_i1	1.659	0	26.407	597	MAO2_ARATH NAD-dependent malic enzyme 2, mitochondrial	0	73.2	154
TR6969|c0_g2_i1	51.747	35.468	10.729	597	SYR_NITHX Arginine--tRNA ligase {ECO:0000255|HAMAP-Rule:MF_00123}	0	84.42	93
TR48863|c0_g1_i1	0.046	26.603	63.336	597	Y1770_SYNY3 Uncharacterized protein sll1770	1e-155	42.88	290
TR4528|c0_g1_i1	0.023	0.049	26.822	596	MCTP1_HUMAN Multiple C2 and transmembrane domain-containing protein 1	5e-16	21.64	371
TR18209|c0_g1_i1	0	0	0	596	SBIR1_ARATH Leucine-rich repeat receptor-like serine/threonine/tyrosine-protein kinase SOBIR1	2e-145	45.81	262
TR18209|c0_g2_i1	0	0	0	596	SBIR1_ARATH Leucine-rich repeat receptor-like serine/threonine/tyrosine-protein kinase SOBIR1	3e-145	45.81	262
TR47847|c0_g1_i1	0.046	60.662	86.122	596	SDHA_ORYSJ Succinate dehydrogenase [ubiquinone] flavoprotein subunit, mitochondrial	0	91.44	51
TR78805|c0_g1_i1	0	0.147	19.591	596	SPPA1_ARATH Serine protease SPPA, chloroplastic	0	65.77	196
TR56492|c0_g1_i1	0.014	0.024	9.747	596	VPS33_ARATH Vacuolar protein-sorting-associated protein 33 homolog	0	66.95	192
TR77595|c0_g1_i1	0	0	19.149	596	Y3210_ARATH BTB/POZ domain-containing protein At3g22104	2e-101	35.4	287
TR49787|c0_g1_i1	0	0.016	0	596	YTDC2_HUMAN Probable ATP-dependent RNA helicase YTHDC2	1e-69	34.06	278
TR63397|c0_g2_i1	0	0	18.112	595	DI3L1_MOUSE DIS3-like exonuclease 1	5e-84	33.78	305
TR31544|c0_g2_i1	0	0.033	0.069	595	PPR32_ARATH Pentatricopeptide repeat-containing protein At1g11290	0	46.39	319
TR27545|c0_g1_i1	0.009	0	10.881	595	SMC4_ARATH Structural maintenance of chromosomes protein 4	0	67.56	190
TR77595|c0_g2_i1	0.009	0	0	595	Y3210_ARATH BTB/POZ domain-containing protein At3g22104	2e-101	35.29	288
TR72584|c0_g1_i1	0	40.593	1.866	594	KDM5B_HUMAN Lysine-specific demethylase 5B	2e-40	25.93	357
TR10599|c0_g1_i1	5.591	3.626	1.051	594	LTRA_LACLM Group II intron-encoded protein LtrA	4e-111	37.04	342
TR61332|c0_g1_i1	0	0.008	18.278	594	Y1497_ARATH Probable receptor-like protein kinase At1g49730	0	51.85	256
TR39693|c0_g1_i1	2.24	1.524	0.318	594	Y584_MYCTU Uncharacterized glycosidase Rv0584	3e-74	35.52	325
TR62019|c0_g1_i1	0.005	0.049	1.963	593	AB1D_ARATH ABC transporter D family member 1	2e-101	36.09	341
TR10083|c0_g2_i1	0.009	0	16.868	593	NBS1_ORYSJ Nijmegen breakage syndrome 1 protein {ECO:0000303|PubMed:17182003}	3e-77	32.72	329
TR71009|c0_g1_i1	0.005	19.905	24.942	593	Y5838_ARATH Probably inactive leucine-rich repeat receptor-like protein kinase At5g48380	0	55.14	253
TR23646|c1_g1_i1	0	0	0	592	AIR3_ARATH Subtilisin-like protease SBT5.3	5e-123	42.23	304
TR54138|c0_g2_i1	0.005	0.008	10.425	592	CK5P1_ARATH CDK5RAP1-like protein	0	68.58	150
TR54138|c0_g1_i1	0.005	0.008	0	592	CK5P1_ARATH CDK5RAP1-like protein	0	68.58	150
TR84285|c0_g1_i1	2.429	1.597	0.373	592	IUTA_KLEPN Ferric aerobactin receptor	8e-53	27.36	372
TR76042|c0_g1_i1	6.596	157.044	233.644	592	MTHR1_MAIZE Methylenetetrahydrofolate reductase 1	0	76.69	138
TR59968|c0_g1_i1	0.018	0.016	15.623	592	SRP68_CANFA Signal recognition particle subunit SRP68	9e-81	34.12	339
TR37123|c0_g1_i1	0.023	120.549	56.811	592	TMN2_ARATH Transmembrane 9 superfamily member 2 {ECO:0000305}	0	78.04	122
TR17520|c0_g1_i1	0.018	12.377	22.592	592	Y1796_ARATH Uncharacterized aarF domain-containing protein kinase At1g79600, chloroplastic	0	76.18	141
TR26457|c0_g1_i1	0	0.016	0.041	591	AAE15_ARATH Long-chain-fatty-acid--[acyl-carrier-protein] ligase AEE15, chloroplastic	0	60.74	221
TR66831|c3_g2_i1	59.081	41.612	12.07	591	COXN_BRADU Alternative cytochrome c oxidase subunit 1	0	86.8	78
TR53428|c1_g1_i1	1.613	0.929	0.47	591	FOXA_SALTS Ferrioxamine B receptor	4e-57	30.12	367
TR53428|c1_g2_i1	1.106	0.725	0	591	FOXA_SALTS Ferrioxamine B receptor	4e-57	30.12	367
TR48142|c7_g2_i1	3.531	2.045	1.078	591	LCFH_HAEIN Putative long-chain-fatty-acid--CoA ligase	2e-98	31.13	395
TR48142|c7_g3_i1	2.494	2.135	0.415	591	LCFH_HAEIN Putative long-chain-fatty-acid--CoA ligase	2e-98	31.13	395
TR74387|c0_g1_i1	0	0.024	15.278	591	MAOX_VITVI NADP-dependent malic enzyme	0	79.19	123
TR32459|c0_g1_i1	0.009	0.016	17.822	591	PDR7_ORYSJ Putative pleiotropic drug resistance protein 7	0	65.65	169
TR40715|c0_g2_i1	0	0	13.812	591	SPSA2_CRAPL Probable sucrose-phosphate synthase 2	0	54.82	235
TR40715|c0_g1_i1	0	0	0	591	SPSA2_CRAPL Probable sucrose-phosphate synthase 2	0	54.82	235
TR46333|c0_g1_i1	0	0.016	15.208	591	Y639_ARATH Probable polygalacturonase non-catalytic subunit At1g60390	6e-167	45.52	313
TR66169|c0_g1_i4	0	0	10.992	590	ASNS_ASPOF Asparagine synthetase [glutamine-hydrolyzing]	0	80.51	113
TR821|c0_g1_i1	0.051	0.024	32.283	590	OST1A_ORYSJ Dolichyl-diphosphooligosaccharide--protein glycosyltransferase subunit 1A	0	59.66	236
TR8731|c0_g1_i1	0.005	0.024	15.526	590	STI_ARATH Protein STICHEL	4e-98	38.31	321
TR24970|c0_g1_i1	0.419	0.008	102.118	589	ASD1_ARATH Alpha-L-arabinofuranosidase 1	0	68.59	179
TR35619|c0_g1_i1	1.083	0	16.785	589	BIG2_ARATH Brefeldin A-inhibited guanine nucleotide-exchange protein 2	0	61.97	205
TR23768|c0_g1_i1	0.028	0.098	19.329	589	ETR1_MALDO Ethylene receptor	0	74.19	148
TR77697|c0_g1_i1	0.051	30.864	35.408	589	SFR2_ORYSJ Beta-glucosidase-like SFR2, chloroplastic	0	64.69	187
TR63022|c0_g1_i2	1.217	0	31.357	588	GLGB1_PEA 1,4-alpha-glucan-branching enzyme 1, chloroplastic/amyloplastic	0	83.5	96
TR63022|c0_g1_i1	0	0.888	7.756	588	GLGB1_PEA 1,4-alpha-glucan-branching enzyme 1, chloroplastic/amyloplastic	0	83.5	96
TR53971|c0_g1_i1	0.009	0.008	21.292	588	HOX32_ORYSJ Homeobox-leucine zipper protein HOX32	0	54.59	255
TR8300|c0_g1_i1	0	0	9.111	588	HSP7C_PETHY Heat shock cognate 70 kDa protein	0	62.07	212
TR11178|c1_g1_i1	0.028	49.499	53.81	588	PDC2_ORYSI Pyruvate decarboxylase 2	0	80.95	109
TR23809|c0_g2_i1	0.014	0.057	7.812	587	2AAB_ARATH Serine/threonine-protein phosphatase 2A 65 kDa regulatory subunit A beta isoform	0	80.92	112
TR77046|c0_g1_i1	53.462	12.833	12.07	587	AB1B_ARATH ABC transporter B family member 1	3e-114	37.82	356
TR65082|c0_g1_i1	0.009	0.041	53.091	587	EIF3A_ARATH Eukaryotic translation initiation factor 3 subunit A {ECO:0000255|HAMAP-Rule:MF_03000}	0	72.4	161
TR41530|c0_g1_i1	0.567	5.451	16.895	587	G6PDC_TOBAC Glucose-6-phosphate 1-dehydrogenase, chloroplastic	0	75.64	116
TR14923|c0_g2_i1	0	0	42.805	587	KCA2_ARATH Kinesin-like protein KCA2	0	54.51	258
TR54211|c0_g1_i1	0	0.016	0	587	PP118_ARATH Pentatricopeptide repeat-containing protein At1g73710	2e-176	46.34	313
TR62187|c0_g1_i1	0.392	0.057	85.209	587	RUBA_PEA RuBisCO large subunit-binding protein subunit alpha, chloroplastic	0	77	110
TR3036|c0_g1_i1	0	0	0.014	587	SHGR2_ARATH Phospholipase SGR2	2e-146	43.95	244
TR27266|c0_g1_i1	0.005	12.043	20.061	587	TYPA_SYNY3 GTP-binding protein TypA/BipA homolog	0	53.83	270
TR42586|c0_g1_i1	0	0	15.444	586	ARFW_ORYSI Auxin response factor 23	3e-110	40.44	283
TR65256|c0_g1_i2	0.005	0	4.659	586	EXEC1_ARATH Protein EXECUTER 1, chloroplastic	1e-109	40.1	318
TR67215|c0_g1_i1	2.438	1.621	0.373	586	NOLG_RHIME Nodulation protein NolG	8e-45	29.52	383
TR56144|c0_g2_i1	1.493	51.226	70.927	586	NRX1_ARATH Probable nucleoredoxin 1	0	48.29	294
TR56144|c0_g1_i1	1.493	105.793	34.745	586	NRX1_ARATH Probable nucleoredoxin 1	0	48.29	294
TR58976|c0_g1_i1	0.009	0	0.387	586	PUB4_ARATH U-box domain-containing protein 4	3e-79	33.62	324
TR16610|c0_g1_i1	0.009	6.706	5.904	586	RSH1_ORYSJ Putative GTP diphosphokinase RSH1, chloroplastic	0	60.24	213
TR27739|c0_g1_i1	0.014	21.82	56.907	586	SFH8_ARATH Phosphatidylinositol/phosphatidylcholine transfer protein SFH8	0	60.24	220
TR29664|c0_g1_i1	0.06	48.586	42.058	586	TC753_ARATH Protein TOC75-3, chloroplastic	0	73.55	154
TR9723|c0_g1_i1	0.014	0	22.481	586	USP_CUCME UDP-sugar pyrophosphorylase	0	74.74	147
TR79033|c0_g1_i1	0	0	0.028	586	Y3330_ARATH Putative metallophosphoesterase At3g03305	6e-174	48.63	279
TR27999|c0_g1_i1	0	0	5.295	585	BXL5_ARATH Probable beta-D-xylosidase 5	0	61.2	203
TR34620|c0_g1_i1	0.018	71.034	40.869	585	ILVB1_TOBAC Acetolactate synthase 1, chloroplastic	0	76.58	135
TR37542|c6_g1_i1	51.319	35.403	10.356	585	NDVA_NITHX Beta-(1--2)glucan export ATP-binding/permease protein NdvA {ECO:0000255|HAMAP-Rule:MF_01728}	0	83.42	97
TR57073|c0_g1_i1	0.217	122.276	37.33	585	RSH3C_ARATH Probable GTP diphosphokinase RSH3, chloroplastic	0	59.83	191
TR42809|c0_g1_i1	0	0.016	0	585	THE1_ARATH Receptor-like protein kinase THESEUS 1	4e-175	49.91	273
TR38075|c0_g1_i1	0.009	73.519	7.286	584	CCD93_XENTR Coiled-coil domain-containing protein 93	9e-74	29.28	338
TR63397|c0_g1_i1	0	0	0	584	DI3L1_MOUSE DIS3-like exonuclease 1	3e-87	34.42	305
TR49903|c0_g3_i1	0	33.708	3.221	584	HAK10_ORYSJ Potassium transporter 10	0	68.32	148
TR49903|c0_g2_i1	0	27.988	0	584	HAK10_ORYSJ Potassium transporter 10	0	68.32	148
TR10967|c0_g1_i1	19.548	62.079	44.229	584	POL3_DROME Retrovirus-related Pol polyprotein from transposon 17.6	7e-92	34.93	343
TR13399|c0_g1_i1	0.005	0.644	6.166	584	RH21_ARATH DEAD-box ATP-dependent RNA helicase 21	0	85.62	84
TR22617|c0_g1_i1	0.032	0.024	1.12	584	Y1790_ARATH BTB/POZ domain-containing protein At1g67900	0	54.45	231
TR73539|c0_g1_i1	0.041	65.371	31.191	583	CID7_ARATH Polyadenylate-binding protein-interacting protein 7	3e-148	46.48	282
TR16724|c0_g1_i1	0.014	12.515	40.399	583	CLSY3_ARATH SNF2 domain-containing protein CLASSY 3	1e-94	37.05	286
TR61597|c0_g1_i1	6.144	42.223	124.696	583	COI1_ARATH Coronatine-insensitive protein 1	0	55.06	257
TR54722|c0_g1_i1	0.009	0	25.578	583	E70A1_ARATH Exocyst complex component EXO70A1	4e-68	28.3	383
TR6656|c0_g1_i1	1.784	67.033	57.958	583	FTSH5_ARATH ATP-dependent zinc metalloprotease FTSH 5, chloroplastic	0	92.28	45
TR58778|c0_g1_i1	0.078	2.99	81.089	583	PGMC1_MAIZE Phosphoglucomutase, cytoplasmic 1	0	81.99	105
TR42750|c0_g1_i1	0	0	1.466	583	PUM24_ARATH Pumilio homolog 24	2e-174	48.71	284
TR26781|c0_g1_i1	5.319	0	19.37	582	FEI1_ARATH LRR receptor-like serine/threonine-protein kinase FEI 1	0	53.61	247
TR79547|c0_g1_i1	2.604	1.695	0.608	582	FYUA_YERPE Pesticin receptor	2e-12	22.85	369
TR78170|c0_g1_i1	0.009	0.008	0.041	582	PP407_ARATH Pentatricopeptide repeat-containing protein At5g39710	5e-77	30.24	363
TR77396|c0_g1_i1	32.877	219.595	892.836	582	TPSD4_ABIGR Delta-selinene synthase	0	76.12	131
TR41157|c0_g1_i1	2.549	1.687	0.567	581	EDD_ZYMMO Phosphogluconate dehydratase	0	66.09	196
TR34400|c0_g1_i1	0.005	2.542	30.403	581	GH35_ORYSJ Probable indole-3-acetic acid-amido synthetase GH3.5	0	57.49	242
TR73902|c0_g1_i1	0.037	34.026	6.954	581	GUX1_ARATH UDP-glucuronate:xylan alpha-glucuronosyltransferase 1	0	61.1	200
TR77655|c1_g3_i7	0	0.122	5.71	581	POL3_DROME Retrovirus-related Pol polyprotein from transposon 17.6	8e-87	34.25	321
TR32929|c0_g1_i1	0	0	18.582	581	VPS11_ARATH Vacuolar protein-sorting-associated protein 11 homolog	2e-78	29.6	298
TR63500|c0_g1_i2	0.009	0	13.619	580	ACEA_PINTA Isocitrate lyase	0	77.41	124
TR63500|c0_g1_i1	0	0	58.221	580	ACEA_PINTA Isocitrate lyase	0	77.41	124
TR50510|c0_g1_i1	0	30.807	5.295	580	IF4G_ORYSJ Eukaryotic translation initiation factor 4G	3e-133	46.21	253
TR9704|c0_g1_i1	0.032	55.756	47.506	580	MCE1_MOUSE mRNA-capping enzyme	1e-85	34.48	338
TR73060|c0_g1_i1	0.041	0.057	52.262	580	PTR2_ARATH Protein NRT1/ PTR FAMILY 8.3	0	69.48	171
TR70047|c0_g1_i1	21.419	54.64	31.537	580	THIC_ARATH Phosphomethylpyrimidine synthase, chloroplastic	0	84.66	89
TR42175|c0_g1_i1	0.037	72.077	0.138	579	COB22_ARATH Coatomer subunit beta'-2	0	78.24	119
TR61257|c0_g1_i1	0	0	0.014	579	PPA27_ARATH Probable inactive purple acid phosphatase 27	5e-110	35.58	306
TR83997|c0_g2_i1	0	0.008	2.724	579	SAC8_ARATH Phosphoinositide phosphatase SAC8	0	54.4	261
TR19208|c0_g2_i2	0	0	10.383	579	SPT16_ORYSJ FACT complex subunit SPT16	0	70.81	161
TR33478|c0_g2_i1	0.009	0.033	11.738	579	SPT51_ARATH Putative transcription elongation factor SPT5 homolog 1	0	65.63	192
TR59963|c0_g1_i1	0.009	0	22.398	579	UBP26_ORYSJ Ubiquitin carboxyl-terminal hydrolase 26	0	52.16	256
TR14159|c0_g1_i1	0	0	18.789	579	VPS27_PHANO Vacuolar protein sorting-associated protein 27	0	59.41	202
TR8070|c0_g3_i1	0.009	0.016	14.047	579	Y2317_ARATH Probable leucine-rich repeat receptor-like protein kinase At2g33170	8e-73	37.13	331
TR62216|c1_g1_i2	0	0	1.203	579	Y3236_ARATH Ankyrin repeat-containing protein At3g12360	0	58.89	197
TR84266|c0_g1_i1	0.005	0.024	28.094	579	YCF45_PORPU Uncharacterized protein ycf45	3e-152	44.04	278
TR29882|c0_g1_i1	0	0	10.604	579	YOR1_YEAST Oligomycin resistance ATP-dependent permease YOR1	1e-82	35.41	327
TR6445|c0_g1_i1	0.009	0.016	5.447	578	AB7A_ARATH ABC transporter A family member 7	0	67.47	181
TR41007|c0_g1_i1	2.249	1.752	0.442	578	ACE_RAT Angiotensin-converting enzyme	1e-131	38.41	344
TR39321|c1_g1_i3	76.25	0	0	578	CSC1L_BRAJU CSC1-like protein ERD4	0	55.71	246
TR60417|c0_g1_i1	0	0.016	0	578	HACL_ARATH 2-hydroxyacyl-CoA lyase	0	71.11	160
TR71086|c0_g3_i1	0	0.008	22.813	578	HSL1_ARATH Receptor-like protein kinase HSL1	0	56.23	222
TR71086|c0_g3_i2	0	36.739	2.198	578	HSL1_ARATH Receptor-like protein kinase HSL1	0	57.44	215
TR57234|c0_g1_i1	0	0	14.268	578	LAC1_NEUCR Laccase	5e-146	44.12	279
TR18479|c0_g1_i1	0	0.016	0	578	P5CS_ACTDE Delta-1-pyrroline-5-carboxylate synthase	0	73.7	152
TR49891|c0_g1_i1	0	0	0.014	578	USP9X_HUMAN Probable ubiquitin carboxyl-terminal hydrolase FAF-X	2e-33	25.95	363
TR25286|c0_g1_i1	9.721	9.077	62.244	577	AB2B_ARATH ABC transporter B family member 2	6e-121	39.86	340
TR66169|c0_g2_i1	0.065	0.139	42.57	577	ASNS2_ORYSJ Asparagine synthetase [glutamine-hydrolyzing] 2	0	79.03	121
TR72005|c0_g1_i1	0	0.024	3.567	577	ERL1_ARATH LRR receptor-like serine/threonine-protein kinase ERL1 {ECO:0000303|PubMed:14985254}	0	65.16	182
TR72683|c0_g1_i1	0.111	6.657	102.256	577	ILV5_SPIOL Ketol-acid reductoisomerase, chloroplastic	0	80.94	91
TR4716|c0_g1_i1	0	0.016	0.028	577	MYO1_ARATH Myosin-1	0	74.18	147
TR26904|c0_g1_i1	0	0	0	577	RBR_COCNU Retinoblastoma-related protein	0	62.74	197
TR46441|c0_g1_i1	0.111	30.115	10.369	577	TOC64_PEA Translocon at the outer membrane of chloroplasts 64	0	59.97	229
TR22914|c0_g2_i1	0	0	0	577	TPC1A_TOBAC Two pore calcium channel protein 1A	0	62.05	217
TR2219|c0_g1_i1	0	0	17.324	577	YKT8_SCHPO Uncharacterized MFS-type transporter PB1E7.08c	2e-72	28.94	371
TR6391|c5_g2_i1	0.023	0	39.21	576	BIG5_ARATH Brefeldin A-inhibited guanine nucleotide-exchange protein 5	9e-178	54.69	212
TR46391|c0_g1_i2	0	0	26.532	576	GOGC5_ARATH Golgin candidate 5	0	66.49	185
TR16395|c0_g1_i1	0.009	0.049	10.922	576	NAT12_ARATH Nucleobase-ascorbate transporter 12	0	61.46	216
TR66257|c0_g1_i1	0	0	11.213	576	SDHA_SCHPO Probable succinate dehydrogenase [ubiquinone] flavoprotein subunit, mitochondrial	0	77.08	132
TR59516|c0_g1_i1	0.005	0	23.02	575	AFB3_ARATH Protein AUXIN SIGNALING F-BOX 3	0	57.39	233
TR62910|c0_g2_i1	0.023	0.057	28.025	575	CH62_CUCMA Chaperonin CPN60-2, mitochondrial	0	85.57	83
TR24001|c0_g1_i1	0.009	0	16.563	575	CRK3_ARATH Cysteine-rich receptor-like protein kinase 3	2e-132	39.65	328
TR63504|c0_g1_i1	0	0.008	0.318	575	PIGS_HUMAN GPI transamidase component PIG-S	1e-34	25.74	369
TR18826|c0_g1_i1	2.309	1.32	0.429	575	RPOB_SPHWW DNA-directed RNA polymerase subunit beta {ECO:0000255|HAMAP-Rule:MF_01321}	0	85.22	85
TR43652|c0_g1_i1	0.009	0.008	6.789	575	SYR_SYNE7 Arginine--tRNA ligase {ECO:0000255|HAMAP-Rule:MF_00123}	1e-180	47.13	280
TR66831|c13_g1_i1	51.771	35.696	10.508	574	ATZF_PSESD Allophanate hydrolase	1e-156	50.87	267
TR11934|c0_g2_i1	0	0	31.316	574	CAAT9_ARATH Cationic amino acid transporter 9, chloroplastic	0	62.72	194
TR11934|c0_g2_i2	0	0	3.968	574	CAAT9_ARATH Cationic amino acid transporter 9, chloroplastic	0	62.72	194
TR48142|c11_g2_i1	50.18	36.136	10.535	574	ILVD2_BRADU Dihydroxy-acid dehydratase 2 {ECO:0000255|HAMAP-Rule:MF_00012}	0	89.72	59
TR48142|c11_g4_i1	26.203	17.828	5.102	574	ILVD2_BRADU Dihydroxy-acid dehydratase 2 {ECO:0000255|HAMAP-Rule:MF_00012}	0	89.72	59
TR7442|c0_g1_i4	0	0	12.858	574	PRP39_XENLA Pre-mRNA-processing factor 39	1e-75	31.71	350
TR7442|c0_g1_i1	0	1.442	7.549	574	PRP39_XENLA Pre-mRNA-processing factor 39	1e-75	31.71	350
TR60254|c0_g1_i1	0.074	0.016	87.559	574	PT5_PINTA Alpha-farnesene synthase	0	99.83	0
TR32594|c0_g1_i1	0.009	0.114	21.361	573	LRKS2_ARATH Receptor like protein kinase S.2	3e-142	44.5	263
TR153|c0_g1_i1	0.023	0	0.041	573	PP265_ARATH Pentatricopeptide repeat-containing protein At3g46790, chloroplastic	2e-149	42.41	317
TR37318|c0_g1_i1	0.009	45.27	35.906	572	AGM1_ARATH Phosphoacetylglucosamine mutase	0	59.27	212
TR56645|c0_g1_i1	0	0	0	572	CDF2_ARATH Cyclic dof factor 2	1e-62	33.74	222
TR51666|c0_g1_i1	0.664	0	0	572	CDPK4_SOLTU Calcium-dependent protein kinase 4	0	76.05	118
TR51666|c0_g1_i2	0	58.942	32.643	572	CDPK4_SOLTU Calcium-dependent protein kinase 4	0	76.05	118
TR36743|c0_g1_i1	0.014	0	29.795	572	DHBK_SOLLC Putative 3,4-dihydroxy-2-butanone kinase	0	77.1	129
TR36743|c0_g2_i1	0	0	14.462	572	DHBK_SOLLC Putative 3,4-dihydroxy-2-butanone kinase	0	78.32	123
TR78879|c0_g1_i1	0.005	0.024	89.495	572	HMDH1_SOLTU 3-hydroxy-3-methylglutaryl-coenzyme A reductase 1	0	69.23	141
TR48590|c0_g1_i1	0	0	19.73	572	LAC12_ARATH Laccase-12	0	59.27	219
TR51360|c1_g1_i1	0	0	6.83	572	UPL3_ARATH E3 ubiquitin-protein ligase UPL3	0	56.12	216
TR32867|c0_g1_i1	0	0	0.014	571	CN10B_XENLA CCR4-NOT transcription complex subunit 10-B	2e-54	32.22	277
TR22682|c0_g1_i1	2.595	1.573	0.553	571	DTPB_ECOLI Dipeptide and tripeptide permease B	1e-42	27.67	311
TR20940|c0_g1_i1	0.032	60.189	2.143	571	GAI1_VITVI DELLA protein GAI1	5e-164	50.44	242
TR23770|c0_g1_i1	57.385	40.186	11.807	571	GCL_ECOLI Glyoxylate carboligase	0	76.88	132
TR64762|c0_g1_i1	0	0.807	3.194	571	GOGC6_ARATH Golgin candidate 6	0	52.54	243
TR28342|c1_g1_i3	25.189	17.339	5.212	571	ILVD_PARL1 Dihydroxy-acid dehydratase {ECO:0000255|HAMAP-Rule:MF_00012}	0	77.58	126
TR28342|c1_g1_i9	24.77	17.143	4.687	571	ILVD_PARL1 Dihydroxy-acid dehydratase {ECO:0000255|HAMAP-Rule:MF_00012}	0	77.58	126
TR65430|c0_g1_i1	0	0	0	571	LRKS7_ARATH Probable L-type lectin-domain containing receptor kinase S.7	3e-84	31.35	344
TR411|c0_g1_i1	0.152	26.913	149.099	571	MAOC_FLAPR NADP-dependent malic enzyme, chloroplastic	0	77.76	127
TR45746|c0_g1_i1	0.009	1.499	24.099	571	PMTC_ARATH Probable methyltransferase PMT12	0	65.5	186
TR55598|c0_g1_i1	0.005	1.784	5.987	571	Y1770_SYNY3 Uncharacterized protein sll1770	1e-171	47.99	291
TR28651|c0_g1_i1	0.005	0.057	15.858	570	AIR9_ARATH 187-kDa microtubule-associated protein AIR9	1e-38	27.19	357
TR25566|c0_g1_i1	0.055	61.484	43.759	570	INT2_ARATH Probable inositol transporter 2	0	68.42	173
TR51053|c0_g1_i1	0	0	21.403	570	PUR6_VIGAC Phosphoribosylaminoimidazole carboxylase, chloroplastic	0	63.86	170
TR20150|c0_g1_i1	0.037	0.008	21.347	570	SNX2B_ARATH Sorting nexin 2B	0	61.23	200
TR71639|c0_g1_i1	0.018	7.203	24.043	570	TIR1_ARATH Protein TRANSPORT INHIBITOR RESPONSE 1	0	65.79	191
TR32031|c0_g1_i2	0.005	0	0	570	UBP22_ARATH Ubiquitin carboxyl-terminal hydrolase 22	6e-158	49.82	240
TR32031|c0_g1_i1	0	0.008	0	570	UBP22_ARATH Ubiquitin carboxyl-terminal hydrolase 22	3e-160	49.82	240
TR85108|c0_g1_i1	52.112	35.419	10.591	570	Y4GM_RHISN Uncharacterized ABC transporter ATP-binding protein y4gM	2e-145	45.79	309
TR40892|c0_g1_i1	0.005	0.041	42.957	569	DFA1_SYNY3 Diflavin flavoprotein A 1	0	58.35	230
TR66817|c0_g1_i1	0.023	0	20.836	569	LAC6_ARATH Laccase-6	0	56.24	241
TR86234|c0_g1_i1	3.835	0.016	4.065	568	CK5P3_ARATH CDK5RAP3-like protein	4e-178	53.87	228
TR25723|c0_g1_i1	0.009	0.049	17.725	568	CRTSO_SOLLC Prolycopene isomerase, chloroplastic	1e-60	31.69	341
TR27783|c0_g1_i1	0.028	0.008	27.61	568	G6PIP_ARATH Glucose-6-phosphate isomerase 1, chloroplastic	0	81.69	98
TR31697|c0_g1_i1	0.572	0.187	65.327	568	HSOP3_ARATH Hsp70-Hsp90 organizing protein 3	0	69.89	161
TR71684|c0_g1_i1	0.005	0.024	16.328	568	HSP7H_ARATH Heat shock 70 kDa protein 8	0	63.73	192
TR24999|c0_g1_i1	0	14.642	2.019	568	NADB_ARATH L-aspartate oxidase, chloroplastic	0	72.89	151
TR42996|c0_g1_i1	0	54.461	7.051	568	SPT16_MAIZE FACT complex subunit SPT16	0	55.46	238
TR82780|c0_g2_i1	0.005	19.319	70.429	568	TMN1_ARATH Transmembrane 9 superfamily member 1 {ECO:0000305}	0	86.97	73
TR48142|c3_g1_i1	32.195	19.034	5.821	567	ATKA_BRADU Potassium-transporting ATPase A chain {ECO:0000255|HAMAP-Rule:MF_00275}	0	88.89	63
TR48142|c3_g2_i1	19.359	16.467	4.355	567	ATKA_BRADU Potassium-transporting ATPase A chain {ECO:0000255|HAMAP-Rule:MF_00275}	0	88.89	63
TR52967|c0_g1_i1	0	0	0	567	HOS1_ARATH E3 ubiquitin-protein ligase HOS1	4e-176	50.97	253
TR33720|c0_g1_i1	0	6.355	2.088	567	INVB_ARATH Probable alkaline/neutral invertase B {ECO:0000305}	0	78.31	111
TR14066|c0_g2_i1	0.018	0.114	2.848	567	NADE_ORYSJ Glutamine-dependent NAD(+) synthetase	0	72.31	146
TR51145|c5_g1_i7	1.115	0.79	25.384	567	POLX_TOBAC Retrovirus-related Pol polyprotein from transposon TNT 1-94	1e-62	28.75	345
TR5195|c0_g1_i1	1.576	47.666	9.084	567	SUBL_ARATH Subtilisin-like protease	1e-172	53.97	240
TR20546|c0_g1_i1	0.028	44.431	67.913	566	AAE13_ARATH Malonate--CoA ligase	0	58.83	199
TR36948|c0_g1_i1	0	0.008	17.517	566	AB1A_ARATH ABC transporter A family member 1	0	64.13	197
TR32250|c0_g1_i1	63.151	44.7	12.803	566	LCFA_BACSU Long-chain-fatty-acid--CoA ligase	5e-88	34.81	344
TR7106|c0_g1_i2	0.005	0.057	19.301	566	PAPS4_ARATH Nuclear poly(A) polymerase 4 {ECO:0000303|PubMed:18479511}	0	69.43	155
TR7106|c0_g1_i1	0	0	25.191	566	PAPS4_ARATH Nuclear poly(A) polymerase 4 {ECO:0000303|PubMed:18479511}	0	69.43	155
TR71198|c0_g1_i1	50.623	33.944	9.941	566	RS1_RHOPA 30S ribosomal protein S1	0	94.52	30
TR72705|c0_g1_i1	0	45.278	73.028	566	SYNC1_ARATH Asparagine--tRNA ligase, cytoplasmic 1	0	69.08	167
TR49155|c0_g1_i1	1.705	23.979	62.991	566	TLC1_ARATH ADP,ATP carrier protein 1, chloroplastic	0	75.44	118
TR67278|c0_g1_i1	0	0	0	566	TOR_ORYSJ Serine/threonine-protein kinase TOR	0	77.92	99
TR39527|c0_g1_i1	1.728	0.016	0.29	566	Y1105_ARATH Probable receptor-like protein kinase At1g11050	2e-88	35.16	338
TR48058|c0_g1_i1	26.369	86.083	70.498	565	ATPBM_NICPL ATP synthase subunit beta, mitochondrial	0	84.78	80
TR19141|c0_g1_i1	0	0.016	19.453	565	SMU2_ARATH Suppressor of mec-8 and unc-52 protein homolog 2	0	60.18	184
TR716|c0_g1_i1	0	0	29.753	565	VPS45_ARATH Vacuolar protein sorting-associated protein 45 homolog	0	75.04	138
TR12961|c0_g1_i1	0.009	0	1.286	564	DNJ63_ARATH DnaJ protein ERDJ3A	5e-152	45.57	282
TR10070|c0_g2_i4	0	0	7.425	564	FLS2_ARATH LRR receptor-like serine/threonine-protein kinase FLS2	7e-66	33.33	315
TR62306|c0_g1_i1	0	0	0	564	PP154_ARATH Pentatricopeptide repeat-containing protein At2g15820	0	46.63	297
TR13865|c0_g1_i1	62.528	44.113	13.148	563	LCFA_BACSU Long-chain-fatty-acid--CoA ligase	2e-124	40.67	317
TR4589|c0_g1_i1	0.009	0.114	14.904	563	MSSP2_ARATH Monosaccharide-sensing protein 2	1e-170	59.15	187
TR73159|c0_g1_i1	0	0.081	0.47	563	OPT4_ARATH Oligopeptide transporter 4	0	73	150
TR12441|c0_g2_i1	0.005	0	13.84	563	PGMP_PEA Phosphoglucomutase, chloroplastic	0	82.95	96
TR37093|c0_g1_i1	0	0.016	0	563	PP301_ARATH Pentatricopeptide repeat-containing protein At4g02750	0	48.13	292
TR20035|c0_g2_i1	0	0	0	563	PPR49_ARATH Pentatricopeptide repeat-containing protein At1g18900	0	69.27	172
TR54230|c0_g1_i1	0	0	15.112	563	SDHA_SCHPO Probable succinate dehydrogenase [ubiquinone] flavoprotein subunit, mitochondrial	0	77.8	123
TR81365|c0_g1_i1	0	0.016	26.38	562	APY6_ARATH Probable apyrase 6	8e-158	47.69	248
TR69442|c0_g2_i1	0	0	0	562	CID7_ARATH Polyadenylate-binding protein-interacting protein 7	5e-92	37.19	325
TR83203|c0_g1_i1	0.055	0.073	10.729	562	DIM_ARATH Delta(24)-sterol reductase	0	82.03	100
TR21035|c0_g1_i1	2.549	1.996	0.401	562	DNAE2_BRUME Error-prone DNA polymerase {ECO:0000255|HAMAP-Rule:MF_01902}	0	57.3	219
TR66639|c0_g1_i1	2.378	1.744	0.47	562	DPO3A_AQUAE DNA polymerase III subunit alpha	2e-84	33.99	294
TR59652|c0_g1_i1	0.009	0.008	8.973	562	GAGT3_ARATH Gamma-glutamyltranspeptidase 3	0	57.47	227
TR59385|c0_g1_i1	0.078	0	10.826	562	GLDH_ARATH L-galactono-1,4-lactone dehydrogenase, mitochondrial	0	64.77	182
TR21521|c0_g1_i1	0	0	14.683	562	NCLN_DANRE Nicalin-1	1e-54	32.92	308
TR82339|c0_g1_i1	0.014	0.106	11.393	562	PABP2_ARATH Polyadenylate-binding protein 2	0	62.81	186
TR72042|c0_g1_i1	0.009	0	17.006	562	PIN3_ARATH Auxin efflux carrier component 3	2e-162	53.56	171
TR15033|c0_g1_i2	0	0	15.374	562	PMA6_ARATH ATPase 6, plasma membrane-type	0	83.1	94
TR41472|c0_g1_i1	0.023	30.196	3.221	562	RIBR_MAIZE Riboflavin biosynthesis protein PYRR, chloroplastic	0	64.06	188
TR66073|c0_g1_i1	0	0	0	562	TMVRN_NICGU TMV resistance protein N	1e-25	27.22	327
TR17822|c0_g1_i1	2.738	1.556	0.304	562	YUBM_ECOLI Uncharacterized protein YubM	1e-40	30.78	314
TR41007|c0_g1_i1	2.249	1.752	0.442	561	ACE_RAT Angiotensin-converting enzyme	2e-142	42.96	305
TR83062|c0_g2_i1	0.009	0.114	0	561	CASP_ARATH Protein CASP	0	68.27	177
TR24908|c0_g1_i1	0.005	39.778	6.305	561	CCX4_ARATH Cation/calcium exchanger 4	4e-166	53.3	242
TR24302|c0_g2_i1	0	0	0	561	CLPB3_ORYSJ Chaperone protein ClpB3, mitochondrial	0	79.86	112
TR55578|c1_g1_i1	57.97	39.909	11.738	561	ILVD1_RHIME Putative dehydratase IlvD1	8e-152	46.52	292
TR66711|c0_g2_i1	0.009	0	0	561	IPO5_MOUSE Importin-5	3e-122	39.39	324
TR43481|c0_g1_i1	0	0	21.61	561	PDR2_ARATH Probable manganese-transporting ATPase PDR2	0	62.57	179
TR38788|c0_g1_i2	0.065	0	3.954	561	SUBL_ARATH Subtilisin-like protease	5e-179	51.69	256
TR38788|c0_g1_i4	0	17.013	0	561	SUBL_ARATH Subtilisin-like protease	7e-179	51.69	256
TR38224|c0_g1_i1	0.009	2.974	0.124	561	Y1044_ARATH BTB/POZ domain-containing protein At1g30440	5e-173	51.52	251
TR38224|c0_g1_i2	0	0	0	561	Y1044_ARATH BTB/POZ domain-containing protein At1g30440	3e-172	51.52	251
TR38885|c0_g1_i1	0.037	0.049	16.176	560	D2HDH_ARATH D-2-hydroxyglutarate dehydrogenase, mitochondrial	0	63.39	194
TR78372|c0_g1_i1	0.065	15.106	46.732	560	INVB_DAUCA Beta-fructofuranosidase, soluble isoenzyme I	0	63.75	197
TR80565|c0_g1_i2	0.009	45.433	0.346	560	POLX_TOBAC Retrovirus-related Pol polyprotein from transposon TNT 1-94	5e-56	27.68	376
TR80565|c0_g1_i1	0	37.717	1.12	560	POLX_TOBAC Retrovirus-related Pol polyprotein from transposon TNT 1-94	2e-55	27.5	377
TR68838|c0_g1_i1	0	0	7.991	560	PP349_ARATH Pentatricopeptide repeat-containing protein MRL1, chloroplastic	0	58.39	233
TR5495|c0_g1_i1	0.032	0.024	34.15	560	SKU5_ARATH Monocopper oxidase-like protein SKU5	0	71.96	151
TR62910|c0_g1_i1	0.097	0.139	0.166	559	CH60A_ARATH Chaperonin CPN60, mitochondrial	0	84.79	85
TR39321|c1_g1_i4	0.051	29.023	5.005	559	CSCLD_ARATH CSC1-like protein ERD4	0	55.64	239
TR18410|c0_g1_i1	0.028	56.816	0.456	559	FPGS1_ARATH Folylpolyglutamate synthase {ECO:0000250|UniProtKB:Q05932, ECO:0000312|EMBL:CAC80839.2}	0	50.81	220
TR59994|c0_g1_i1	50.849	35.387	10.093	559	PDEB_SHEON Cyclic di-GMP phosphodiesterase PdeB	4e-102	38.82	316
TR38276|c0_g1_i1	0.277	0.456	145.753	559	PMGI_MESCR 2,3-bisphosphoglycerate-independent phosphoglycerate mutase	0	84.08	89
TR33820|c0_g1_i1	0	0	0	559	PTR3_ARATH Protein NRT1/ PTR FAMILY 5.2	0	56.35	242
TR33820|c0_g2_i1	0	0	0	559	PTR3_ARATH Protein NRT1/ PTR FAMILY 5.2	0	56.17	243
TR2032|c0_g1_i1	49.157	6.013	4.065	559	SPL15_ORYSJ Squamosa promoter-binding-like protein 15	3e-132	45.8	285
TR73428|c0_g2_i1	0	0.09	0.111	559	STT7_ARATH Serine/threonine-protein kinase STN7, chloroplastic	0	71.02	159
TR63160|c0_g1_i1	0	0	16.937	558	AMO2_ARTS1 Copper methylamine oxidase	4e-163	45.52	283
TR19102|c0_g1_i1	1.673	0.041	7.743	558	CCD4_ARATH Probable carotenoid cleavage dioxygenase 4, chloroplastic	0	57.89	215
TR23665|c0_g1_i1	0	0.391	0.429	558	INO80_ARATH DNA helicase INO80	1e-97	42.47	285
TR38521|c4_g1_i1	46.032	98.639	48.322	558	POLX_TOBAC Retrovirus-related Pol polyprotein from transposon TNT 1-94	3e-47	27.96	346
TR46463|c0_g1_i2	0	0	11.503	558	YCF2_PINTH Protein Ycf2 {ECO:0000255|HAMAP-Rule:MF_01330}	0	82.97	69
TR56518|c0_g1_i1	0.009	0	0	557	CESA5_ARATH Cellulose synthase A catalytic subunit 5 [UDP-forming]	9e-104	37.34	280
TR54797|c0_g3_i1	0	0	2.973	557	CRK42_ARATH Cysteine-rich receptor-like protein kinase 42	9e-122	40.93	291
TR44350|c0_g1_i1	0.009	0.318	1.203	557	CUL3A_ARATH Cullin-3A	0	81.33	101
TR38593|c0_g1_i1	0.014	7.341	7.825	557	CWC22_DANRE Pre-mRNA-splicing factor CWC22 homolog	0	55.48	241
TR83429|c0_g1_i1	0.014	67.261	0.18	557	FLS2_ARATH LRR receptor-like serine/threonine-protein kinase FLS2	4e-68	35.19	320
TR25859|c0_g1_i1	50.019	34.596	9.332	557	LCFA_ECOLI Long-chain-fatty-acid--CoA ligase	0	58.17	226
TR4851|c0_g1_i1	0.065	0.13	148.393	557	MASY_RICCO Malate synthase, glyoxysomal	0	72.17	148
TR1085|c0_g1_i1	0	0	1.41	557	SF3B3_DANRE Splicing factor 3B subunit 3	0	53.68	249
TR9842|c0_g1_i1	0.009	5.581	21.983	556	AB13B_ARATH ABC transporter B family member 13	0	62.41	209
TR37542|c6_g14_i1	1.36	1.589	0.705	556	CADA_STAAR Probable cadmium-transporting ATPase	2e-151	47.48	288
TR37542|c6_g14_i1	1.36	1.589	0.705	556	CADA_STAAR Probable cadmium-transporting ATPase	2e-151	47.48	288
TR82042|c0_g1_i1	0.028	0.041	14.227	556	COI1_ARATH Coronatine-insensitive protein 1	0	53.6	248
TR54974|c0_g1_i1	0.111	14.414	28.08	556	EDSBC_ARATH Protein EDS1B {ECO:0000305}	1e-54	29.32	343
TR54974|c0_g1_i2	0	0.766	69.876	556	EDSBC_ARATH Protein EDS1B {ECO:0000305}	6e-55	29.5	342
TR7445|c1_g1_i1	0	0.041	0	556	FLS2_ARATH LRR receptor-like serine/threonine-protein kinase FLS2	1e-78	35.43	300
TR63616|c0_g2_i1	0	0	16.826	556	HSP88_NEUCR Heat shock protein hsp88	0	68.17	168
TR617|c0_g1_i1	0	0.016	0.041	556	LORF2_HUMAN LINE-1 retrotransposable element ORF2 protein	1e-48	26.44	387
TR70775|c1_g1_i2	0.06	0	15.596	556	PDR2_ORYSJ Probable pleiotropic drug resistance protein 2	3e-24	23.56	366
TR32567|c0_g1_i1	0.06	0.041	79.623	556	PVIP_NICBE OBERON-like protein	0	64.03	178
TR32705|c0_g1_i1	0.009	0.244	17.683	556	RPOC1_PINTH DNA-directed RNA polymerase subunit beta' {ECO:0000255|HAMAP-Rule:MF_01323}	0	97.84	12
TR22376|c0_g1_i1	0.207	0	8.489	556	TCPG_ARATH T-complex protein 1 subunit gamma {ECO:0000303|PubMed:11599560}	0	86.15	76
TR51661|c0_g1_i1	0.014	65.469	33.224	556	XLG3_ARATH Extra-large guanine nucleotide-binding protein 3	0	67.63	168
TR65249|c0_g1_i1	0.023	14.422	23.324	555	AAE5_ARATH Probable acyl-activating enzyme 5, peroxisomal	0	58.2	220
TR66169|c0_g1_i3	0.037	0.065	26.933	555	ASNS_ASPOF Asparagine synthetase [glutamine-hydrolyzing]	0	80.18	108
TR24923|c0_g1_i1	0.014	1.263	65.161	555	G6PI1_CLAMI Glucose-6-phosphate isomerase, cytosolic 1	0	78.02	122
TR35974|c0_g1_i1	0.009	0	0	555	GAM1_ORYSJ Transcription factor GAMYB	5e-81	38.02	279
TR6277|c0_g1_i1	0.037	56.514	30.555	555	LHTL8_ARATH Lysine histidine transporter-like 8	0	75.14	94
TR44930|c0_g1_i1	0.018	0.033	40.206	555	MAPT_ARATH Microtubule-associated protein TORTIFOLIA1	1e-92	39.28	243
TR27314|c0_g3_i1	0	0	8.752	555	SF3B1_HUMAN Splicing factor 3B subunit 1	0	83.96	88
TR46463|c0_g1_i1	0	0.016	16.909	555	YCF2_PINTH Protein Ycf2 {ECO:0000255|HAMAP-Rule:MF_01330}	0	80.54	83
TR17818|c0_g1_i1	4.614	0.008	32.795	554	GSHRP_TOBAC Glutathione reductase, chloroplastic	0	69.13	165
TR57771|c0_g3_i1	0	0	7.798	554	ROS1_ARATH Protein ROS1	0	60.83	180
TR65570|c0_g1_i1	67.253	0.033	0.069	554	SCR_ARATH Protein SCARECROW	0	52.89	219
TR8070|c0_g3_i1	0.009	0.016	14.047	554	Y2317_ARATH Probable leucine-rich repeat receptor-like protein kinase At2g33170	2e-61	36.28	321
TR43456|c0_g1_i1	0.678	30.416	110.206	553	CESA1_ORYSJ Probable cellulose synthase A catalytic subunit 1 [UDP-forming]	0	81.92	98
TR55269|c13_g1_i1	50.005	34.083	9.789	553	ETFD_PSEAE Electron transfer flavoprotein-ubiquinone oxidoreductase	8e-177	56.42	229
TR39529|c0_g1_i1	0	0.081	40.192	553	PHT15_ARATH Probable inorganic phosphate transporter 1-5	0	70.52	150
TR51145|c5_g1_i4	1.125	12.58	0.899	553	POLX_TOBAC Retrovirus-related Pol polyprotein from transposon TNT 1-94	4e-65	29.66	334
TR65208|c0_g1_i1	0.018	0.057	0.028	553	PP301_ARATH Pentatricopeptide repeat-containing protein At4g02750	2e-179	45.21	272
TR39270|c0_g1_i1	0	0.024	0.207	552	AP3BA_ARATH AP3-complex subunit beta-A	1e-58	32.07	284
TR53718|c0_g1_i1	0	0	11.904	552	CRY2_ARATH Cryptochrome-2	0	61.78	191
TR53718|c0_g1_i2	0	0.008	3.982	552	CRY2_ARATH Cryptochrome-2	0	61.78	191
TR56507|c0_g2_i1	0.023	0.065	17.531	552	PDR4_ORYSJ Pleiotropic drug resistance protein 4	1e-23	20.83	375
TR32772|c0_g1_i1	0.041	0.244	0.041	552	PNAA_PRUDU Peptide-N4-(N-acetyl-beta-glucosaminyl)asparagine amidase A	0	52.9	244
TR48142|c13_g5_i2	26.761	18.602	5.89	551	AEE7_ARATH Acetate/butyrate--CoA ligase AAE7, peroxisomal	1e-170	51.54	244
TR83429|c0_g1_i1	0.014	67.261	0.18	551	FLS2_ARATH LRR receptor-like serine/threonine-protein kinase FLS2	1e-55	31.94	304
TR30027|c0_g1_i1	22.59	0	0.138	551	POL_CAMVS Enzymatic polyprotein	1e-70	32.3	341
TR78678|c1_g1_i1	0.009	0	0	551	PP301_ARATH Pentatricopeptide repeat-containing protein At4g02750	2e-129	37.39	302
TR13157|c1_g1_i1	0	0	0	551	PP444_ARATH Pentatricopeptide repeat-containing protein At5g64320, mitochondrial	2e-80	30.85	356
TR22481|c0_g1_i1	0.009	16.817	2.115	551	RFA1B_ORYSJ Replication protein A 70 kDa DNA-binding subunit B	0	63.7	177
TR16921|c2_g1_i1	0.009	0	31.758	551	RH42_ORYSJ DEAD-box ATP-dependent RNA helicase 42	0	72.96	120
TR51522|c0_g1_i1	0.028	65.127	0.111	551	UVR3_ARATH (6-4)DNA photolyase	0	60.62	209
TR38740|c0_g1_i1	0.009	61.085	12.111	550	ABA2_PRUAR Zeaxanthin epoxidase, chloroplastic	0	74.36	139
TR73723|c0_g1_i1	0	0.008	7.563	550	ALY3_ARATH Protein ALWAYS EARLY 3	1e-137	47.09	258
TR56056|c0_g1_i1	0.014	82.229	0.041	550	INV1_DAUCA Beta-fructofuranosidase, insoluble isoenzyme 1	0	55.27	238
TR1631|c0_g1_i1	86.289	632.134	551.101	550	KCS10_ARATH 3-ketoacyl-CoA synthase 10	0	66.55	154
TR34546|c0_g1_i1	0.055	54.762	155.251	550	LAC11_ARATH Laccase-11	0	66.91	180
TR61139|c0_g1_i1	0	0	9.913	550	NDC80_MACFA Kinetochore protein NDC80 homolog	1e-31	25.64	352
TR78856|c0_g2_i1	0.032	0.88	4.493	550	SRRT_ARATH Serrate RNA effector molecule	2e-163	53.27	178
TR6120|c0_g1_i1	0	0.024	12.25	550	TBCE_ARATH Tubulin-folding cofactor E	7e-176	51.09	245
TR57887|c0_g1_i1	0.005	23.099	0	550	TOP2_ARATH DNA topoisomerase 2	0	61.45	198
TR84841|c0_g1_i1	0.037	0.024	3.429	549	4CLL5_ARATH 4-coumarate--CoA ligase-like 5	0	53.01	239
TR84841|c0_g2_i1	0.005	0	0	549	4CLL5_ARATH 4-coumarate--CoA ligase-like 5	0	53.01	239
TR37554|c0_g1_i1	0.009	0	0	549	ACCR3_ARATH Putative serine/threonine-protein kinase-like protein CCR3	9e-157	52.64	224
TR65054|c0_g1_i1	0	0	0.484	549	APY7_ARATH Probable apyrase 7	4e-157	45.36	276
TR65054|c0_g2_i1	0	0	0.263	549	APY7_ARATH Probable apyrase 7	4e-157	45.36	276
TR54839|c0_g1_i1	0	0.016	16.37	549	CESA8_ORYSJ Probable cellulose synthase A catalytic subunit 8 [UDP-forming]	0	68.49	148
TR8301|c0_g1_i1	0.175	0.717	12.512	549	FKB65_ARATH Peptidyl-prolyl cis-trans isomerase FKBP65	0	66.67	176
TR8301|c0_g2_i1	0	0.505	31.606	549	FKB65_ARATH Peptidyl-prolyl cis-trans isomerase FKBP65	0	66.67	176
TR77294|c0_g1_i1	0.009	0.033	11.849	549	MANA_CANEN Alpha-mannosidase {ECO:0000303|PubMed:4973951}	0	65.21	190
TR71882|c0_g1_i2	0.009	0.016	21.043	549	PHY_PICAB Phytochrome	0	92.35	42
TR2666|c0_g1_i1	0	0	0	549	PP335_ARATH Pentatricopeptide repeat-containing protein At4g21880, mitochondrial	1e-84	34.43	310
TR26970|c0_g1_i1	0	0	4.964	548	AAE1_ARATH Probable acyl-activating enzyme 1, peroxisomal	0	57.48	230
TR46346|c0_g1_i1	0	0	14.973	548	GPDM_MOUSE Glycerol-3-phosphate dehydrogenase, mitochondrial	0	57.66	223
TR71082|c0_g1_i1	0.037	18.031	5.074	548	KEA5_ARATH K(+) efflux antiporter 5	0	74.09	137
TR63713|c0_g1_i1	0	0.668	24.735	548	MIP2_ARATH MAG2-interacting protein 2 {ECO:0000303|PubMed:24118572}	5e-49	28.83	334
TR6848|c0_g1_i1	0.018	1.467	8.766	548	SYK_ORYSJ Lysine--tRNA ligase	0	77.19	111
TR30448|c0_g1_i1	0.009	1.605	25.965	548	TOP1_ARATH DNA topoisomerase 1	0	75	135
TR27182|c0_g1_i1	0.032	0.008	13.522	548	Y005_SYNY3 Uncharacterized protein sll0005	2e-136	42.88	265
TR8506|c0_g1_i1	0	0	0.677	547	BCAL2_ARATH Branched-chain-amino-acid aminotransferase-like protein 2	0	72.76	143
TR10808|c0_g2_i1	0	0	0.567	547	ENDB1_SOLTU External alternative NAD(P)H-ubiquinone oxidoreductase B1, mitochondrial	0	64.53	181
TR75076|c0_g1_i1	0.152	61.933	28.578	547	INVB_ARATH Probable alkaline/neutral invertase B {ECO:0000305}	0	72.03	133
TR77155|c0_g1_i1	74.208	337.203	230.478	547	LAC4_ARATH Laccase-4	0	53.75	244
TR39496|c0_g1_i1	0.023	0.041	28.191	547	LPR1_ARATH Multicopper oxidase LPR1	0	64.53	188
TR79354|c0_g1_i1	56.536	0	42.929	547	PRP8_MOUSE Pre-mRNA-processing-splicing factor 8	0	80.99	104
TR29851|c0_g1_i1	0	0	0	547	TEB_ARATH Helicase and polymerase-containing protein TEBICHI	0	58.14	222
TR3619|c0_g1_i1	0	0	0.014	547	Y182_SYNY3 Uncharacterized ABC transporter ATP-binding protein sll0182	3e-119	39.85	301
TR56331|c0_g1_i1	0	12.32	6.692	546	AK1_ARATH Aspartokinase 1, chloroplastic	0	71.98	144
TR46732|c0_g1_i1	2.056	1.809	0.512	546	PAC_ECOLX Penicillin G acylase	5e-56	28.21	328
TR62225|c0_g1_i1	0.018	0.024	25.481	546	PMTT_ARATH Probable pectin methyltransferase QUA2	0	61.72	200
TR79120|c0_g1_i1	3.839	37.774	242.423	546	RUBB_PEA RuBisCO large subunit-binding protein subunit beta, chloroplastic	0	88.64	62
TR9961|c0_g1_i1	0.009	0	0	546	SART3_PONAB Squamous cell carcinoma antigen recognized by T-cells 3 {ECO:0000305}	5e-86	34.98	298
TR9961|c0_g1_i2	0	49.841	6.318	546	SART3_PONAB Squamous cell carcinoma antigen recognized by T-cells 3 {ECO:0000305}	6e-86	34.98	298
TR29760|c0_g1_i1	0.014	60.808	4.646	545	BXL6_ARATH Probable beta-D-xylosidase 6	0	54.13	236
TR20167|c0_g2_i1	0.009	37.358	11.268	545	LAC17_ARATH Laccase-17	0	67.16	173
TR66375|c0_g1_i2	0	40.357	6.028	545	POLX_TOBAC Retrovirus-related Pol polyprotein from transposon TNT 1-94	6e-97	38.53	307
TR83465|c0_g1_i1	0.014	0.024	35.035	545	TCPA_ARATH T-complex protein 1 subunit alpha {ECO:0000303|PubMed:11599560}	0	85.69	78
TR41465|c0_g1_i1	0.009	0	42.542	545	YD72_SCHPO Uncharacterized protein C32A11.02c	3e-61	29.72	345
TR77736|c0_g1_i1	0.078	0.049	40.109	544	LHTL8_ARATH Lysine histidine transporter-like 8	0	66.91	142
TR1623|c0_g1_i1	0.037	64.882	136.406	544	PFPB_RICCO Pyrophosphate--fructose 6-phosphate 1-phosphotransferase subunit beta {ECO:0000255|HAMAP-Rule:MF_03185}	0	78.68	116
TR64324|c0_g1_i1	0	0.016	31.316	544	PP426_ARATH Pentatricopeptide repeat-containing protein At5g50280, chloroplastic	0	52.02	258
TR75398|c0_g1_i1	0	0	16.162	543	IMB4_SCHPO Probable importin subunit beta-4	6e-97	35.17	322
TR5709|c0_g2_i1	0	0	1.217	543	NOM1_MOUSE Nucleolar MIF4G domain-containing protein 1	7e-87	34.25	324
TR16923|c0_g1_i1	0	0.016	0.512	543	PIE1_ARATH Protein PHOTOPERIOD-INDEPENDENT EARLY FLOWERING 1	0	62.43	179
TR9284|c0_g1_i1	52.075	35.533	10.245	543	PYRG_BRADU CTP synthase {ECO:0000255|HAMAP-Rule:MF_01227}	0	91.53	46
TR77142|c0_g1_i1	0	0.016	0.857	543	PYRG2_XENLA CTP synthase 2	0	57.46	230
TR53155|c0_g1_i1	0	0.538	0.277	542	BHLHW_PEA Basic helix-loop-helix protein A	2e-159	49.08	207
TR58676|c0_g1_i1	0.009	0	20.186	542	DRL39_ARATH Putative disease resistance protein At5g47280	3e-138	39.67	319
TR37542|c6_g6_i2	34.159	23.67	7.148	542	RP55_BRADU RNA polymerase sigma-54 factor 2	0	81.18	93
TR45527|c0_g1_i1	0	0.016	14.033	542	Y3739_ARATH Uncharacterized membrane protein At3g27390	1e-140	46.49	282
TR8732|c0_g2_i1	0	0	11.323	541	ATPA_NEUCR ATP synthase subunit alpha, mitochondrial	0	73.01	137
TR42283|c0_g1_i1	0	0	0.055	541	EIF3B_ARATH Eukaryotic translation initiation factor 3 subunit B {ECO:0000255|HAMAP-Rule:MF_03001}	0	71.16	148
TR31768|c0_g1_i1	62.943	0.016	22.744	541	MCCB_ARATH Methylcrotonoyl-CoA carboxylase beta chain, mitochondrial	0	75.05	135
TR11847|c0_g1_i1	5.218	51.414	18.305	541	P4KG7_ARATH Phosphatidylinositol 4-kinase gamma 7	0	59.7	181
TR43607|c0_g1_i1	0.018	0	36.417	541	TBL16_ARATH Protein trichome birefringence-like 16	5e-152	43.07	284
TR11604|c0_g2_i1	2.341	0.016	29.422	540	CDPK7_ARATH Calcium-dependent protein kinase 7	0	70.37	151
TR11604|c0_g2_i2	0	0	18.347	540	CDPK7_ARATH Calcium-dependent protein kinase 7	0	70.37	151
TR37330|c0_g1_i1	2.245	1.198	0.373	540	CYSNC_XYLFA Bifunctional enzyme CysN/CysC	0	60.74	208
TR42022|c0_g1_i1	0	0	13.052	540	MNS5_ARATH Probable alpha-mannosidase I MNS5	0	73.52	143
TR55880|c0_g2_i1	0.009	0	14.241	540	ORP1A_ARATH Oxysterol-binding protein-related protein 1A	7e-129	45	222
TR55880|c0_g2_i2	0	0	0	540	ORP1A_ARATH Oxysterol-binding protein-related protein 1A	8e-129	45	222
TR13326|c0_g1_i1	0.009	0	4.217	540	PUR4_ARATH Probable phosphoribosylformylglycinamidine synthase, chloroplastic/mitochondrial	0	72.41	144
TR69168|c0_g1_i1	0	0.041	0	540	UTP20_MOUSE Small subunit processome component 20 homolog	9e-34	24.63	355
TR66102|c0_g1_i1	0.009	34.873	10.452	540	Y1559_ARATH DUF21 domain-containing protein At1g55930, chloroplastic	0	70	153
TR37174|c0_g1_i1	0	0	10.079	540	YOR1_YEAST Oligomycin resistance ATP-dependent permease YOR1	1e-154	48.33	264
TR34835|c0_g1_i1	11.564	0.033	8.24	539	2AB2C_ARATH Probable serine/threonine protein phosphatase 2A regulatory subunit B''gamma	0	72.17	139
TR15923|c0_g1_i1	0.055	85.293	57.336	539	DRTS_SOYBN Bifunctional dihydrofolate reductase-thymidylate synthase	0	74.21	124
TR45144|c0_g1_i1	0.005	0.057	23.642	539	EXOSX_HUMAN Exosome component 10	1e-90	37.48	291
TR41198|c0_g1_i1	0	0.016	11.337	539	FBL15_ARATH F-box/LRR-repeat protein 15	5e-171	58.07	217
TR77552|c0_g3_i1	0	0	10.148	539	MNS1_ARATH Mannosyl-oligosaccharide 1,2-alpha-mannosidase MNS1	0	70.13	148
TR77552|c0_g3_i2	0	0	2.82	539	MNS1_ARATH Mannosyl-oligosaccharide 1,2-alpha-mannosidase MNS1	0	70.13	148
TR47077|c0_g1_i1	0.009	0	0	539	PP275_ARATH Pentatricopeptide repeat-containing protein At3g49730	0	49.91	267
TR78170|c0_g1_i1	0.009	0.008	0.041	539	PP407_ARATH Pentatricopeptide repeat-containing protein At5g39710	1e-65	27.46	308
TR17432|c0_g1_i1	0	0	6.153	539	PTR1_ARATH Protein NRT1/ PTR FAMILY 8.1	0	70.87	156
TR79314|c0_g2_i1	3.07	1.89	0.677	539	SBNO1_RAT Protein strawberry notch homolog 1	7e-34	27.09	312
TR41625|c0_g1_i1	0.014	0.033	0.014	538	ALG9_ARATH Dol-P-Man:Man(6)GlcNAc(2)-PP-Dol alpha-1,2-mannosyltransferase	0	59.67	214
TR62835|c0_g1_i1	0	0	0	538	ASCC2_HUMAN Activating signal cointegrator 1 complex subunit 2	6e-23	24.91	320
TR25864|c0_g1_i1	0	0.057	37.468	538	LCAT4_ARATH Lecithin-cholesterol acyltransferase-like 4	0	56.51	222
TR84974|c0_g1_i1	50.01	34.115	9.526	538	PCKA_BRADU Phosphoenolpyruvate carboxykinase [ATP] {ECO:0000255|HAMAP-Rule:MF_00453}	0	83.83	87
TR32614|c0_g1_i1	0	0.024	17.974	538	PNCB_DROME Nicotinate phosphoribosyltransferase	0	58.74	216
TR38389|c0_g1_i1	0.023	0.147	57.253	538	SLU7_ORYSJ Pre-mRNA-splicing factor SLU7	0	79.55	108
TR34443|c0_g1_i1	0.014	0.024	1.784	538	ZDS_TARER Zeta-carotene desaturase, chloroplastic/chromoplastic	0	80.86	99
TR56966|c0_g1_i1	0.848	39.526	208.232	537	4CL_PINTA 4-coumarate--CoA ligase	0	99.81	1
TR69018|c0_g1_i1	0.018	0.016	101.8	537	4CLL7_ARATH 4-coumarate--CoA ligase-like 7	0	58.1	221
TR69702|c0_g1_i1	0.009	0	19.315	537	C78A4_PINRA Cytochrome P450 78A4	0	54.93	230
TR51192|c0_g2_i1	0	0	9.485	537	DCL4_ORYSJ Endoribonuclease Dicer homolog 4	8e-95	37.8	288
TR34221|c0_g1_i1	0.028	57.093	0.18	537	DIM_PEA Delta(24)-sterol reductase	0	54	243
TR32146|c0_g1_i1	0.032	0.057	77.937	537	EIF3D_ARATH Eukaryotic translation initiation factor 3 subunit D {ECO:0000255|HAMAP-Rule:MF_03003}	0	74.49	104
TR22347|c0_g1_i1	47.779	36.698	34.98	537	MDR_ORYSJ Putative multidrug resistance protein	4e-83	38.36	311
TR40446|c0_g1_i1	0	0	0.041	537	MLH1_ARATH DNA mismatch repair protein MLH1	0	57.91	207
TR79314|c0_g1_i1	2.194	1.181	0.29	537	SBNO1_RAT Protein strawberry notch homolog 1	1e-32	26.82	312
TR58639|c0_g2_i1	0	0.546	7.853	537	XPB1_ARATH DNA repair helicase XPB1	0	89.94	53
TR69511|c0_g1_i1	0	30.954	0	537	Y2168_ARATH Ankyrin repeat-containing protein At2g01680	0	66.67	163
TR336|c0_g1_i1	0	62.177	8.047	537	Y3627_ARATH VHS domain-containing protein At3g16270	2e-51	31.84	310
TR60757|c0_g1_i1	38.911	28.901	8.406	536	ARS_PSEAE Arylsulfatase	2e-75	33.02	314
TR865|c0_g1_i1	0	0	0.332	536	CCX4_ARATH Cation/calcium exchanger 4	0	60.63	204
TR16459|c0_g1_i1	0.028	5.19	2.115	536	EIF2D_RABIT Eukaryotic translation initiation factor 2D	3e-48	29.85	301
TR32372|c3_g1_i1	0	0.016	1.507	536	FLS2_ARATH LRR receptor-like serine/threonine-protein kinase FLS2	2e-43	33.58	284
TR85982|c0_g1_i1	0	0	19.481	536	IMA_SOLLC Importin subunit alpha	0	62.69	189
TR35157|c0_g1_i1	0	0.024	15.333	536	NAT2_ARATH Nucleobase-ascorbate transporter 2	0	70.15	144
TR992|c0_g1_i1	0	0	25.592	536	NCKP1_ARATH Protein NAP1	2e-140	46.64	255
TR67342|c0_g1_i1	0	0	31.952	536	PP301_ARATH Pentatricopeptide repeat-containing protein At4g02750	5e-165	47.57	248
TR13289|c0_g1_i1	0	0	0.028	536	RH57_ORYSJ DEAD-box ATP-dependent RNA helicase 57	0	65.49	166
TR25074|c0_g1_i1	0.028	12.124	33.956	536	TCPQ_ARATH T-complex protein 1 subunit theta {ECO:0000303|PubMed:11599560}	0	78.73	114
TR39745|c0_g1_i1	65.773	155.813	484.156	535	C86A7_ARATH Cytochrome P450 86A7	0	65.23	169
TR45812|c0_g1_i1	2.378	1.874	0.249	535	COX1_BACPE Cytochrome c oxidase subunit 1	1e-136	40	311
TR74260|c0_g1_i1	9.315	109.908	28.053	535	EIN3_ARATH Protein ETHYLENE INSENSITIVE 3	2e-163	54.39	199
TR80036|c0_g1_i1	0	0	0	535	MATE3_ARATH MATE efflux family protein 3, chloroplastic	3e-167	54.95	215
TR3942|c0_g1_i1	0.005	0	4.549	535	NRT24_ARATH High affinity nitrate transporter 2.4	0	65.61	172
TR3942|c0_g2_i1	0.005	0	0	535	NRT24_ARATH High affinity nitrate transporter 2.4	0	65.61	172
TR60313|c0_g1_i1	0.028	0.106	133.904	535	PLPD1_ARATH Dihydrolipoyl dehydrogenase 1, chloroplastic	0	79.63	100
TR52363|c0_g1_i1	0.037	0.024	51.432	535	PNAA_PRUDU Peptide-N4-(N-acetyl-beta-glucosaminyl)asparagine amidase A	5e-175	49.35	257
TR36650|c0_g1_i1	0.009	0.024	1.77	535	SYM_SYNY3 Methionine--tRNA ligase	0	53.83	226
TR10923|c0_g1_i1	0.032	94.084	40.593	535	TCPE_ARATH T-complex protein 1 subunit epsilon {ECO:0000303|PubMed:11599560}	0	87.1	69
TR83086|c0_g1_i1	0.009	0.057	8.724	535	THD1_ARATH Threonine dehydratase biosynthetic, chloroplastic	0	72.15	145
TR74608|c0_g1_i1	0.009	0	34.482	535	XPO7_CHICK Exportin-7	4e-136	43.74	282
TR25057|c0_g1_i1	0	0.016	15.305	535	YBH4_SCHPO Uncharacterized transporter C3B8.04c	5e-151	54.95	228
TR46370|c0_g1_i1	0.041	0.065	49.981	534	4CL_PINTA 4-coumarate--CoA ligase	0	73.6	135
TR41198|c0_g1_i1	0	0.016	11.337	534	FBL15_ARATH F-box/LRR-repeat protein 15	3e-50	29.78	292
TR17078|c0_g1_i1	0.014	0.016	5.53	534	PIGB_BOVIN GPI mannosyltransferase 3	3e-113	37.27	289
TR5841|c0_g1_i1	0.009	0	14.199	534	Y1684_ARATH Probable LRR receptor-like serine/threonine-protein kinase At1g06840	5e-139	48.69	256
TR66831|c4_g4_i2	57.186	40.609	11.821	533	DMDB_RUEPO 3-methylmercaptopropionyl-CoA ligase {ECO:0000303|PubMed:21562561}	3e-150	47.28	280
TR66831|c4_g4_i1	2.968	1.434	0.65	533	DMDB_RUEPO 3-methylmercaptopropionyl-CoA ligase {ECO:0000303|PubMed:21562561}	3e-150	47.28	280
TR45016|c0_g1_i1	0	0.008	13.259	533	EBF1_ARATH EIN3-binding F-box protein 1	6e-140	48.97	260
TR27841|c0_g1_i1	0.009	1.385	0.318	533	HSDD2_ARATH 3beta-hydroxysteroid-dehydrogenase/decarboxylase isoform 2	0	59.66	210
TR30198|c0_g1_i1	0	0.016	7.203	533	LSF1_ARATH Phosphoglucan phosphatase LSF1, chloroplastic	0	56.85	217
TR70154|c0_g2_i1	0	0	0	533	MNS4_ARATH Probable alpha-mannosidase I MNS4	0	73.17	123
TR35024|c0_g1_i1	0	38.026	1.452	533	PMT1_ARATH Probable methyltransferase PMT1	0	73.17	141
TR57212|c0_g1_i1	0	17.266	9.72	533	PP347_ARATH Pentatricopeptide repeat-containing protein At4g33170	6e-35	24.2	364
TR72847|c0_g2_i1	0.005	12.499	0	533	PPR56_ARATH Pentatricopeptide repeat-containing protein At1g22960, mitochondrial	4e-147	42.96	294
TR73847|c0_g1_i1	0.018	18.08	25.993	533	TCPZA_ARATH T-complex protein 1 subunit zeta 1 {ECO:0000303|PubMed:11599560}	0	86.68	71
TR28651|c0_g1_i1	0.005	0.057	15.858	532	AIR9_ARATH 187-kDa microtubule-associated protein AIR9	3e-43	28.01	363
TR57186|c0_g1_i1	0.014	0	0	532	ARFB_ARATH Auxin response factor 2	2e-145	48.68	215
TR34393|c0_g1_i1	73.36	15.75	329.706	532	CSLA9_ARATH Glucomannan 4-beta-mannosyltransferase 9	0	77.82	115
TR36114|c0_g1_i1	0.028	6.918	71.328	532	GAUTE_ARATH Probable galacturonosyltransferase 14	0	72.18	147
TR47203|c0_g1_i1	0	0	0	532	NAA35_DANRE N-alpha-acetyltransferase 35, NatC auxiliary subunit	3e-26	24.62	355
TR42334|c0_g1_i1	1.526	0.008	0.843	532	PUB42_ARATH Putative U-box domain-containing protein 42	9e-13	23.68	306
TR42334|c0_g2_i1	0.899	0	1.092	532	PUB42_ARATH Putative U-box domain-containing protein 42	1e-12	23.68	306
TR47409|c0_g1_i1	0.009	0	8.807	532	Y3264_ARATH Putative UPF0481 protein At3g02645	2e-101	38.16	270
TR60140|c0_g1_i1	0	0	0	532	ZNFX1_MOUSE NFX1-type zinc finger-containing protein 1	2e-65	32.14	268
TR55030|c0_g1_i1	0.028	26.766	1.853	531	2A5G_ARATH Serine/threonine protein phosphatase 2A 59 kDa regulatory subunit B' gamma isoform	0	66.1	154
TR46258|c0_g1_i1	0	52.701	63.807	531	AMSH1_ARATH AMSH-like ubiquitin thioesterase 1	4e-172	50.47	229
TR11144|c0_g1_i1	7.149	18.203	118.806	531	CALX_SOYBN Calnexin homolog	0	71.19	130
TR69927|c0_g2_i1	0.009	0	0	531	DGDG1_SOYBN Digalactosyldiacylglycerol synthase 1, chloroplastic	0	60.08	201
TR69927|c0_g1_i1	0	0.033	0.111	531	DGDG1_SOYBN Digalactosyldiacylglycerol synthase 1, chloroplastic	0	60.08	201
TR10070|c0_g2_i2	0	0	5.682	531	FLS2_ARATH LRR receptor-like serine/threonine-protein kinase FLS2	3e-65	34.46	294
TR1177|c0_g1_i1	54.14	14.984	189.028	531	IMPA1_ARATH Importin subunit alpha-1 {ECO:0000305}	0	82.11	95
TR81855|c0_g2_i1	0.06	0.179	0	531	MPPB_ARATH Probable mitochondrial-processing peptidase subunit beta	0	72.5	142
TR81855|c0_g1_i1	0.005	87.859	138.909	531	MPPB_ARATH Probable mitochondrial-processing peptidase subunit beta	0	72.5	142
TR71750|c1_g1_i4	1.254	11.578	13.867	531	POLX_TOBAC Retrovirus-related Pol polyprotein from transposon TNT 1-94	6e-170	55.18	232
TR71750|c1_g1_i10	0.977	1.548	1.355	531	POLX_TOBAC Retrovirus-related Pol polyprotein from transposon TNT 1-94	6e-171	54.99	233
TR71750|c1_g1_i12	0.281	2.493	0.664	531	POLX_TOBAC Retrovirus-related Pol polyprotein from transposon TNT 1-94	2e-169	54.8	234
TR71750|c1_g1_i14	0.055	0	0	531	POLX_TOBAC Retrovirus-related Pol polyprotein from transposon TNT 1-94	3e-169	54.99	233
TR24719|c0_g1_i1	0	0.057	11.738	531	PPP5_ARATH Serine/threonine-protein phosphatase 5	0	68.17	115
TR61581|c0_g1_i1	51.771	35.427	9.913	530	ACEA_PSEAE Isocitrate lyase	0	76.42	123
TR54645|c0_g1_i1	0.028	57.793	70.885	530	COPD2_ORYSJ Coatomer subunit delta-2	0	67.36	166
TR51247|c0_g1_i1	0.009	0	0	530	INVB_ARATH Probable alkaline/neutral invertase B {ECO:0000305}	0	75.47	122
TR64428|c0_g1_i1	2.443	1.442	0.553	530	KUP2_SPHWW Probable potassium transport system protein kup 2 {ECO:0000255|HAMAP-Rule:MF_01522}	0	70.57	152
TR38458|c0_g2_i1	2.042	1.377	0.194	530	OPDA_ECOLI Oligopeptidase A	1e-149	47.55	272
TR38458|c0_g1_i1	0	0.285	0.166	530	OPDA_ECOLI Oligopeptidase A	3e-150	47.55	272
TR22913|c0_g1_i1	0	0.041	28.122	530	PIN2_ARATH Auxin efflux carrier component 2	7e-140	51.7	194
TR66935|c0_g1_i1	0	0.016	0	530	PMTR_ARATH Probable methyltransferase PMT27	0	56.23	227
TR7754|c0_g1_i1	49.397	33.749	9.761	530	PUR9_BRADU Bifunctional purine biosynthesis protein PurH {ECO:0000255|HAMAP-Rule:MF_00139}	0	86.04	74
TR36350|c0_g1_i1	2.424	42.614	63.074	530	SGPL_ARATH Sphingosine-1-phosphate lyase	0	68.68	162
TR24120|c0_g1_i1	0.018	0.041	20.725	530	TMN12_ARATH Transmembrane 9 superfamily member 12 {ECO:0000305}	0	75.85	120
TR44088|c0_g1_i1	0.009	22.627	0.346	529	BECN1_ARATH Beclin-1-like protein	0	55.77	193
TR78645|c0_g1_i1	0.014	4.701	52.829	529	CSLA9_ARATH Glucomannan 4-beta-mannosyltransferase 9	0	74.86	132
TR55269|c9_g1_i1	53.628	37.261	10.439	529	FUMA_ECOLI Fumarate hydratase class I, aerobic {ECO:0000303|PubMed:3282546}	0	65.41	182
TR5278|c0_g1_i1	0.009	1.646	8.641	529	KAD5_ARATH Adenylate kinase 5, chloroplastic	0	63.89	172
TR66293|c0_g1_i1	0.032	14.34	11.019	529	MDR_ORYSJ Putative multidrug resistance protein	9e-98	40.26	312
TR13779|c0_g1_i1	0.028	0.033	6.498	529	PRP17_MOUSE Pre-mRNA-processing factor 17	7e-180	50.09	234
TR79915|c0_g1_i1	0.12	10.079	12.402	529	TCPH_ARATH T-complex protein 1 subunit eta {ECO:0000303|PubMed:11599560}	0	89.22	57
TR17644|c0_g1_i1	0	0	18.015	528	ADCS_SOLLC Aminodeoxychorismate synthase, chloroplastic	3e-176	53.79	200
TR55966|c0_g1_i1	0.014	56.107	2.24	528	CALS3_ARATH Callose synthase 3	0	67.05	162
TR53569|c0_g1_i1	0.023	0.016	80.052	528	CCD_CROSA Carotenoid 9,10(9',10')-cleavage dioxygenase	0	75.19	127
TR72272|c0_g1_i2	23.889	16.312	4.549	528	CH602_RHOPS 60 kDa chaperonin 2 {ECO:0000255|HAMAP-Rule:MF_00600}	0	85.23	78
TR72272|c0_g1_i1	25.848	17.347	5.116	528	CH607_BRADU 60 kDa chaperonin 7 {ECO:0000255|HAMAP-Rule:MF_00600}	0	91.48	45
TR57008|c0_g1_i1	5.314	411.113	545.308	528	HTH_ARATH Protein HOTHEAD	0	56.44	216
TR72078|c0_g2_i1	0	0.041	55.11	528	HTH_ARATH Protein HOTHEAD	0	58.33	218
TR37612|c0_g1_i1	0.166	0.228	65.88	528	NIN3_ORYSJ Neutral/alkaline invertase 3, chloroplastic {ECO:0000305}	0	77.65	108
TR34177|c0_g1_i1	8.541	0	0	528	PP156_ARATH Pentatricopeptide repeat-containing protein At2g16880	3e-65	29.36	361
TR48009|c0_g1_i1	0.134	39.232	8.71	528	TCPD_ARATH T-complex protein 1 subunit delta {ECO:0000303|PubMed:11599560}	0	83.9	84
TR2179|c0_g1_i2	0	0.024	0.94	528	TRPE_ARATH Anthranilate synthase alpha subunit 1, chloroplastic	0	73.48	138
TR50552|c0_g1_i1	0	0.008	0.014	528	TTC7A_MOUSE Tetratricopeptide repeat protein 7A	3e-27	28.03	299
TR82370|c0_g1_i1	0.037	0.139	29.173	527	AIR9_ARATH 187-kDa microtubule-associated protein AIR9	4e-17	24.86	345
TR18044|c0_g1_i1	0.009	0	20.103	527	CDC48_SCHPO Cell division cycle protein 48	0	74.38	125
TR10660|c0_g1_i1	0.083	4.563	45.75	527	CDPKD_ARATH Calcium-dependent protein kinase 13	0	74.95	129
TR76475|c0_g2_i1	0	0	0.885	527	COB21_ORYSJ Coatomer subunit beta'-1	0	75.52	121
TR34896|c0_g1_i1	0.009	0.024	25.232	527	EFR3_DROME Protein EFR3 homolog cmp44E	6e-18	22.96	332
TR61493|c0_g1_i1	0.023	44.626	30.583	527	FKB62_ARATH Peptidyl-prolyl cis-trans isomerase FKBP62	0	76.28	120
TR55236|c0_g1_i1	0	0	28.73	527	MGDG_SOYBN Probable monogalactosyldiacylglycerol synthase, chloroplastic	0	66.6	155
TR42868|c0_g1_i1	48.701	33.513	9.443	527	NADB_RHIME L-aspartate oxidase	3e-172	60.72	195
TR75795|c0_g1_i2	0.005	0.008	53.368	527	NIR_BETPN Ferredoxin--nitrite reductase, chloroplastic	0	76.09	125
TR39529|c0_g1_i2	39.565	0	29.67	527	PHT14_ORYSJ Probable inorganic phosphate transporter 1-4	0	72.68	133
TR66509|c0_g1_i1	0.005	0.033	1.88	527	PP135_ARATH Pentatricopeptide repeat-containing protein At1g80270, mitochondrial	2e-132	44.59	275
TR34910|c0_g1_i1	0.009	0	36.39	527	TCPB_ARATH T-complex protein 1 subunit beta {ECO:0000303|PubMed:11599560}	0	85.2	78
TR63194|c0_g1_i1	0	0	0.014	527	YMF11_MARPO Uncharacterized mitochondrial protein ymf11	1e-31	24.86	271
TR10931|c0_g1_i1	0	0.016	42.404	526	BON1_ARATH Protein BONZAI 1	0	65.4	173
TR49709|c0_g1_i1	0.152	0.016	40.662	526	NADK1_ARATH NAD(H) kinase 1	0	60.84	190
TR28301|c0_g1_i1	0	0	0.028	526	PPR32_ARATH Pentatricopeptide repeat-containing protein At1g11290	3e-76	30.23	354
TR14478|c0_g1_i1	0.009	0.016	16.439	526	RBOHH_ARATH Putative respiratory burst oxidase homolog protein H	0	56.65	224
TR47688|c0_g1_i1	51.37	35.362	10.618	526	SERA_SYNY3 D-3-phosphoglycerate dehydrogenase	2e-133	43.73	291
TR56115|c0_g1_i1	0	0	0.055	526	XB34_ORYSJ Probable E3 ubiquitin-protein ligase XBOS34	5e-137	45.44	247
TR67475|c0_g1_i1	8.845	0	25.08	526	YODA_ARATH Mitogen-activated protein kinase kinase kinase YODA	0	64.83	166
TR56878|c0_g1_i1	0.005	1.418	1.728	525	API5_CHICK Apoptosis inhibitor 5	4e-52	32.76	285
TR22185|c0_g1_i1	0	0.016	0	525	ARK3_ARATH Armadillo repeat-containing kinesin-like protein 3	0	67.43	158
TR79652|c0_g1_i4	0.028	0	12.056	525	BAM1_ARATH Beta-amylase 1, chloroplastic	0	67.81	152
TR79652|c0_g1_i3	0	0	7.328	525	BAM1_ARATH Beta-amylase 1, chloroplastic	0	68	151
TR72272|c0_g1_i3	29.213	20.533	5.489	525	CH602_NITHX 60 kDa chaperonin 2 {ECO:0000255|HAMAP-Rule:MF_00600}	0	95.62	23
TR72272|c0_g1_i4	23.438	16.345	4.77	525	CH602_NITHX 60 kDa chaperonin 2 {ECO:0000255|HAMAP-Rule:MF_00600}	0	89.14	57
TR70592|c0_g1_i1	0.018	59.342	11.586	525	NHX6_ARATH Sodium/hydrogen exchanger 6	0	71.24	143
TR11087|c0_g1_i1	0.009	10.649	3.125	525	NSN1_ARATH Guanine nucleotide-binding protein-like NSN1 {ECO:0000305}	0	60.95	181
TR14942|c0_g1_i1	0.005	0.033	17.255	525	PDS_ARATH 15-cis-phytoene desaturase, chloroplastic/chromoplastic	0	80.57	101
TR10220|c0_g2_i1	0.097	0.122	0.041	525	PME51_ARATH Probable pectinesterase/pectinesterase inhibitor 51	1e-148	45.14	265
TR32538|c0_g1_i1	0	0	20.808	525	POK2_ARATH Phragmoplast orienting kinesin 2	3e-170	54.67	210
TR63503|c0_g1_i1	0.009	0	26.933	525	PQQL_HAEIN Probable zinc protease PqqL	5e-32	22.67	385
TR58221|c0_g1_i1	0	0.024	17.269	525	TF28_SCHPO Transposon Tf2-8 polyprotein	6e-81	33.9	318
TR30985|c0_g2_i1	14.155	0.041	11.89	524	ASOL_BRANA L-ascorbate oxidase homolog	0	56.68	219
TR30985|c0_g1_i1	0.014	0	45.708	524	ASOL_BRANA L-ascorbate oxidase homolog	0	56.3	221
TR26707|c5_g1_i1	55.255	104.041	94.569	524	COPIA_DROME Copia protein	1e-109	40.65	294
TR26707|c5_g1_i2	43.815	153.027	29.076	524	COPIA_DROME Copia protein	1e-109	40.65	294
TR29032|c0_g1_i1	32.085	5.589	14.434	524	GAUT7_ARATH Probable galacturonosyltransferase 7	5e-153	48.09	254
TR83747|c0_g1_i1	87.782	422.284	943.853	524	GLYM1_FLAPR Serine hydroxymethyltransferase 1, mitochondrial	0	80.73	91
TR17193|c0_g1_i1	0.009	0.041	0.083	524	GUAA_AQUAE GMP synthase [glutamine-hydrolyzing]	0	53.63	224
TR36129|c0_g1_i1	0.018	82.107	75.047	524	PHT11_ARATH Inorganic phosphate transporter 1-1	0	72.33	131
TR14769|c0_g2_i1	0.032	8.107	5.392	524	RTOR1_ARATH Regulatory-associated protein of TOR 1	0	60.69	196
TR14769|c0_g1_i1	0	0	4.397	524	RTOR1_ARATH Regulatory-associated protein of TOR 1	0	60.69	196
TR14769|c0_g1_i2	0	0	0	524	RTOR1_ARATH Regulatory-associated protein of TOR 1	0	60.69	196
TR37542|c6_g12_i4	27.005	18.349	5.669	524	SYK_RHILO Lysine--tRNA ligase {ECO:0000255|HAMAP-Rule:MF_00177}	0	64.12	183
TR4351|c0_g1_i1	0.06	54.428	160.311	523	AMPL2_ORYSJ Leucine aminopeptidase 2, chloroplastic	0	71.51	147
TR58982|c0_g1_i1	0	6.567	26.297	523	CAMK5_ARATH CDPK-related kinase 5	0	78.59	106
TR77464|c0_g1_i1	0.014	0.008	36.348	523	CRTSO_SOLLC Prolycopene isomerase, chloroplastic	0	80.88	100
TR6744|c0_g1_i1	0	0	0	523	EX84C_ARATH Exocyst complex component EXO84C	1e-97	38.05	296
TR57559|c0_g2_i2	0	0	11.379	523	FMO1_ARATH Probable flavin-containing monooxygenase 1	2e-168	47.99	260
TR57559|c0_g2_i4	0	0.081	3.94	523	FMO1_ARATH Probable flavin-containing monooxygenase 1	6e-170	47.8	261
TR57559|c0_g2_i6	0	0	1.576	523	FMO1_ARATH Probable flavin-containing monooxygenase 1	4e-168	47.99	260
TR444|c0_g1_i1	0.037	0.024	99.906	523	PKP2_ARATH Plastidial pyruvate kinase 2	0	75.53	125
TR58200|c0_g1_i1	55.237	38.255	11.033	523	RF3_NEIMF Peptide chain release factor 3 {ECO:0000255|HAMAP-Rule:MF_00072}	2e-174	52.01	246
TR64782|c0_g1_i1	0	0	29.131	523	SFR2_ORYSJ Beta-glucosidase-like SFR2, chloroplastic	6e-168	49.71	232
TR83070|c0_g1_i1	0	0.179	40.026	523	SYE_ARATH Glutamate--tRNA ligase, chloroplastic/mitochondrial	0	73.8	132
TR76475|c0_g1_i1	19.474	0.016	0	522	COB21_ORYSJ Coatomer subunit beta'-1	0	75.86	119
TR85137|c0_g1_i1	0.041	136.861	212.96	522	NPC1_ARATH Non-specific phospholipase C1	0	69.73	155
TR84676|c0_g1_i1	3.733	0	16.328	522	OCT4_ARATH Organic cation/carnitine transporter 4	5e-158	54.02	204
TR59077|c1_g2_i3	0.005	11.203	11.531	522	PBS1_ARATH Serine/threonine-protein kinase PBS1	0	59.77	134
TR59077|c1_g2_i2	0.005	11.203	0	522	PBS1_ARATH Serine/threonine-protein kinase PBS1	0	59.39	136
TR57916|c0_g1_i1	0.005	0	41.243	522	SF3B2_HUMAN Splicing factor 3B subunit 2	3e-123	49.23	226
TR26313|c0_g1_i1	97.005	195.217	278.025	522	VGA_BPS13 A' protein	0	98.47	8
TR3035|c0_g1_i1	0	0	8.89	522	Y5537_ARATH G-type lectin S-receptor-like serine/threonine-protein kinase At5g35370	5e-29	28.35	279
TR3035|c0_g2_i1	0	0	0	522	Y5537_ARATH G-type lectin S-receptor-like serine/threonine-protein kinase At5g35370	5e-29	28.35	279
TR25305|c0_g1_i1	0	0	0.028	522	YAEC_SCHPO Putative inorganic phosphate transporter C23D3.12	0	57.66	205
TR30779|c0_g1_i1	0	0	12.568	521	AB7G_ARATH ABC transporter G family member 7	0	73.32	135
TR73311|c0_g1_i1	0	0.016	0	521	AMDS_ASPOR Acetamidase	8e-141	45.49	259
TR62336|c0_g1_i1	0	10.731	0.041	521	CRNL1_RAT Crooked neck-like protein 1	0	64.68	183
TR51326|c0_g1_i1	0	0	22.647	521	CXE11_ARATH Probable carboxylesterase 11	0	57.01	157
TR82609|c0_g1_i1	0.023	9.378	60.557	521	EIF3L_NEMVE Eukaryotic translation initiation factor 3 subunit L {ECO:0000255|HAMAP-Rule:MF_03011}	1e-156	45.49	267
TR20335|c0_g1_i1	0.014	0	3.871	521	HEXO1_ARATH Beta-hexosaminidase 1	0	64.11	180
TR6653|c0_g1_i1	0	0	0.014	521	NOC3L_DANRE Nucleolar complex protein 3 homolog	5e-55	30.52	292
TR51795|c0_g1_i1	0.009	0.041	14.282	521	WNK1_ORYSJ Probable serine/threonine-protein kinase WNK1	0	62.19	153
TR70154|c0_g1_i1	0.009	0.033	0	520	MNS4_ARATH Probable alpha-mannosidase I MNS4	0	73.08	120
TR4418|c0_g2_i1	0	0	0	520	PP379_ARATH Pentatricopeptide repeat-containing protein At5g13770, chloroplastic	4e-113	37.31	317
TR19846|c0_g1_i1	0	0	0	520	STSYN_PEA Stachyose synthase	7e-151	46.54	242
TR17901|c1_g1_i1	18.557	39.754	9.25	520	YI31B_YEAST Transposon Ty3-I Gag-Pol polyprotein	2e-57	29.42	325
TR84076|c0_g1_i1	0	0.66	18.07	519	ALDH_LINUS Probable aldehyde dehydrogenase	0	76.69	121
TR66831|c3_g1_i1	48.807	33.325	9.775	519	COX1_BRADU Cytochrome c oxidase subunit 1	0	93.06	36
TR72299|c0_g1_i1	73.595	0.065	8.42	519	KOR1_ORYSJ Potassium channel KOR1	0	57.8	198
TR48142|c13_g1_i1	55.651	38.515	11.227	519	LEU1_RHOPB 2-isopropylmalate synthase {ECO:0000255|HAMAP-Rule:MF_01025}	0	86.9	68
[truncated: 79,145 more rows]
