# Supplementary material for: Assessment of flux through oleoresin biosynthesis in epithelial cells of loblolly pine resin ducts
Source: J Exp Bot. 2018 Oct 11;70(1):217–30. doi: 10.1093/jxb/ery338 (PMC6305192; doi:10.1093/jxb/ery338)
Supplement: Supplementary Table S2 [file ery338_suppl_supplementary_table_s2.xlsx]

## Sheet: Legend for Column Headers
GO Category	Gene annotation with terms suggested by the gene ontology consortium
Enriched pvalue	p-Value for enrichment of gene ontology term in cell type-specific expression data (Example: under the "EpithelialCell-Enriched" tab, the enrichmenr of a term in epithelial cell data compared to the same term in mesophyll data is shown)
Number of Transcripts in Category	Number of transcripts in assembly that fall into a particular gene ontology category
Number of Genes in Category (total)	Total number of genes in gene ontology database that fall into this GO category
Ontology	Gene ontology hierarchy based on major sub-ontologies (BP, biological process; CC, cellular compnenet; MF, molecular function)
Enriched FDR	False Discovery Rate that given transcript is enriched in one cell type-specific data set realtive to the other cell type-specific data set
GO_term	Gene ontology term

## Sheet: EpithelialCell-Enriched
GO Category	Enriched pvalue	Number of Transcripts in Category	Number of Genes in Category (total)	Ontology	Enriched FDR	GO_term
GO:0044424	4.6317e-15	4508	24971	CC	3.46398e-12	CC intracellular part
GO:0044446	5.19026e-15	2133	10920	CC	3.46398e-12	CC intracellular organelle part
GO:0044422	1.41454e-14	2142	11000	CC	6.29375e-12	CC organelle part
GO:0044444	2.18449e-14	2887	15286	CC	6.44939e-12	CC cytoplasmic part
GO:0043229	2.41586e-14	3171	16963	CC	6.44939e-12	CC intracellular organelle
GO:0043226	6.34041e-14	3187	17081	CC	1.41053e-11	CC organelle
GO:0043231	8.1075e-11	2900	15630	CC	1.54599e-08	CC intracellular membrane-bounded organelle
GO:0005730	1.18802e-10	258	1037	CC	1.90459e-08	CC nucleolus
GO:0043227	1.28418e-10	2920	15759	CC	1.90459e-08	CC membrane-bounded organelle
GO:0044428	9.01501e-10	666	3173	CC	1.20332e-07	CC nuclear part
GO:0009536	8.48757e-08	728	3548	CC	1.02993e-05	CC plastid
GO:0005575	1.63721e-07	5456	31622	CC	1.82113e-05	CC cellular_component
GO:0003729	2.56698e-07	147	579	MF	2.44743e-05	MF mRNA binding
GO:0044822	2.56698e-07	147	579	MF	2.44743e-05	MF poly(A) RNA binding
GO:0009507	6.31163e-07	696	3403	CC	5.61651e-05	CC chloroplast
GO:0005681	7.09235e-07	110	414	CC	5.91679e-05	CC spliceosomal complex
GO:0030529	1.04206e-05	389	1890	CC	0.000818198	CC intracellular ribonucleoprotein complex
GO:0044435	1.28775e-05	492	2343	CC	0.000954937	CC plastid part
GO:0016607	1.61721e-05	79	284	CC	0.00112611	CC nuclear speck
GO:0008380	1.68731e-05	159	677	BP	0.00112611	BP RNA splicing
GO:0044434	2.28339e-05	485	2317	CC	0.00145137	CC chloroplast part
GO:0000375	2.99918e-05	80	304	BP	0.00181968	BP RNA splicing, via transesterification reactions
GO:0003713	4.67541e-05	37	114	MF	0.00271337	MF transcription coactivator activity
GO:0000398	5.67972e-05	70	262	BP	0.00315887	BP mRNA splicing, via spliceosome
GO:0006952	6.22843e-05	439	2229	BP	0.00332548	BP defense response
GO:0044464	7.56277e-05	5062	29275	CC	0.00385476	CC cell part
GO:0009607	8.06563e-05	323	1595	BP	0.00385476	BP response to biotic stimulus
GO:0035061	8.0861e-05	5	5	CC	0.00385476	CC interchromatin granule
GO:0043232	9.52513e-05	487	2436	CC	0.00438419	CC intracellular non-membrane-bounded organelle
GO:0050678	0.000116947	9	15	BP	0.00505718	BP regulation of epithelial cell proliferation
GO:0043228	0.00011745	487	2441	CC	0.00505718	CC non-membrane-bounded organelle
GO:0032991	0.000167628	1189	6365	CC	0.00681567	CC macromolecular complex
GO:0000377	0.000168502	75	295	BP	0.00681567	BP RNA splicing, via transesterification reactions with bulged adenosine as nucleophile
GO:0016604	0.000181955	92	367	CC	0.00705017	CC nuclear body
GO:0043207	0.000190527	308	1526	BP	0.00705017	BP response to external biotic stimulus
GO:0001649	0.000192548	7	10	BP	0.00705017	BP osteoblast differentiation
GO:0006397	0.000198411	205	952	BP	0.00705017	BP mRNA processing
GO:0010188	0.000200709	7	10	BP	0.00705017	BP response to microbial phytotoxin
GO:0005779	0.000223706	14	30	CC	0.00738505	CC integral component of peroxisomal membrane
GO:0031231	0.000223706	14	30	CC	0.00738505	CC intrinsic component of peroxisomal membrane
GO:0036473	0.000237906	7	9	BP	0.00738505	BP cell death in response to oxidative stress
GO:0097468	0.000237906	7	9	BP	0.00738505	BP programmed cell death in response to reactive oxygen species
GO:0010343	0.000237906	7	9	BP	0.00738505	BP singlet oxygen-mediated programmed cell death
GO:0016071	0.000327409	244	1170	BP	0.00993238	BP mRNA metabolic process
GO:0005852	0.000337449	18	44	CC	0.0100095	CC eukaryotic translation initiation factor 3 complex
GO:0031090	0.000539881	830	4354	CC	0.0156659	CC organelle membrane
GO:0051707	0.000561668	291	1459	BP	0.0159514	BP response to other organism
GO:0006396	0.000648488	265	1299	BP	0.0169134	BP RNA processing
GO:0006693	0.000668771	4	4	BP	0.0169134	BP prostaglandin metabolic process
GO:0006692	0.000668771	4	4	BP	0.0169134	BP prostanoid metabolic process
GO:0035265	0.000689702	6	8	BP	0.0169134	BP organ growth
GO:2000210	0.000696911	4	4	BP	0.0169134	BP positive regulation of anoikis
GO:2000209	0.000696911	4	4	BP	0.0169134	BP regulation of anoikis
GO:0042564	0.000696911	4	4	CC	0.0169134	CC NLS-dependent protein nuclear import complex
GO:0031074	0.000696911	4	4	CC	0.0169134	CC nucleocytoplasmic shuttling complex
GO:2000653	0.000721689	5	6	BP	0.0171099	BP regulation of genetic imprinting
GO:0035250	0.000730646	13	31	MF	0.0171099	MF UDP-galactosyltransferase activity
GO:0044438	0.000831694	38	132	CC	0.018816	CC microbody part
GO:0044439	0.000831694	38	132	CC	0.018816	CC peroxisomal part
GO:0071826	0.000863203	108	482	BP	0.0192034	BP ribonucleoprotein complex subunit organization
GO:0090603	0.000901554	7	11	BP	0.019518	BP sieve element differentiation
GO:0009532	0.000922392	221	1024	CC	0.019518	CC plastid stroma
GO:0009699	0.000940302	71	297	BP	0.019518	BP phenylpropanoid biosynthetic process
GO:0031907	0.000950459	12	29	CC	0.019518	CC microbody lumen
GO:0005782	0.000950459	12	29	CC	0.019518	CC peroxisomal matrix
GO:0003743	0.00100009	54	205	MF	0.0202261	MF translation initiation factor activity
GO:2000772	0.00101753	6	9	BP	0.0202716	BP regulation of cellular senescence
GO:0042256	0.00103719	34	120	BP	0.0203594	BP mature ribosome assembly
GO:0046244	0.00105497	13	33	BP	0.0204083	BP salicylic acid catabolic process
GO:0071011	0.00114211	21	61	CC	0.0217783	CC precatalytic spliceosome
GO:0045824	0.00116595	15	38	BP	0.0219199	BP negative regulation of innate immune response
GO:1990104	0.00120807	29	100	CC	0.0220894	CC DNA bending complex
GO:0000786	0.00120807	29	100	CC	0.0220894	CC nucleosome
GO:0009570	0.00123182	218	1015	CC	0.0222193	CC chloroplast stroma
GO:0000245	0.00125727	13	32	BP	0.022376	BP spliceosomal complex assembly
GO:0098542	0.0013081	226	1119	BP	0.0229743	BP defense response to other organism
GO:0014066	0.00135065	6	9	BP	0.0232265	BP regulation of phosphatidylinositol 3-kinase signaling
GO:0015181	0.00137466	6	9	MF	0.0232265	MF arginine transmembrane transporter activity
GO:0015189	0.00137466	6	9	MF	0.0232265	MF L-lysine transmembrane transporter activity
GO:0009696	0.00140439	15	42	BP	0.0234323	BP salicylic acid metabolic process
GO:0009698	0.00146657	83	359	BP	0.0241677	BP phenylpropanoid metabolic process
GO:0010333	0.00159662	26	97	MF	0.0259898	MF terpene synthase activity
GO:0050679	0.00165499	6	10	BP	0.026229	BP positive regulation of epithelial cell proliferation
GO:0045087	0.0016696	130	618	BP	0.026229	BP innate immune response
GO:0009809	0.00168683	40	154	BP	0.026229	BP lignin biosynthetic process
GO:0048705	0.00170475	5	7	BP	0.026229	BP skeletal system morphogenesis
GO:0006508	0.00170956	233	1134	BP	0.026229	BP proteolysis
GO:0098588	0.00176281	622	3260	CC	0.0267386	CC bounding membrane of organelle
GO:0030681	0.00191621	9	20	CC	0.0287389	CC multimeric ribonuclease P complex
GO:0030518	0.00198951	7	12	BP	0.0295067	BP intracellular steroid hormone receptor signaling pathway
GO:0002376	0.00203406	162	787	BP	0.0298358	BP immune system process
GO:0044550	0.00207138	94	425	BP	0.030053	BP secondary metabolite biosynthetic process
GO:0072332	0.00223072	6	10	BP	0.0320168	BP intrinsic apoptotic signaling pathway by p53 class mediator
GO:0051603	0.00225827	195	938	BP	0.0320674	BP proteolysis involved in cellular protein catabolic process
GO:0006955	0.00228385	132	633	BP	0.0320893	BP immune response
GO:0008114	0.00240414	4	5	MF	0.0334275	MF phosphogluconate 2-dehydrogenase activity
GO:0005618	0.00247072	244	1248	CC	0.0336523	CC cell wall
GO:0030312	0.00247072	244	1248	CC	0.0336523	CC external encapsulating structure
GO:0009262	0.00259336	21	65	BP	0.0349659	BP deoxyribonucleotide metabolic process
GO:0009617	0.0026616	159	763	BP	0.0352007	BP response to bacterium
GO:0009812	0.00269799	53	220	BP	0.0352007	BP flavonoid metabolic process
GO:0005672	0.00270482	5	7	CC	0.0352007	CC transcription factor TFIIA complex
GO:0030677	0.00271627	9	21	CC	0.0352007	CC ribonuclease P complex
GO:0009813	0.00287977	50	206	BP	0.036776	BP flavonoid biosynthetic process
GO:0045088	0.00299884	46	182	BP	0.036776	BP regulation of innate immune response
GO:0043407	0.00300697	5	7	BP	0.036776	BP negative regulation of MAP kinase activity
GO:0071901	0.00300697	5	7	BP	0.036776	BP negative regulation of protein serine/threonine kinase activity
GO:0009717	0.00304525	4	5	BP	0.036776	BP isoflavonoid biosynthetic process
GO:0046287	0.00304525	4	5	BP	0.036776	BP isoflavonoid metabolic process
GO:0033987	0.00304525	4	5	MF	0.036776	MF 2-hydroxyisoflavanone dehydratase activity
GO:0042255	0.00305824	49	200	BP	0.036776	BP ribosome assembly
GO:0003723	0.00318051	741	4030	MF	0.0377676	MF RNA binding
GO:0022618	0.00323845	101	464	BP	0.0377676	BP ribonucleoprotein complex assembly
GO:2000009	0.00325388	4	5	BP	0.0377676	BP negative regulation of protein localization to cell surface
GO:2000008	0.00325388	4	5	BP	0.0377676	BP regulation of protein localization to cell surface
GO:0044452	0.00345364	43	171	CC	0.0397407	CC nucleolar part
GO:0030659	0.0035194	46	179	CC	0.0401512	CC cytoplasmic vesicle membrane
GO:0005655	0.00359465	8	18	CC	0.0406622	CC nucleolar ribonuclease P complex
GO:0010161	0.00365361	8	17	BP	0.0409818	BP red light signaling pathway
GO:0050777	0.00384275	19	57	BP	0.0425564	BP negative regulation of immune response
GO:0030275	0.00385775	7	15	MF	0.0425564	MF LRR domain binding
GO:0046982	0.00391598	47	191	MF	0.0428446	MF protein heterodimerization activity
GO:0002239	0.00398796	24	87	BP	0.0428893	BP response to oomycetes
GO:0034715	0.00410154	4	5	CC	0.0428893	CC pICln-Sm protein complex
GO:0016132	0.00419431	9	20	BP	0.0428893	BP brassinosteroid biosynthetic process
GO:0046329	0.0042186	4	5	BP	0.0428893	BP negative regulation of JNK cascade
GO:0043508	0.0042186	4	5	BP	0.0428893	BP negative regulation of JUN kinase activity
GO:1901332	0.00425898	6	10	BP	0.0428893	BP negative regulation of lateral root development
GO:0052898	0.00428367	4	5	MF	0.0428893	MF N1-acetylspermidine:oxygen oxidoreductase (propane-1,3-diamine-forming) activity
GO:0052893	0.00428367	4	5	MF	0.0428893	MF N1-acetylspermine:oxygen oxidoreductase (propane-1,3-diamine-forming) activity
GO:0052897	0.00428367	4	5	MF	0.0428893	MF N8-acetylspermidine:oxygen oxidoreductase (propane-1,3-diamine-forming) activity
GO:0052896	0.00428367	4	5	MF	0.0428893	MF spermidine oxidase (propane-1,3-diamine-forming) activity
GO:0052900	0.00428367	4	5	MF	0.0428893	MF spermine oxidase (propane-1,3-diamine-forming) activity
GO:0051246	0.00430564	182	880	BP	0.0428893	BP regulation of protein metabolic process
GO:0035577	0.00452037	4	5	CC	0.04323	CC azurophil granule membrane
GO:0043693	0.00453693	10	27	BP	0.04323	BP monoterpene biosynthetic process
GO:0005534	0.00453749	4	5	MF	0.04323	MF galactose binding
GO:0044783	0.0046078	3	3	BP	0.04323	BP G1 DNA damage checkpoint
GO:0031571	0.0046078	3	3	BP	0.04323	BP mitotic G1 DNA damage checkpoint
GO:0044819	0.0046078	3	3	BP	0.04323	BP mitotic G1/S transition checkpoint
GO:0097371	0.0046078	3	3	MF	0.04323	MF MDM2/MDM4 family protein binding
GO:0090734	0.0046078	3	3	NA	0.04323	none
GO:0000151	0.00478675	88	395	CC	0.04323	CC ubiquitin ligase complex
GO:0015809	0.0048788	3	3	BP	0.04323	BP arginine transport
GO:0030797	0.00489699	3	3	MF	0.04323	MF 24-methylenesterol C-methyltransferase activity
GO:0070291	0.00495496	5	8	BP	0.04323	BP N-acylethanolamine metabolic process
GO:0103073	0.00495496	5	8	MF	0.04323	MF anandamide amidohydrolase activity
GO:0047412	0.00495496	5	8	MF	0.04323	MF N-(long-chain-acyl)ethanolamine deacylase activity
GO:0102077	0.00495496	5	8	NA	0.04323	none
GO:0007597	0.00496297	3	3	BP	0.04323	BP blood coagulation, intrinsic pathway
GO:0101003	0.00496297	3	3	CC	0.04323	CC ficolin-1-rich granule membrane
GO:0018343	0.00503678	4	5	BP	0.04323	BP protein farnesylation
GO:0005965	0.00503678	4	5	CC	0.04323	CC protein farnesyltransferase complex
GO:0004660	0.00503678	4	5	MF	0.04323	MF protein farnesyltransferase activity
GO:0012506	0.00506441	47	187	CC	0.04323	CC vesicle membrane
GO:0015174	0.00507228	7	14	MF	0.04323	MF basic amino acid transmembrane transporter activity
GO:0061077	0.00508474	34	124	BP	0.04323	BP chaperone-mediated protein folding
GO:0009639	0.00518954	44	173	BP	0.0437787	BP response to red or far red light
GO:0033673	0.005328	7	14	BP	0.0437787	BP negative regulation of kinase activity
GO:0006469	0.005328	7	14	BP	0.0437787	BP negative regulation of protein kinase activity
GO:0030684	0.0053716	46	189	CC	0.0437787	CC preribosome
GO:0072328	0.00537887	4	5	MF	0.0437787	MF alkene binding
GO:0051740	0.00537887	4	5	MF	0.0437787	MF ethylene binding
GO:0038199	0.00537887	4	5	MF	0.0437787	MF ethylene receptor activity
GO:0047529	0.00543674	3	3	MF	0.0439815	MF 2,3-dimethylmalate lyase activity
GO:0044451	0.00552879	169	819	CC	0.0442472	CC nucleoplasm part
GO:0034426	0.00553587	5	8	CC	0.0442472	CC etioplast membrane
GO:0010598	0.00563712	3	3	CC	0.044294	CC NAD(P)H dehydrogenase complex (plastoquinone)
GO:0071491	0.00565276	8	18	BP	0.044294	BP cellular response to red light
GO:0010113	0.00565389	3	3	BP	0.044294	BP negative regulation of systemic acquired resistance
GO:0009263	0.00567447	15	44	BP	0.044294	BP deoxyribonucleotide biosynthetic process
GO:0000139	0.00577255	178	858	CC	0.0447293	CC Golgi membrane
GO:0008239	0.00580194	12	35	MF	0.0447293	MF dipeptidyl-peptidase activity
GO:0000502	0.00585408	32	118	CC	0.0447293	CC proteasome complex
GO:0004571	0.00586427	7	15	MF	0.0447293	MF mannosyl-oligosaccharide 1,2-alpha-mannosidase activity
GO:0072331	0.00590632	6	12	BP	0.0447941	BP signal transduction by p53 class mediator
GO:0005829	0.00594175	736	3945	CC	0.0448082	CC cytosol
GO:0030163	0.00601653	163	784	BP	0.0450877	BP protein catabolic process
GO:0051018	0.00604637	3	3	MF	0.0450877	MF protein kinase A binding
GO:0030522	0.00608602	10	24	BP	0.0451312	BP intracellular receptor signaling pathway
GO:0010584	0.00622461	20	69	BP	0.0455644	BP pollen exine formation
GO:0032880	0.0062353	23	78	BP	0.0455644	BP regulation of protein localization
GO:0031507	0.00628907	11	29	BP	0.0455644	BP heterochromatin assembly
GO:0044183	0.00630429	18	57	MF	0.0455644	MF protein binding involved in protein folding
GO:0046907	0.00631512	301	1527	BP	0.0455644	BP intracellular transport
GO:0046167	0.00645382	4	6	BP	0.0463148	BP glycerol-3-phosphate biosynthetic process
GO:0030119	0.00657359	16	49	CC	0.0469221	CC AP-type membrane coat adaptor complex
GO:0030118	0.00665989	7	15	CC	0.047035	CC clathrin coat
GO:0030125	0.00665989	7	15	CC	0.047035	CC clathrin vesicle coat
GO:0047724	0.00677604	3	3	MF	0.0473751	MF inosine nucleosidase activity
GO:0009045	0.00680506	5	9	MF	0.0473751	MF xylose isomerase activity
GO:0048587	0.00683985	7	15	BP	0.0473751	BP regulation of short-day photoperiodism, flowering
GO:0007093	0.00685001	18	58	BP	0.0473751	BP mitotic cell cycle checkpoint
GO:0010017	0.00699541	11	29	BP	0.0479848	BP red or far-red light signaling pathway
GO:0044433	0.00701007	67	288	CC	0.0479848	CC cytoplasmic vesicle part
GO:0009808	0.00706264	45	188	BP	0.048098	BP lignin metabolic process
GO:0005682	0.00733987	13	37	CC	0.0497323	CC U5 snRNP
GO:0097190	0.00739882	7	15	BP	0.0497573	BP apoptotic signaling pathway
GO:0044767	0.00741812	786	4269	BP	0.0497573	BP single-organism developmental process
GO:1903320	0.00760702	19	63	BP	0.0499342	BP regulation of protein modification by small protein conjugation or removal
GO:0015996	0.00766731	15	44	BP	0.0499342	BP chlorophyll catabolic process
GO:0046149	0.00766731	15	44	BP	0.0499342	BP pigment catabolic process
GO:0006787	0.00766731	15	44	BP	0.0499342	BP porphyrin-containing compound catabolic process
GO:0033015	0.00766731	15	44	BP	0.0499342	BP tetrapyrrole catabolic process
GO:0033383	0.00766895	13	42	BP	0.0499342	BP geranyl diphosphate metabolic process
GO:0016728	0.00776803	10	27	MF	0.0499702	MF oxidoreductase activity, acting on CH or CH2 groups, disulfide as acceptor
GO:0004748	0.00776803	10	27	MF	0.0499702	MF ribonucleoside-diphosphate reductase activity, thioredoxin disulfide as acceptor
GO:0000811	0.00787391	5	9	CC	0.0499702	CC GINS complex
GO:0009627	0.00788057	25	96	BP	0.0499702	BP systemic acquired resistance
GO:0052018	0.00793653	8	20	BP	0.0499702	BP modulation by symbiont of RNA levels in host
GO:0052249	0.00793653	8	20	BP	0.0499702	BP modulation of RNA levels in other organism involved in symbiotic interaction
GO:0009616	0.00793653	8	20	BP	0.0499702	BP virus induced gene silencing

## Sheet: MesophyllCell-Enriched
GO Category	Enriched pvalue	Number of Transcripts in Category	Number of Genes in Category (total)	Ontology	Enriched FDR	GO_term
GO:0003676	3.47239e-05	520	8346	MF	0.000772492	MF nucleic acid binding
GO:0044267	0.00165045	286	4479	BP	0.020589	BP cellular protein metabolic process
GO:0016772	0.00162004	243	3876	MF	0.0204003	MF transferase activity, transferring phosphorus-containing groups
GO:0016788	0.000724837	238	3756	MF	0.0113825	MF hydrolase activity, acting on ester bonds
GO:0046914	0.00187918	192	2987	MF	0.0225517	MF transition metal ion binding
GO:0006259	1.27131e-09	178	2199	BP	9.98202e-08	BP DNA metabolic process
GO:0004518	4.29329e-09	165	2095	MF	2.86534e-07	MF nuclease activity
GO:0008233	3.48405e-09	159	1913	MF	2.44764e-07	MF peptidase activity
GO:0030529	8.00984e-09	158	1890	CC	5.09121e-07	CC intracellular ribonucleoprotein complex
GO:0070011	2.66073e-09	155	1848	MF	1.97308e-07	MF peptidase activity, acting on L-amino acid peptides
GO:0004519	6.07005e-11	152	1781	MF	5.40154e-09	MF endonuclease activity
GO:0005576	0.000333207	143	2077	CC	0.00585216	CC extracellular region
GO:0004175	2.01248e-15	142	1367	MF	2.44205e-13	MF endopeptidase activity
GO:0008270	6.49196e-06	141	1875	MF	0.000173309	MF zinc ion binding
GO:0005198	7.73e-19	123	1007	MF	1.28975e-16	MF structural molecule activity
GO:0015074	2.0172e-30	119	727	BP	2.69256e-27	BP DNA integration
GO:0016779	2.17971e-12	117	1173	MF	2.23806e-10	MF nucleotidyltransferase activity
GO:0004190	6.3686e-25	111	749	MF	2.1252e-22	MF aspartic-type endopeptidase activity
GO:0070001	6.3686e-25	111	749	MF	2.1252e-22	MF aspartic-type peptidase activity
GO:0034061	5.09047e-24	108	736	MF	1.35895e-21	MF DNA polymerase activity
GO:0006412	3.70261e-18	107	826	BP	5.49137e-16	BP translation
GO:0003964	3.38311e-29	105	611	MF	2.25789e-26	MF RNA-directed DNA polymerase activity
GO:0003735	7.29033e-21	103	721	MF	1.62186e-18	MF structural constituent of ribosome
GO:0044391	1.43603e-17	73	467	CC	1.91682e-15	CC ribosomal subunit
GO:0044445	2.64904e-10	66	558	CC	2.20996e-08	CC cytosolic part
GO:0015934	1.21385e-12	46	277	CC	1.3502e-10	CC large ribosomal subunit
GO:0002181	1.86166e-20	43	161	BP	3.54992e-18	BP cytoplasmic translation
GO:0005840	0.00453793	41	494	CC	0.0288439	CC ribosome
GO:0022625	3.53529e-12	38	209	CC	3.37064e-10	CC cytosolic large ribosomal subunit
GO:0043531	2.24689e-05	37	362	MF	0.000526166	MF ADP binding
GO:0015935	5.41695e-07	29	200	CC	1.72156e-05	CC small ribosomal subunit
GO:0016893	0.000977833	29	301	MF	0.0127962	MF endonuclease activity, active with either ribo- or deoxyribonucleic acids and producing 5'-phosphomonoesters
GO:0004521	0.0047537	29	334	MF	0.0297899	MF endoribonuclease activity
GO:0010393	0.0036731	27	297	BP	0.0245143	BP galacturonan metabolic process
GO:0022627	1.18877e-08	26	144	CC	7.21257e-07	CC cytosolic small ribosomal subunit
GO:0016891	0.00190916	26	273	MF	0.0225517	MF endoribonuclease activity, producing 5'-phosphomonoesters
GO:0045488	0.006787	25	283	BP	0.039707	BP pectin metabolic process
GO:0004523	4.4394e-05	24	193	MF	0.000971427	MF RNA-DNA hybrid ribonuclease activity
GO:0003887	0.00677217	24	275	MF	0.039707	MF DNA-directed DNA polymerase activity
GO:0003712	0.00973451	24	264	MF	0.0475957	MF transcription cofactor activity
GO:0032196	0.00221006	19	175	BP	0.0228907	BP transposition
GO:0042545	0.00691773	18	183	BP	0.039707	BP cell wall modification
GO:0016032	0.0102413	18	184	BP	0.0495313	BP viral process
GO:0045490	0.00461033	17	167	BP	0.0290277	BP pectin catabolic process
GO:0060284	0.0012625	15	113	BP	0.0162036	BP regulation of cell development
GO:0031408	0.0017202	14	112	BP	0.0212604	BP oxylipin biosynthetic process
GO:0031407	0.0026811	14	117	BP	0.0228907	BP oxylipin metabolic process
GO:0016278	0.00450648	14	118	MF	0.0287811	MF lysine N-methyltransferase activity
GO:0016279	0.00450648	14	118	MF	0.0287811	MF protein-lysine N-methyltransferase activity
GO:0005770	0.00745867	14	124	CC	0.0413325	CC late endosome
GO:0004650	0.000351824	13	85	MF	0.0060207	MF polygalacturonase activity
GO:0044700	0.000529134	12	74	BP	0.00850949	BP single organism signaling
GO:0023052	0.00342015	12	91	BP	0.0232919	BP signaling
GO:0003008	7.56229e-05	11	51	BP	0.00157721	BP system process
GO:0000027	0.000819118	11	69	BP	0.0122849	BP ribosomal large subunit assembly
GO:0003714	0.00897255	11	86	MF	0.0454825	MF transcription corepressor activity
GO:0000943	0.0093829	11	96	CC	0.0462151	CC retrotransposon nucleocapsid
GO:0042887	0.0007849	10	59	MF	0.0119055	MF amide transmembrane transporter activity
GO:0007267	0.00481666	10	72	BP	0.0300433	BP cell-cell signaling
GO:0004031	2.51466e-05	9	33	MF	0.00056891	MF aldehyde oxidase activity
GO:0016623	2.51466e-05	9	33	MF	0.00056891	MF oxidoreductase activity, acting on the aldehyde or oxo group of donors, oxygen as acceptor
GO:0050877	0.0002255	9	39	BP	0.00412325	BP neurological system process
GO:0045664	0.000265323	9	39	BP	0.00472205	BP regulation of neuron differentiation
GO:0050767	0.000671902	9	44	BP	0.0106768	BP regulation of neurogenesis
GO:0051960	0.000974833	9	46	BP	0.0127962	BP regulation of nervous system development
GO:0048544	0.00282029	9	62	BP	0.0228907	BP recognition of pollen
GO:0008037	0.00325128	9	63	BP	0.0228907	BP cell recognition
GO:0055081	0.00491929	9	61	BP	0.0305408	BP anion homeostasis
GO:0007423	2.52748e-06	8	19	BP	7.0285e-05	BP sensory organ development
GO:0007613	4.3529e-06	8	19	BP	0.000118576	BP memory
GO:0007611	1.22147e-05	8	22	BP	0.000307627	BP learning or memory
GO:0050890	1.73776e-05	8	23	BP	0.000429549	BP cognition
GO:0046794	0.000102918	8	29	BP	0.00208145	BP transport of virus
GO:0044766	0.000148919	8	31	BP	0.00288083	BP multi-organism transport
GO:1902579	0.000148919	8	31	BP	0.00288083	BP multi-organism localization
GO:0044708	0.000906743	8	38	BP	0.0125784	BP single-organism behavior
GO:1902074	0.00178696	8	43	BP	0.0216839	BP response to salt
GO:0007610	0.00226204	8	43	BP	0.0228907	BP behavior
GO:0008198	0.00772853	8	51	MF	0.0422789	MF ferrous iron binding
GO:0048749	1.1744e-07	7	10	BP	6.81559e-06	BP compound eye development
GO:0001654	1.09443e-06	7	13	BP	3.39732e-05	BP eye development
GO:0009584	2.05275e-05	7	17	BP	0.000489289	BP detection of visible light
GO:0045168	6.4599e-05	7	20	BP	0.00136868	BP cell-cell signaling involved in cell fate commitment
GO:0102797	0.000385718	7	28	NA	0.0064357	none
GO:0102798	0.000385718	7	28	NA	0.0064357	none
GO:0001709	0.000511022	7	29	BP	0.00831844	BP cell fate determination
GO:2000021	0.000900828	7	30	BP	0.0125784	BP regulation of ion homeostasis
GO:0009395	0.00217871	7	35	BP	0.0228907	BP phospholipid catabolic process
GO:0030570	0.003971	7	42	MF	0.0258561	MF pectate lyase activity
GO:0008356	0.00444909	7	39	BP	0.0287811	BP asymmetric cell division
GO:0015991	0.00523574	7	40	BP	0.0317667	BP ATP hydrolysis coupled proton transport
GO:0016837	0.00554724	7	44	MF	0.0335043	MF carbon-oxygen lyase activity, acting on polysaccharides
GO:0098590	0.00622164	7	41	CC	0.0369095	CC plasma membrane region
GO:0006414	0.00780954	7	46	BP	0.0423074	BP translational elongation
GO:0046331	8.07416e-06	6	11	BP	0.000211321	BP lateral inhibition
GO:0035107	9.87862e-06	6	11	BP	0.000253576	BP appendage morphogenesis
GO:0017006	9.13387e-05	6	15	BP	0.00187567	BP protein-tetrapyrrole linkage
GO:0016324	0.000926967	6	22	CC	0.0125784	CC apical plasma membrane
GO:0009638	0.00108656	6	21	BP	0.0140809	BP phototropism
GO:0010496	0.00175951	6	24	BP	0.0215467	BP intercellular transport
GO:0019755	0.0022863	6	27	BP	0.0228907	BP one-carbon compound transport
GO:1903706	0.00232482	6	26	BP	0.0228907	BP regulation of hemopoiesis
GO:2000027	0.00311072	6	27	BP	0.0228907	BP regulation of organ morphogenesis
GO:0051176	0.00495596	6	33	BP	0.0305562	BP positive regulation of sulfur metabolic process
GO:0000982	0.00732071	6	32	MF	0.0413325	MF transcription factor activity, RNA polymerase II core promoter proximal region sequence-specific binding
GO:0002118	4.80812e-07	5	5	BP	1.56534e-05	BP aggressive behavior
GO:0002121	4.80812e-07	5	5	BP	1.56534e-05	BP inter-male aggressive behavior
GO:0007419	4.80812e-07	5	5	BP	1.56534e-05	BP ventral cord development
GO:0007476	4.80812e-07	5	5	BP	1.56534e-05	BP imaginal disc-derived wing morphogenesis
GO:0007616	4.80812e-07	5	5	BP	1.56534e-05	BP long-term memory
GO:0016360	4.80812e-07	5	5	BP	1.56534e-05	BP sensory organ precursor cell fate determination
GO:0035114	4.80812e-07	5	5	BP	1.56534e-05	BP imaginal disc-derived appendage morphogenesis
GO:0035120	4.80812e-07	5	5	BP	1.56534e-05	BP post-embryonic appendage morphogenesis
GO:0035203	4.80812e-07	5	5	BP	1.56534e-05	BP regulation of lamellocyte differentiation
GO:0035204	4.80812e-07	5	5	BP	1.56534e-05	BP negative regulation of lamellocyte differentiation
GO:0042478	4.80812e-07	5	5	BP	1.56534e-05	BP regulation of eye photoreceptor cell development
GO:0045314	4.80812e-07	5	5	BP	1.56534e-05	BP regulation of compound eye photoreceptor development
GO:0045610	4.80812e-07	5	5	BP	1.56534e-05	BP regulation of hemocyte differentiation
GO:0045611	4.80812e-07	5	5	BP	1.56534e-05	BP negative regulation of hemocyte differentiation
GO:0045613	4.80812e-07	5	5	BP	1.56534e-05	BP regulation of plasmatocyte differentiation
GO:0045614	4.80812e-07	5	5	BP	1.56534e-05	BP negative regulation of plasmatocyte differentiation
GO:0046532	4.80812e-07	5	5	BP	1.56534e-05	BP regulation of photoreceptor cell differentiation
GO:0060582	4.80812e-07	5	5	BP	1.56534e-05	BP cell fate determination involved in pattern specification
GO:0030718	2.26135e-06	5	6	BP	6.86011e-05	BP germ-line stem cell population maintenance
GO:1903707	2.38707e-06	5	6	BP	7.0285e-05	BP negative regulation of hemopoiesis
GO:0007635	2.4948e-06	5	6	BP	7.0285e-05	BP chemosensory behavior
GO:0042048	2.4948e-06	5	6	BP	7.0285e-05	BP olfactory behavior
GO:0007498	2.02042e-05	5	8	BP	0.000489289	BP mesoderm development
GO:0007422	5.70059e-05	5	9	BP	0.00122728	BP peripheral nervous system development
GO:0051705	0.000194979	5	11	BP	0.00371798	BP multi-organism behavior
GO:0075733	0.000265225	5	13	BP	0.00472205	BP intracellular transport of virus
GO:0008593	0.000344481	5	13	BP	0.0059716	BP regulation of Notch signaling pathway
GO:1902583	0.000483929	5	15	BP	0.00797467	BP multi-organism intracellular transport
GO:0044057	0.000932916	5	15	BP	0.0125784	BP regulation of system process
GO:0007399	0.000949982	5	15	BP	0.0126804	BP nervous system development
GO:0080170	0.00189604	5	19	BP	0.0225517	BP hydrogen peroxide transmembrane transport
GO:0015840	0.00193226	5	18	BP	0.0226244	BP urea transport
GO:0015204	0.00214054	5	18	MF	0.0228907	MF urea transmembrane transporter activity
GO:0000035	0.00457795	5	21	MF	0.0289604	MF acyl binding
GO:0001106	0.00594199	5	22	MF	0.0354079	MF RNA polymerase II transcription corepressor activity
GO:0001191	0.00594199	5	22	MF	0.0354079	MF transcriptional repressor activity, RNA polymerase II transcription factor binding
GO:0000419	0.00689602	5	23	CC	0.039707	CC DNA-directed RNA polymerase V complex
GO:0010304	0.00695977	5	22	BP	0.039707	BP PSII associated light-harvesting complex II catabolic process
GO:0033179	0.00829496	5	25	CC	0.044112	CC proton-transporting V-type ATPase, V0 domain
GO:0000070	0.00909882	5	25	BP	0.0454825	BP mitotic sister chromatid segregation
GO:0050057	0.000110831	4	6	MF	0.00220801	MF linamarin synthase activity
GO:0075732	0.000895988	4	10	BP	0.0125784	BP viral penetration into host nucleus
GO:1902594	0.000895988	4	10	BP	0.0125784	BP multi-organism nuclear import
GO:0016165	0.000902727	4	9	MF	0.0125784	MF linoleate 13S-lipoxygenase activity
GO:0033647	0.000922152	4	10	CC	0.0125784	CC host intracellular organelle
GO:0033648	0.000922152	4	10	CC	0.0125784	CC host intracellular membrane-bounded organelle
GO:0042025	0.000922152	4	10	CC	0.0125784	CC host cell nucleus
GO:0060320	0.00227666	4	13	BP	0.0228907	BP rejection of self pollen
GO:0032453	0.00678985	4	15	MF	0.039707	MF histone demethylase activity (H3-K4 specific)
GO:0046740	0.00789223	4	15	BP	0.0423074	BP transport of virus in host, cell to cell
GO:1902586	0.00789223	4	15	BP	0.0423074	BP multi-organism intercellular transport
GO:0072659	0.00833547	4	15	BP	0.0441515	BP protein localization to plasma membrane
GO:0046513	0.00899984	4	15	BP	0.0454825	BP ceramide biosynthetic process
GO:0006450	0.0102396	4	18	BP	0.0495313	BP regulation of translational fidelity
GO:0007398	0.000206485	3	3	BP	0.003828	BP ectoderm development
GO:0030707	0.000206485	3	3	BP	0.003828	BP ovarian follicle cell development
GO:0031430	0.000770309	3	4	CC	0.0118567	CC M band
GO:0034394	0.0007728	3	4	BP	0.0118567	BP protein localization to cell surface
GO:0040010	0.00138612	3	5	BP	0.0176209	BP positive regulation of growth rate
GO:0002182	0.00275623	3	7	BP	0.0228907	BP cytoplasmic translational elongation
GO:0047911	0.00284779	3	7	MF	0.0228907	MF galacturan 1,4-alpha-galacturonidase activity
GO:0035813	0.00334409	3	6	BP	0.0228907	BP regulation of renal sodium excretion
GO:0035814	0.00334409	3	6	BP	0.0228907	BP negative regulation of renal sodium excretion
GO:0042053	0.00334409	3	6	BP	0.0228907	BP regulation of dopamine metabolic process
GO:0042069	0.00334409	3	6	BP	0.0228907	BP regulation of catecholamine metabolic process
GO:0042420	0.00334409	3	6	BP	0.0228907	BP dopamine catabolic process
GO:0042424	0.00334409	3	6	BP	0.0228907	BP catecholamine catabolic process
GO:0044062	0.00334409	3	6	BP	0.0228907	BP regulation of excretion
GO:0045914	0.00334409	3	6	BP	0.0228907	BP negative regulation of catecholamine metabolic process
GO:0045963	0.00334409	3	6	BP	0.0228907	BP negative regulation of dopamine metabolic process
GO:0048265	0.00334409	3	6	BP	0.0228907	BP response to pain
GO:0048662	0.00334409	3	6	BP	0.0228907	BP negative regulation of smooth muscle cell proliferation
GO:0050666	0.00334409	3	6	BP	0.0228907	BP regulation of homocysteine metabolic process
GO:0050668	0.00334409	3	6	BP	0.0228907	BP positive regulation of homocysteine metabolic process
GO:0051930	0.00334409	3	6	BP	0.0228907	BP regulation of sensory perception of pain
GO:0051931	0.00334409	3	6	BP	0.0228907	BP regulation of sensory perception
GO:0098801	0.00334409	3	6	BP	0.0228907	BP regulation of renal system process
GO:0030507	0.00352637	3	6	MF	0.0237727	MF spectrin binding
GO:0042383	0.00352637	3	6	CC	0.0237727	CC sarcolemma
GO:0008756	0.00378534	3	7	MF	0.0251376	MF o-succinylbenzoate-CoA ligase activity
GO:0021766	0.00447656	3	7	BP	0.0287811	BP hippocampus development
GO:0043197	0.00499045	3	7	CC	0.0305562	CC dendritic spine
GO:0044309	0.00499045	3	7	CC	0.0305562	CC neuron spine
GO:0030018	0.00522625	3	7	CC	0.0317667	CC Z disc
GO:0048660	0.00562407	3	7	BP	0.0338153	BP regulation of smooth muscle cell proliferation
GO:0007565	0.00686714	3	8	BP	0.039707	BP female pregnancy
GO:0031337	0.00710741	3	8	BP	0.0403701	BP positive regulation of sulfur amino acid metabolic process
GO:0034256	0.00746264	3	8	MF	0.0413325	MF chlorophyll(ide) b reductase activity
GO:0045747	0.00760492	3	8	BP	0.0417739	BP positive regulation of Notch signaling pathway
GO:0042417	0.0077918	3	8	BP	0.0423074	BP dopamine metabolic process
GO:0033555	0.00787267	3	8	BP	0.0423074	BP multicellular organismal response to stress
GO:0042284	0.00813057	3	8	MF	0.0434108	MF sphingolipid delta-4 desaturase activity
GO:0007614	0.00865266	3	8	BP	0.0454707	BP short-term memory
GO:0042135	0.00906223	3	8	BP	0.0454825	BP neurotransmitter catabolic process
GO:0102084	0.00906223	3	8	NA	0.0454825	none
GO:0102938	0.00906223	3	8	NA	0.0454825	none
GO:0002066	0.00927299	3	9	BP	0.0458429	BP columnar/cuboidal epithelial cell development
GO:0004382	0.00199121	2	2	MF	0.0228907	MF guanosine-diphosphatase activity
GO:0045134	0.00199121	2	2	MF	0.0228907	MF uridine-diphosphatase activity
GO:0030761	0.00225875	2	2	MF	0.0228907	MF 8-hydroxyquercitin 8-O-methyltransferase activity
GO:0034656	0.00247075	2	2	BP	0.0228907	BP nucleobase-containing small molecule catabolic process
GO:0036219	0.00247075	2	2	MF	0.0228907	MF GTP diphosphatase activity
GO:0044713	0.00247075	2	2	MF	0.0228907	MF 2-hydroxy-adenosine triphosphate pyrophosphatase activity
GO:0044714	0.00247075	2	2	MF	0.0228907	MF 2-hydroxy-(deoxy)adenosine-triphosphate pyrophosphatase activity
GO:0008328	0.00268764	2	2	CC	0.0228907	CC ionotropic glutamate receptor complex
GO:0032281	0.00268764	2	2	CC	0.0228907	CC AMPA glutamate receptor complex
GO:0060292	0.00268764	2	2	BP	0.0228907	BP long term synaptic depression
GO:2000124	0.00268764	2	2	BP	0.0228907	BP regulation of endocannabinoid signaling pathway
GO:0015773	0.00293688	2	2	BP	0.0228907	BP raffinose transport
GO:2001088	0.00293688	2	2	BP	0.0228907	BP trisaccharide transport
GO:0002027	0.00302744	2	2	BP	0.0228907	BP regulation of heart rate
GO:0006941	0.00302744	2	2	BP	0.0228907	BP striated muscle contraction
GO:0010522	0.00302744	2	2	BP	0.0228907	BP regulation of calcium ion transport into cytosol
GO:0010880	0.00302744	2	2	BP	0.0228907	BP regulation of release of sequestered calcium ion into cytosol by sarcoplasmic reticulum
GO:0010881	0.00302744	2	2	BP	0.0228907	BP regulation of cardiac muscle contraction by regulation of the release of sequestered calcium ion
GO:0010882	0.00302744	2	2	BP	0.0228907	BP regulation of cardiac muscle contraction by calcium ion signaling
GO:0015459	0.00302744	2	2	MF	0.0228907	MF potassium channel regulator activity
GO:0031672	0.00302744	2	2	CC	0.0228907	CC A band
GO:0033292	0.00302744	2	2	BP	0.0228907	BP T-tubule organization
GO:0035637	0.00302744	2	2	BP	0.0228907	BP multicellular organismal signaling
GO:0036309	0.00302744	2	2	BP	0.0228907	BP protein localization to M-band
GO:0036371	0.00302744	2	2	BP	0.0228907	BP protein localization to T-tubule
GO:0051279	0.00302744	2	2	BP	0.0228907	BP regulation of release of sequestered calcium ion into cytosol
GO:0051928	0.00302744	2	2	BP	0.0228907	BP positive regulation of calcium ion transport
GO:0055117	0.00302744	2	2	BP	0.0228907	BP regulation of cardiac muscle contraction
GO:0060048	0.00302744	2	2	BP	0.0228907	BP cardiac muscle contraction
GO:0061337	0.00302744	2	2	BP	0.0228907	BP cardiac conduction
GO:0086001	0.00302744	2	2	BP	0.0228907	BP cardiac muscle cell action potential
GO:0086002	0.00302744	2	2	BP	0.0228907	BP cardiac muscle cell action potential involved in contraction
GO:0086004	0.00302744	2	2	BP	0.0228907	BP regulation of cardiac muscle cell contraction
GO:0086014	0.00302744	2	2	BP	0.0228907	BP atrial cardiac muscle cell action potential
GO:0086015	0.00302744	2	2	BP	0.0228907	BP SA node cell action potential
GO:0086036	0.00302744	2	2	BP	0.0228907	BP regulation of cardiac muscle cell membrane potential
GO:0086065	0.00302744	2	2	BP	0.0228907	BP cell communication involved in cardiac conduction
GO:0086066	0.00302744	2	2	BP	0.0228907	BP atrial cardiac muscle cell to AV node cell communication
GO:0086070	0.00302744	2	2	BP	0.0228907	BP SA node cell to atrial cardiac muscle cell communication
GO:0086091	0.00302744	2	2	BP	0.0228907	BP regulation of heart rate by cardiac conduction
GO:0098904	0.00302744	2	2	BP	0.0228907	BP regulation of AV node cell action potential
GO:0098907	0.00302744	2	2	BP	0.0228907	BP regulation of SA node cell action potential
GO:0098909	0.00302744	2	2	BP	0.0228907	BP regulation of cardiac muscle cell action potential involved in regulation of contraction
GO:0098910	0.00302744	2	2	BP	0.0228907	BP regulation of atrial cardiac muscle cell action potential
GO:1901018	0.00302744	2	2	BP	0.0228907	BP positive regulation of potassium ion transmembrane transporter activity
GO:1901019	0.00302744	2	2	BP	0.0228907	BP regulation of calcium ion transmembrane transporter activity
GO:1901021	0.00302744	2	2	BP	0.0228907	BP positive regulation of calcium ion transmembrane transporter activity
GO:1903115	0.00302744	2	2	BP	0.0228907	BP regulation of actin filament-based movement
GO:1903169	0.00302744	2	2	BP	0.0228907	BP regulation of calcium ion transmembrane transport
GO:1903779	0.00302744	2	2	BP	0.0228907	BP regulation of cardiac conduction
GO:0102453	0.00307496	2	2	NA	0.0228907	none
GO:0004097	0.00317788	2	2	MF	0.0228907	MF catechol oxidase activity
GO:1904215	0.00360334	2	2	BP	0.0241696	BP regulation of protein import into chloroplast stroma
GO:0036498	0.00383924	2	2	BP	0.0253694	BP IRE1-mediated unfolded protein response
GO:0018675	0.0039027	2	2	MF	0.0255423	MF (S)-limonene 6-monooxygenase activity
GO:0047913	0.00390368	2	2	MF	0.0255423	MF gallate 1-beta-glucosyltransferase activity
GO:0008413	0.00696093	2	3	MF	0.039707	MF 8-oxo-7,8-dihydroguanosine triphosphate pyrophosphatase activity
GO:0035539	0.00696093	2	3	MF	0.039707	MF 8-oxo-7,8-dihydrodeoxyguanosine triphosphate pyrophosphatase activity
GO:0006937	0.00744719	2	3	BP	0.0413325	BP regulation of muscle contraction
GO:0006942	0.00744719	2	3	BP	0.0413325	BP regulation of striated muscle contraction
GO:0090257	0.00744719	2	3	BP	0.0413325	BP regulation of muscle system process
GO:0016300	0.00751281	2	3	MF	0.0414384	MF tRNA (uracil) methyltransferase activity
GO:0102903	0.00859039	2	3	NA	0.0453219	none
GO:0033354	0.00877892	2	3	BP	0.0454825	BP chlorophyll cycle
GO:0090415	0.00877892	2	3	MF	0.0454825	MF 7-hydroxymethyl chlorophyll a reductase activity
GO:0003012	0.00885168	2	3	BP	0.0454825	BP muscle system process
GO:0006936	0.00885168	2	3	BP	0.0454825	BP muscle contraction
GO:0039648	0.00892398	2	3	BP	0.0454825	BP modulation by virus of host protein ubiquitination
GO:0009560	0.00911808	2	3	BP	0.0454825	BP embryo sac egg cell differentiation
GO:0000444	0.00913194	2	3	CC	0.0454825	CC MIS12/MIND type complex
GO:0000818	0.00913194	2	3	CC	0.0454825	CC nuclear MIS12/MIND complex
GO:1905428	0.00954254	2	3	BP	0.0468286	BP regulation of plant organ formation
GO:0042281	0.0102417	2	3	MF	0.0495313	MF dolichyl pyrophosphate Man9GlcNAc2 alpha-1,3-glucosyltransferase activity
