# Supplementary material for: Assessment of flux through oleoresin biosynthesis in epithelial cells of loblolly pine resin ducts
Source: J Exp Bot. 2018 Oct 11;70(1):217–30. doi: 10.1093/jxb/ery338 (PMC6305192; doi:10.1093/jxb/ery338)
Supplement: Supplementary Table S3 [file ery338_suppl_supplementary_table_s3.xlsx]

## Sheet: Legend for Column Headers
Rxn name	Name of reaction in the MetaCyc database
Formula	Stoichiometrically balanced reaction catalyzed by corresponding enzyme
Abbreviation	Abbreviation of reaction name along with compartment in which reaction takes place (c=cytosol, h=plastid, m=mitochondria, p=peroxisome)
EC number	Enzyme commision number for corresponding reaction
Gene-Protein Reaction	Loblolly pine contigs corresponding to genes that encode the enzyme for a particular reaction								for Colum
Pathway	MetaCyc pathway containing reaction
Mean TPM	Mean expression level in Transcripts Per kilobase Million (TPM)
E Fmin 100% photon flux	Predicted flux for reaction, with the assumption that photosynthesis operates at 100% of photon capture (prediction using EF-min algorithm)
E Fmin 75% photon flux	Predicted flux for reaction, with the assumption that photosynthesis operates at 75% of photon capture (prediction using EF-min algorithm)
E Fmin 50% photon flux	Predicted flux for reaction, with the assumption that photosynthesis operates at 50% of photon capture (prediction using EF-min algorithm)
E Fmin 25% photon flux	Predicted flux for reaction, with the assumption that photosynthesis operates at 25% of photon capture (prediction using EF-min algorithm)
E Fmin 10% photon flux	Predicted flux for reaction, with the assumption that photosynthesis operates at 10% of photon capture (prediction using EF-min algorithm)
E Fmin no photon flux	Predicted flux for reaction, with the assumption that photosynthesis is not active (prediction using EF-min algorithm)

## Sheet: Pintae_Epi Model
Rxn name	Formula	Abbreviation	EC number	Gene-Protein Reaction	Pathway	EPI Mean TPM	E Fmin 100% photon flux	E Fmin 75% photon flux	E Fmin 50% photon flux	E Fmin 25% photon flux	E Fmin 10% photon flux	E Fmin no photon flux
Import Photon	<=> 1.0 Light[h]	Im_hnu			Transport	0	150.662	112.5	75	37.5	15.0662	0
ATPase	3.0 ADP[h] + 3.0 H+[h] + 3.0 Pi[h] <=> 3.0 ATP[h] + 3.0 WATER[h]	ATPase_h	3.6.3.14	TR78911c0g1.1 TR84337c0g1.1 TR40511c1g1.2 TR41554c0g1.1 TR24134c0g1.1 TR17079c0g1.1 TR84337c1g1.1 TR38994c0g1.1 TR48202c0g1.1 TR13744c0g1.1 TR19990c0g1.1 TR50246c0g1.1 TR48123c0g1.1 TR81567c0g1.1 TR28982c0g1.1 TR13051c0g1.1 TR39995c0g1.1 TR28539c0g1.1 TR59306c0g1.1 TR22224c0g1.1 TR71716c2g1.2 TR47085c0g1.1 TR39995c0g1.2 TR67159c0g1.1 TR35314c0g1.1 TR14296c0g1.1 TR48683c0g1.1 TR22493c0g1.1 TR52609…	Light reactions	2322.81	19.1422	20.1171	21.3671	22.6171	23.3649	24.0314
cytochrom b6f complex	1.0 plastoquinol-9[h] + 2.0 Oxidized-Plastocyanins[h] <=> 1.0 PLASTOQUINONE-9[h] + 2.0 H+[h] + 2.0 Plastocyanin-Reduced[h]	Cytb6f_h	1.10.99.1	TR35688c0g1.1 TR2858c1g1.1 TR63347c4g1.2 TR22440c0g1.1	Light reactions	653.647	37.6656	28.125	18.75	9.375	3.76656	0
photosystem I	1.0 Light[h] + 1.0 Oxidized-ferredoxins[h] + 1.0 Plastocyanin-Reduced[h] <=> 1.0 Oxidized-Plastocyanins[h] + 1.0 Reduced-ferredoxins[h]	PSI_h	1.97.1.12	TR65967c0g1.1 TR67139c0g1.1 TR61666c0g1.1 TR42731c0g1.1 TR28154c0g1.1 TR55012c0g1.1 TR73397c0g1.1 TR55333c0g1.1 TR66794c0g3.1 TR82578c0g1.11 TR5111c0g1.1 TR76073c9g1.2	Light reactions	5055.75	75.3312	56.25	37.5	18.75	7.53312	0
photosystem II	2.0 PLASTOQUINONE-9[h] + 2.0 WATER[h] + 4.0 Light[h] <=> 1.0 OXYGEN-MOLECULE[h] + 2.0 plastoquinol-9[h]	PSII_h	1.10.3.9	TR53719c0g1.1 TR43111c0g1.1 TR73743c0g1.1 TR23247c0g1.1 TR8121c0g1.1 TR28153c0g1.1 TR71499c0g1.1 TR34037c0g1.1 TR63233c0g1.1 TR73666c0g1.1 TR49826c0g1.1 TR56165c0g1.1 TR8079c0g1.1 TR34037c0g1.2 TR54383c0g1.1 TR43685c0g1.1 TR21612c0g1.1	Light reactions	8239.92	18.8328	14.0625	9.375	4.6875	1.88328	0
RuBisCO 1	1.0 CARBON-DIOXIDE[h] + 1.0 D-RIBULOSE-15-P2[h] + 1.0 WATER[h] <=> 2.0 G3P[h] + 2.0 H+[h]	RBC_h	4.1.1.39	TR79120c0g1.1 TR23961c0g1.1 TR61161c0g1.1 TR5352c0g1.1 TR62187c0g1.1 TR62970c0g1.1	Calvin-Benson Cycle	529.514	10.2945	12.7422	16.0235	19.3047	21.2677	22.586
AD PRPP-transferase	1.0 ADENINE[c] + 1.0 PRPP[c] <=> 1.0 AMP[c] + 1.0 PPI[c]	ADPRPPT_c	2.4.2.7	TR64219c0g1.1 TR39266c0g1.1 TR9395c0g1.1 TR48142c12g2.1	Amino acid metabolism	149.459	0	0	0	0	0	0
ADN nucleosidase	1.0 ADENOSINE[c] + 1.0 WATER[c] <=> 1.0 ADENINE[c] + 1.0 D-Ribofuranose[c] + 1.0 H+[c]	ADNN_c	3.2.2.7	TR26340c0g1.1	Amino acid metabolism	43.8183	0	0	0	0	0	0
Ribokinase	1.0 ATP[h] + 1.0 D-Ribofuranose[h] <=> 1.0 ADP[h] + 1.0 H+[h] + 1.0 RIBOSE-5P[h]	RibK_h	2.7.1.15	TR1186c0g1.1 TR52008c0g1.1 TR43275c0g1.1 TR27495c0g1.1	Amino acid metabolism	94.3393	0	0	0	0	0	0
Adenosine Kinase	1.0 ADENOSINE[c] + 1.0 ATP[c] <=> 1.0 ADP[c] + 1.0 AMP[c] + 1.0 H+[c]	ADNK_c	2.7.1.20	TR36432c0g1.2 TR36432c0g2.1	Amino acid metabolism	281.034	0	0	0	0	0	0
Ala transaminase 1	1.0 GLT[m] + 1.0 PYRUVATE[m] <=> 1.0 2-KETOGLUTARATE[m] + 1.0 L-ALPHA-ALANINE[m]	AlaTA_m	2.6.1.2	TR50561c0g2.1	Pyruvate metabolism	23.4013	2.00117	4.73819	5.67569	6.61319	7.17403	8.04359
Ala transaminase 2	1.0 GLT[h] + 1.0 PYRUVATE[h] <=> 1.0 2-KETOGLUTARATE[h] + 1.0 L-ALPHA-ALANINE[h]	AlaTA_h	2.6.1.2	TR50561c0g2.1	Pyruvate metabolism	23.4013	-0.749815	-5.39495	-8.20745	-11.02	-12.7025	-13.8325
Ala transaminase 3	1.0 GLT[p] + 1.0 PYRUVATE[p] <=> 1.0 2-KETOGLUTARATE[p] + 1.0 L-ALPHA-ALANINE[p]	AlaTA_p	2.6.1.2	TR50561c0g2.1	Amino acid metabolism	23.4013	0	0	0	0	0	0
Valine-pyruvate transaminase	1.0 PYRUVATE[h] + 1.0 VAL[h] <=> 1.0 2-KETO-ISOVALERATE[h] + 1.0 L-ALPHA-ALANINE[h]	avtA	2.6.1.66		Amino acid metabolism	0	-1.14595	-1.14595	-1.14595	-1.14595	-1.14595	-1.14595
A-Glu kinase	1.0 ACETYL-GLU[h] + 1.0 ATP[h] <=> 1.0 ADP[h] + 1.0 N-ACETYL-GLUTAMYL-P[h]	AGluK	2.7.2.8	TR81664c0g1.1	Amino acid metabolism	22.9837	0.081081	0.081081	0.081081	0.081081	0.081081	0.081081
A-GluP reductase	1.0 H+[h] + 1.0 N-ACETYL-GLUTAMYL-P[h] + 1.0 NADPH[h] <=> 1.0 N-acetyl-L-glutamate-5-semialdehyde[h] + 1.0 NADP[h] + 1.0 Pi[h]	AGluPR_h	1.2.1.38	TR55269c11g1.1 TR26179c1g2.1	Amino acid metabolism	58.979	0.081081	0.081081	0.081081	0.081081	0.081081	0.081081
Acetylornithine aminotransferase	1.0 N-acetyl-L-glutamate-5-semialdehyde[h] + 1.0 GLT[h] <=> 1.0 2-KETOGLUTARATE[h] + 1.0 N-ALPHA-ACETYLORNITHINE[h]	AOrnTA_h	2.6.1.11	TR73300c0g1.1	Amino acid metabolism	37.7677	0.081081	0.081081	0.081081	0.081081	0.081081	0.081081
A-Orn:A-Glu acetyltransferase	1.0 GLT[h] + 1.0 N-ALPHA-ACETYLORNITHINE[h] <=> 1.0 ACETYL-GLU[h] + 1.0 L-ORNITHINE[h]	AOrnAGluAcT_h	2.3.1.35	TR55979c0g1.1	Amino acid metabolism	44.1407	0.081081	0.081081	0.081081	0.081081	0.081081	0.081081
AGN dehydratase	1.0 Arogenate[h] + 1.0 H+[h] <=> 1.0 CARBON-DIOXIDE[h] + 1.0 PHE[h] + 1.0 WATER[h]	AGNDA_h	4.2.1.91	TR60855c0g1.1 TR27819c0g1.1	Amino acid metabolism	361.317	0	0	0	0	0	0
Arg-SCA lyase	1.0 L-ARGININO-SUCCINATE[h] <=> 1.0 ARG[h] + 1.0 FUM[h]	ArgSCAL_h	4.3.2.1	TR50524c0g1.1	Amino acid metabolism	29.223	0.081081	0.081081	0.081081	0.081081	0.081081	0.081081
Arg-SCA synthase	1.0 ATP[h] + 1.0 L-ASPARTATE[h] + 1.0 L-CITRULLINE[h] <=> 1.0 AMP[h] + 1.0 L-ARGININO-SUCCINATE[h] + 1.0 PPI[h] + 3.0 H+[h]	ArgSCAS_h	6.3.4.5		Amino acid metabolism	0	0.081081	0.081081	0.081081	0.081081	0.081081	0.081081
chorismate mutase	1.0 CHORISMATE[h] <=> 1.0 PREPHENATE[h]	CHRM_c	5.4.99.5	TR65468c0g1.1	Amino acid metabolism	55.421	0	0	0	0	0	0.178378
Glu:PRE aminotransferase	1.0 GLT[h] + 1.0 PREPHENATE[h] <=> 1.0 2-KETOGLUTARATE[h] + 1.0 Arogenate[h]	GPAT_h	2.6.1.79	TR37336c0g1.1	Amino acid metabolism	183.931	0.178378	0.178378	0.178378	0.178378	0.178378	0.178378
Orn carbamoyltransferase	1.0 CARBAMOYL-P[h] + 1.0 H+[h] + 1.0 L-ORNITHINE[h] <=> 1.0 L-CITRULLINE[h] + 1.0 Pi[h]	OrnCMT_h	2.1.3.3	TR67312c0g1.1	Amino acid metabolism	38.757	0.081081	0.081081	0.081081	0.081081	0.081081	0.081081
CBP synthase	1.0 GLN[h] + 1.0 HCO3[h] + 1.0 WATER[h] + 2.0 ATP[h] <=> 1.0 CARBAMOYL-P[h] + 1.0 GLT[h] + 1.0 Pi[h] + 2.0 ADP[h] + 3.0 H+[h]	CBPS_h	6.3.5.5	TR17248c0g1.1 TR82645c0g2.1 TR32458c5g1.1 TR51349c0g1.1	Amino acid metabolism	152.553	0.081081	0.081081	0.081081	0.081081	0.081081	0.081081
Asn synthase	1.0 ATP[c] + 1.0 GLN[c] + 1.0 L-ASPARTATE[c] + 1.0 WATER[c] <=> 1.0 AMP[c] + 1.0 ASN[c] + 1.0 GLT[c] + 1.0 H+[c] + 1.0 PPI[c]	AsnS_c	6.3.5.4	TR46286c0g1.1 TR20338c0g1.1	Amino acid metabolism	51.6917	0.056757	0.056757	0.056757	0.056757	0.056757	0.056757
Asnase	1.0 ASN[c] + 1.0 WATER[c] <=> 1.0 AMMONIUM[c] + 1.0 L-ASPARTATE[c]	Asnase_c	3.5.1.1	TR3574c0g1.1 TR39581c0g1.1	Amino acid metabolism	69.366	0	0	0	0	0	0
Asp aminotransferase 1	1.0 GLT[c] + 1.0 OXALACETIC_ACID[c] <=> 1.0 2-KETOGLUTARATE[c] + 1.0 L-ASPARTATE[c]	AspAT_c	2.6.1.1	TR61204c0g1.1 TR1379c0g1.1 TR39043c0g1.1 TR51562c0g1.1 TR58546c0g1.1 TR41164c0g1.1	Amino acid metabolism	558.725	0	-4.52919	-7.34169	-10.1542	-12.3151	-13.4451
Asp aminotransferase 2	1.0 GLT[h] + 1.0 OXALACETIC_ACID[h] <=> 1.0 2-KETOGLUTARATE[h] + 1.0 L-ASPARTATE[h]	AspAT_h	2.6.1.1	TR61204c0g1.1 TR1379c0g1.1 TR39043c0g1.1 TR51562c0g1.1 TR58546c0g1.1 TR41164c0g1.1	Amino acid metabolism	558.725	0.881346	5.52649	8.33898	11.1515	12.834	13.964
Asp aminotransferase 3	1.0 GLT[m] + 1.0 OXALACETIC_ACID[m] <=> 1.0 2-KETOGLUTARATE[m] + 1.0 L-ASPARTATE[m]	AspAT_m	2.6.1.1	TR61204c0g1.1 TR1379c0g1.1 TR39043c0g1.1 TR51562c0g1.1 TR58546c0g1.1 TR41164c0g1.1	Amino acid metabolism	558.725	0	0	0	0	0	0
Asp aminotransferase 4	1.0 GLT[p] + 1.0 OXALACETIC_ACID[p] <=> 1.0 2-KETOGLUTARATE[p] + 1.0 L-ASPARTATE[p]	AspAT_p	2.6.1.1	TR61204c0g1.1 TR1379c0g1.1 TR39043c0g1.1 TR51562c0g1.1 TR58546c0g1.1 TR41164c0g1.1	Amino acid metabolism	558.725	-0.362427	-0.478378	-0.478378	-0.478378	0	0
adenosylhomocysteinase	1.0 ADENOSYL-HOMO-CYS[c] + 1.0 WATER[c] <=> 1.0 ADENOSINE[c] + 1.0 HOMO-CYS[c]	Cysase_c	3.3.1.1	TR72214c0g1.1 TR50278c0g1.2 TR3823c0g1.1 TR50278c0g1.1 TR54001c0g1.1 TR73907c0g1.1 TR17437c0g1.1 TR2028c0g1.1 TR54048c0g1.1 TR26340c0g1.1 TR83564c0g1.2 TR10858c0g1.1 TR38499c0g1.2 TR48142c12g1.1 TR55578c0g1.1	Amino acid metabolism	2226.62	0	0	0	0	0	0
Cys synthase 1	1.0 ACETYLSERINE[c] + 1.0 HS[c] <=> 1.0 ACET[c] + 1.0 CYS[c] + 1.0 H+[c]	CysS_c	2.5.1.47	TR16719c0g1.1 TR39025c1g1.1 TR39025c0g1.1	Amino acid metabolism	271.157	0.008108	0.008108	0.008108	0.008108	0.008108	0.008108
Cys synthase 2	1.0 ACETYLSERINE[h] + 1.0 HS[h] <=> 1.0 ACET[h] + 1.0 CYS[h] + 1.0 H+[h]	CysS_h	2.5.1.47	TR16719c0g1.1 TR39025c1g1.1 TR39025c0g1.1	Amino acid metabolism	271.157	0.032432	0.032432	0.032432	0.032432	0.032432	0.032432
Cys synthase 3	1.0 ACETYLSERINE[m] + 1.0 HS[m] <=> 1.0 ACET[m] + 1.0 CYS[m] + 1.0 H+[m]	CysS_m	2.5.1.47	TR16719c0g1.1 TR39025c1g1.1 TR39025c0g1.1	Amino acid metabolism	271.157	0	0	0	0	0	0
Ser O-acetyltransferase 1	1.0 ACETYL-COA[c] + 1.0 SER[c] <=> 1.0 ACETYLSERINE[c] + 1.0 CO-A[c]	SerAcT_c	2.3.1.30	TR61134c0g1.1 TR84372c0g1.1 TR16846c0g1.1	Amino acid metabolism	71.9783	0.008108	0.008108	0.008108	0.008108	0.008108	0.008108
Ser O-acetyltransferase 2	1.0 ACETYL-COA[h] + 1.0 SER[h] <=> 1.0 ACETYLSERINE[h] + 1.0 CO-A[h]	SerAcT_h	2.3.1.30	TR61134c0g1.1 TR84372c0g1.1 TR16846c0g1.1	Amino acid metabolism	71.9783	0.032432	0.032432	0.032432	0.032432	0.032432	0.032432
Ser O-acetyltransferase 3	1.0 ACETYL-COA[m] + 1.0 SER[m] <=> 1.0 ACETYLSERINE[m] + 1.0 CO-A[m]	SerAcT_m	2.3.1.30	TR61134c0g1.1 TR84372c0g1.1 TR16846c0g1.1	Amino acid metabolism	71.9783	0	0	0	0	0	0
Gln synthetase 1	1.0 AMMONIUM[c] + 1.0 ATP[c] + 1.0 GLT[c] <=> 1.0 ADP[c] + 1.0 GLN[c] + 1.0 H+[c] + 1.0 Pi[c]	GlnS_c	6.3.1.2	TR69906c0g1.1 TR70056c0g1.4 TR70056c0g1.3 TR56446c0g1.1 TR17193c0g1.1 TR46286c0g1.1 TR55269c4g12.1	Amino acid metabolism	870.596	0.113514	0.113514	0.113514	0.113514	0.113514	0.113514
Gln synthetase 2	1.0 AMMONIUM[h] + 1.0 ATP[h] + 1.0 GLT[h] <=> 1.0 ADP[h] + 1.0 GLN[h] + 1.0 H+[h] + 1.0 Pi[h]	GlnS_h	6.3.1.2	TR69906c0g1.1 TR70056c0g1.4 TR70056c0g1.3 TR56446c0g1.1 TR17193c0g1.1 TR46286c0g1.1 TR55269c4g12.1	Amino acid metabolism	870.596	0	0	0	0	0	0
Gln synthetase 3	1.0 AMMONIUM[m] + 1.0 ATP[m] + 1.0 GLT[m] <=> 1.0 ADP[m] + 1.0 GLN[m] + 1.0 H+[m] + 1.0 Pi[m]	GlnS_m	6.3.1.2	TR69906c0g1.1 TR70056c0g1.4 TR70056c0g1.3 TR56446c0g1.1 TR17193c0g1.1 TR46286c0g1.1 TR55269c4g12.1	Amino acid metabolism	870.596	0	0	0	0	0	0
Glnase	1.0 GLN[c] + 1.0 WATER[c] <=> 1.0 AMMONIUM[c] + 1.0 GLT[c]	Glnase_c	3.5.1.2	TR46286c0g1.1 TR20338c0g1.1	Amino acid metabolism	51.6917	0	0	0	0	0	0
Glu dehydrogenase 1	1.0 GLT[c] + 1.0 NADP[c] + 1.0 WATER[c] <=> 1.0 2-KETOGLUTARATE[c] + 1.0 AMMONIUM[c] + 1.0 NADPH[c]	GluDH3NADP_c	1.4.1.4	TR62439c0g1.1	NAD(P)H regeneration	29.126	-0.54478	4.10036	6.91286	9.72536	11.4079	12.5379
Glu dehydrogenase 2	1.0 2-KETOGLUTARATE[m] + 1.0 AMMONIUM[m] + 1.0 H+[m] + 1.0 NADH[m] <=> 1.0 GLT[m] + 1.0 NAD[m] + 1.0 WATER[m]	GluDH1NAD_m	1.4.1.4	TR62439c0g1.1	Amino acid metabolism	29.126	2.11468	6.75982	9.57232	12.3848	14.0674	15.1973
Glu dehydrogenase 3	1.0 2-KETOGLUTARATE[m] + 1.0 AMMONIUM[m] + 1.0 H+[m] + 1.0 NADPH[m] <=> 1.0 GLT[m] + 1.0 NADP[m] + 1.0 WATER[m]	GluDH1NADP_m	1.4.1.4	TR62439c0g1.1	Amino acid metabolism	29.126	-0.113514	-0.113514	-0.113514	-0.113514	-0.113514	-0.113514
Glu dehydrogenase 4	1.0 GLT[m] + 1.0 NAD[m] + 1.0 WATER[m] <=> 1.0 2-KETOGLUTARATE[m] + 1.0 AMMONIUM[m] + 1.0 NADH[m]	GluDH2NAD_m	1.4.1.4	TR62439c0g1.1	Amino acid metabolism	29.126	0	0	0	0	0	0
Glu synthase (FeS-Fd)	1.0 2-KETOGLUTARATE[h] + 1.0 GLN[h] + 2.0 H+[h] + 2.0 Reduced-ferredoxins[h] <=> 2.0 GLT[h] + 2.0 Oxidized-ferredoxins[h]	GluSFd_h	1.4.7.1	TR64242c0g1.1 TR66831c0g1.1	Amino acid metabolism	39.336	0	0	0	0	0	0
Glu synthase 1	1.0 2-KETOGLUTARATE[h] + 1.0 GLN[h] + 1.0 H+[h] + 1.0 NADPH[h] <=> 1.0 NADP[h] + 2.0 GLT[h]	GluSNADP_h	1.4.1.13	TR39500c0g1.1 TR18118c0g1.1 TR38358c0g1.1 TR39489c0g1.2	NAD(P)H regeneration	120.672	-0.154054	-0.154054	-0.154054	-0.154054	-0.154054	-0.154054
Glu synthase 2	1.0 2-KETOGLUTARATE[h] + 1.0 GLN[h] + 1.0 NADPH[h] <=> 1.0 NADP[h] + 2.0 GLT[h]	GluSNAD_h	1.4.7.1	TR39500c0g1.1 TR18118c0g1.1 TR38358c0g1.1 TR39489c0g1.2	NAD(P)H regeneration	120.672	0	0	0	0	0	0
ACD oxidoreductase	1.0 ACETALD[c] + 1.0 NAD[c] + 1.0 WATER[c] <=> 1.0 ACET[c] + 1.0 H+[c] + 1.0 NADH[c]	ACDOxRed_c	1.2.1.3	TR24587c0g1.1 TR81382c0g1.1 TR79011c0g1.1 TR8322c1g1.1 TR62544c0g1.1 TR33446c0g1.1 TR8322c1g1.2 TR69085c1g1.1 TR39816c0g1.1 TR54009c0g1.1	Amino acid metabolism	474.185	0	0	0	0	0	0
Thr aldolase	1.0 THR[c] <=> 1.0 ACETALD[c] + 1.0 GLY[c]	ThrA_c	4.1.2.5	TR33015c0g1.1	Amino acid metabolism	26.7307	0	0	0	0	0	0
ATP PR-transferase	1.0 ATP[h] + 1.0 PRPP[h] <=> 1.0 H+[h] + 1.0 PHOSPHORIBOSYL-ATP[h] + 1.0 PPI[h]	ATPPRT_h	2.4.2.17	TR31564c0g1.1	Amino acid metabolism	24.101	0.024324	0.024324	0.024324	0.024324	0.024324	0.024324
Hisal-P dehydrogenase	1.0 HISTIDINAL[h] + 1.0 NAD[h] + 1.0 WATER[h] <=> 1.0 H+[h] + 1.0 HIS[h] + 1.0 NADH[h]	HisalPDH_h	1.1.1.23	TR73725c0g1.1	Amino acid metabolism	49.5377	0.024324	0.024324	0.024324	0.024324	0.024324	0.024324
Hisol-P dehydrogenase	1.0 HISTIDINOL[h] + 1.0 NAD[h] <=> 1.0 HISTIDINAL[h] + 1.0 NADH[h] + 2.0 H+[h]	HisolPDH_h	1.1.1.23	TR73725c0g1.1	Amino acid metabolism	49.5377	0.024324	0.024324	0.024324	0.024324	0.024324	0.024324
Hisol-P phosphatase	1.0 L-HISTIDINOL-P[h] + 1.0 WATER[h] <=> 1.0 H+[h] + 1.0 HISTIDINOL[h] + 1.0 Pi[h]	HisolPP_h	3.1.3.15	TR49125c0g1.1 TR62930c0g1.1 TR19748c0g1.1	Amino acid metabolism	409.365	0.024324	0.024324	0.024324	0.024324	0.024324	0.024324
Hisol-P transaminase	1.0 GLT[h] + 1.0 IMIDAZOLE-ACETOL-P[h] <=> 1.0 2-KETOGLUTARATE[h] + 1.0 L-HISTIDINOL-P[h]	HisolPTA_h	2.6.1.9	TR61200c1g1.2 TR32544c0g1.1 TR18129c0g1.1	Amino acid metabolism	136.116	0.024324	0.024324	0.024324	0.024324	0.024324	0.024324
ImGP dehydratase	1.0 D-ERYTHRO-IMIDAZOLE-GLYCEROL-P[h] <=> 1.0 IMIDAZOLE-ACETOL-P[h] + 1.0 WATER[h]	IGPDA_h	4.2.1.19	TR35393c0g1.1	Amino acid metabolism	19.7813	0.024324	0.024324	0.024324	0.024324	0.024324	0.024324
ImGP synthase	1.0 GLN[h] + 1.0 PHOSPHORIBULOSYL-FORMIMINO-AICAR-P[h] <=> 1.0 AICAR[h] + 1.0 D-ERYTHRO-IMIDAZOLE-GLYCEROL-P[h] + 1.0 GLT[h]	IGPS_h	2.4.2.-	TR49948c0g1.1	Amino acid metabolism	23.371	0.024324	0.024324	0.024324	0.024324	0.024324	0.024324
P-AICAR-P isomerase	1.0 PHOSPHORIBOSYL-FORMIMINO-AICAR-P[h] <=> 1.0 PHOSPHORIBULOSYL-FORMIMINO-AICAR-P[h]	PAICARPI_h	5.3.1.16	TR75186c0g1.1	Amino acid metabolism	72.7653	0.024324	0.024324	0.024324	0.024324	0.024324	0.024324
Pr-AMP cyclohydrolase	1.0 PHOSPHORIBOSYL-AMP[h] + 1.0 WATER[h] <=> 1.0 PHOSPHORIBOSYL-FORMIMINO-AICAR-P[h]	PrAMPCy_h	3.5.4.19	TR59730c0g1.1	Amino acid metabolism	37.73	0.024324	0.024324	0.024324	0.024324	0.024324	0.024324
Pr-ATP diphosphatase	1.0 PHOSPHORIBOSYL-ATP[h] + 1.0 WATER[h] <=> 1.0 PHOSPHORIBOSYL-AMP[h] + 1.0 PPI[h] + 2.0 H+[h]	PrATPDP_h	3.6.1.31	TR18847c3g1.1	Amino acid metabolism	35.286	0.024324	0.024324	0.024324	0.024324	0.024324	0.024324
B.-chain-aa transaminase 1	1.0 2-KETO-3-METHYL-VALERATE[h] + 1.0 GLT[h] <=> 1.0 2-KETOGLUTARATE[h] + 1.0 ILE[h]	BAATA1_h	2.6.1.42	TR5480c0g1.1	Amino acid metabolism	46.9837	0.12973	0.12973	0.12973	0.12973	0.12973	0.12973
B.-chain-aa transaminase 2	1.0 GLT[h] + 4.0 2-KETO-3-METHYL-VALERATE[h] <=> 1.0 2-KETOGLUTARATE[h] + 1.0 LEU[h]	BAATA2_h	2.6.1.42	TR5480c0g1.1	Amino acid metabolism	46.9837	0.154054	0.154054	0.154054	0.154054	0.154054	0.154054
B.-chain-aa transaminase 3	1.0 GLT[h] + 4.0 2-KETO-ISOVALERATE[h] <=> 1.0 2-KETOGLUTARATE[h] + 1.0 VAL[h]	BAATA3_h	2.6.1.42	TR5480c0g1.1	Amino acid metabolism	46.9837	-0.286486	-0.286486	-0.286486	-0.286486	-0.286486	-0.286486
DH-acid dehydratase	1.0 1-KETO-2-METHYLVALERATE[h] <=> 1.0 2-KETO-3-METHYL-VALERATE[h] + 1.0 WATER[h]	DHADA1_h	4.2.1.9	TR4093c0g1.1 TR48142c11g2.1	Amino acid metabolism	63.6183	0	0	0	0	0	0
Ketol-acid reductoisomerase 1	1.0 2-ACETO-2-HYDROXY-BUTYRATE[h] <=> 1.0 hydroxy-3-methyl-2-oxopentanoate[h]	KARI1_h	1.1.1.86	TR85091c0g1.1 TR8247c0g1.1 TR45379c0g1.1 TR56267c0g1.1	Amino acid metabolism	120.938	0	0	0	0	0	0
Ketol-acid reductoisomerase 2	1.0 hydroxy-3-methyl-2-oxopentanoate[h] + 1.0 H+[h] + 1.0 NADPH[h] <=> 1.0 1-KETO-2-METHYLVALERATE[h] + 1.0 NADP[h]	KARI2_h	1.1.1.86	TR85091c0g1.1 TR8247c0g1.1 TR45379c0g1.1 TR56267c0g1.1	Amino acid metabolism	120.938	0	0	0	0	0	0
Thr dehydratase	1.0 THR[h] <=> 1.0 2-OXOBUTANOATE[h] + 1.0 AMMONIUM[h]	ThrDA_h	4.3.1.19		Amino acid metabolism	0	0	0	0	0	0	0
AL synthase 1	1.0 H+[h] + 1.0 PYRUVATE[h] + 1.0 THIAMINE-PYROPHOSPHATE[h] <=> 1.0 2-ALPHA-HYDROXYETHYL-THPP[h] + 1.0 CARBON-DIOXIDE[h]	ALS1_h	2.2.1.6	TR34620c0g1.1 TR36962c0g1.1	Amino acid metabolism	82.6323	0	0	0	0	0	0
AL synthase 2	1.0 2-ALPHA-HYDROXYETHYL-THPP[h] + 1.0 2-OXOBUTANOATE[h] <=> 1.0 2-ACETO-2-HYDROXY-BUTYRATE[h] + 1.0 THIAMINE-PYROPHOSPHATE[h]	ALS2_h	2.2.1.6	TR34620c0g1.1 TR36962c0g1.1	Amino acid metabolism	82.6323	0	0	0	0	0	0
AL synthase 3	1.0 2-ALPHA-HYDROXYETHYL-THPP[h] + 1.0 PYRUVATE[h] <=> 1.0 2-ACETO-LACTATE[h] + 1.0 THIAMINE-PYROPHOSPHATE[h]	ALS3_h	2.2.1.6	TR34620c0g1.1 TR36962c0g1.1	Amino acid metabolism	82.6323	0	0	0	0	0	0
2-IPM synthase	1.0 2-KETO-ISOVALERATE[h] + 1.0 ACETYL-COA[h] + 1.0 WATER[h] <=> 1.0 3-CARBOXY-3-HYDROXY-ISOCAPROATE[h] + 1.0 CO-A[h] + 1.0 H+[h]	2IPMS_h	2.3.3.13	TR48142c13g1.1 TR44435c0g1.1	Amino acid metabolism	50.536	0	0	0	0	0	0
3-IPM dehydratase 1	1.0 3-CARBOXY-3-HYDROXY-ISOCAPROATE[h] <=> 1.0 2-isopropylmaleate[h] + 1.0 WATER[h]	3IPMDA1_h	4.2.1.33	TR78281c0g1.1 TR72000c0g1.1 TR29834c0g1.1 TR61965c0g2.2 TR3638c0g1.1	Amino acid metabolism	239.882	0	0	0	0	0	0
3-IPM dehydratase 2	1.0 WATER[h] <=> 2.0 2-isopropylmaleate[h]	3IPMDA2_h	4.2.1.33	TR78281c0g1.1 TR72000c0g1.1 TR29834c0g1.1 TR61965c0g2.2 TR3638c0g1.1	Amino acid metabolism	239.882	0	0	0	0	0	0
3-IPM dehydrogenase 3	1.0 2-isopropylmaleate[h] + 1.0 NAD[h] <=> 1.0 2-isopropyl-3-oxosuccinate[h] + 1.0 H+[h] + 1.0 NADH[h]	3IPMDH_h	1.1.1.85	TR74095c0g1.1	Amino acid metabolism	19.4513	0	0	0	0	0	0
spontaneous 1	1.0 2-isopropyl-3-oxosuccinate[h] + 1.0 H+[h] <=> 1.0 2K-4CH3-PENTANOATE[h] + 1.0 CARBON-DIOXIDE[h]	IPODC_h			Amino acid metabolism	2000	0	0	0	0	0	0
Asp-SeA dehydrogenase	1.0 H+[h] + 1.0 L-BETA-ASPARTYL-P[h] + 1.0 NADPH[h] <=> 1.0 L-ASPARTATE-SEMIALDEHYDE[h] + 1.0 NADP[h] + 1.0 Pi[h]	Asp-SeADH_h	1.2.1.11		Amino acid metabolism	0	0.251351	0.251351	0.251351	0.251351	0.251351	0.251351
DAP aminotransferase	1.0 DELTA1-PIPERIDEINE-2-6-DICARBOXYLATE[h] + 1.0 GLT[h] + 1.0 H+[h] + 1.0 WATER[h] <=> 1.0 2-KETOGLUTARATE[h] + 1.0 LL-DIAMINOPIMELATE[h]	DAPAT_h	2.6.1.83	TR69834c0g1.1	Amino acid metabolism	25.1473	0.178378	0.178378	0.178378	0.178378	0.178378	0.178378
DAP decarboxylase	1.0 H+[h] + 1.0 MESO-DIAMINOPIMELATE[h] <=> 1.0 CARBON-DIOXIDE[h] + 1.0 LYS[h]	DAPDC_h	4.1.1.20	TR73799c0g1.1	Amino acid metabolism	34.2807	0.178378	0.178378	0.178378	0.178378	0.178378	0.178378
DAP epimerase	1.0 LL-DIAMINOPIMELATE[h] <=> 1.0 MESO-DIAMINOPIMELATE[h]	DAPE_h	5.1.1.7	TR28874c0g1.1	Amino acid metabolism	24.109	0.178378	0.178378	0.178378	0.178378	0.178378	0.178378
DHD reductase 1	1.0 2-3-DIHYDRODIPICOLINATE[h] + 1.0 H+[h] + 1.0 NADH[h] <=> 1.0 DELTA1-PIPERIDEINE-2-6-DICARBOXYLATE[h] + 1.0 NAD[h]	DHDRNAD_h	1.3.1.26	TR42040c0g1.1	Amino acid metabolism	25.3567	0	0	0	0	0	0
DHD reductase 2	1.0 2-3-DIHYDRODIPICOLINATE[h] + 1.0 H+[h] + 1.0 NADPH[h] <=> 1.0 DELTA1-PIPERIDEINE-2-6-DICARBOXYLATE[h] + 1.0 NADP[h]	DHDRNADP_h	1.3.1.26	TR42040c0g1.1	Amino acid metabolism	25.3567	0.178378	0.178378	0.178378	0.178378	0.178378	0.178378
DHD synthase	1.0 L-ASPARTATE-SEMIALDEHYDE[h] + 1.0 PYRUVATE[h] <=> 1.0 2-3-DIHYDRODIPICOLINATE[h] + 1.0 H+[h] + 2.0 WATER[h]	DHDS_h	4.2.1.52	TR23650c0g1.1	Amino acid metabolism	37.297	0.178378	0.178378	0.178378	0.178378	0.178378	0.178378
Asp kinase	1.0 ATP[h] + 1.0 L-ASPARTATE[h] <=> 1.0 ADP[h] + 1.0 L-BETA-ASPARTYL-P[h]	AspK_h	2.7.2.4	TR66570c0g1.1	Amino acid metabolism	29.3517	0.251351	0.251351	0.251351	0.251351	0.251351	0.251351
Arginase	1.0 ARG[m] + 1.0 H+[m] + 1.0 WATER[m] <=> 1.0 L-ORNITHINE[m] + 1.0 UREA[m]	Arginase_m	3.5.3.1	TR494c0g1.1 TR84699c0g1.1	Amino acid metabolism	121.306	0	0	0	0	0	0
CTH beta-lyase	1.0 L-CYSTATHIONINE[h] + 1.0 WATER[h] <=> 1.0 AMMONIUM[h] + 1.0 HOMO-CYS[h] + 1.0 PYRUVATE[h]	CTHL_h	4.4.1.8	TR66570c0g1.1	Amino acid metabolism	29.3517	0.032432	0.032432	0.032432	0.032432	0.032432	0.032432
CTH synthase	1.0 CYS[h] + 1.0 O-PHOSPHO-L-HOMOSERINE[h] <=> 1.0 L-CYSTATHIONINE[h] + 1.0 Pi[h]	CTHS_h	2.5.1.48	TR35523c0g1.1	Amino acid metabolism	31.2503	0.032432	0.032432	0.032432	0.032432	0.032432	0.032432
H-Cys S-Met-transf.	1.0 HOMO-CYS[c] + 1.0 S-ADENOSYLMETHIONINE[c] <=> 1.0 ADENOSYL-HOMO-CYS[c] + 1.0 MET[c]	HCysMT_c	2.1.1.10	TR72214c0g1.1 TR3823c0g1.1 TR54001c0g1.1 TR73907c0g1.1 TR17437c0g1.1 TR26340c0g1.1 TR55578c0g1.1	Amino acid metabolism	1372.17	0	0	0	0	0	0
Met adenosyltransferase	1.0 ATP[c] + 1.0 MET[c] + 1.0 WATER[c] <=> 1.0 H+[c] + 1.0 PPI[c] + 1.0 Pi[c] + 1.0 S-ADENOSYLMETHIONINE[c]	MetAdT_h	2.5.1.6	TR63103c0g1.1 TR20776c0g1.1 TR41385c1g1.1 TR35892c0g1.1 TR61016c0g1.1 TR42017c0g1.1 TR24323c0g1.1 TR41385c2g1.1 TR12761c0g1.1 TR39345c0g1.1	Amino acid metabolism	3305.71	0	0	0	0	0	0
Met synthase	1.0 5-METHYL-THF-GLU-N[c] + 1.0 HOMO-CYS[c] <=> 1.0 MET[c] + 1.0 THF[c]	MetS_c	2.1.1.14	TR48142c13g7.1	Amino acid metabolism	27.3113	0.032432	0.032432	0.032432	0.032432	0.032432	0.032432
5M-THF oxidoreductase	1.0 METHYLENE-THF[c] + 1.0 NADH[c] <=> 1.0 5-METHYL-THF-GLU-N[c] + 1.0 NAD[c]	5M-THFOR_c	1.5.1.20	TR76042c0g1.1	Amino acid metabolism	213.049	0.032432	0.032432	0.032432	0.032432	0.032432	0.032432
H-Ser dehydrogenase 1	1.0 H+[h] + 1.0 L-ASPARTATE-SEMIALDEHYDE[h] + 1.0 NADPH[h] <=> 1.0 HOMO-SER[h] + 1.0 NADP[h]	HSerDHNADP_h	1.1.1.3	TR66570c0g1.1	Amino acid metabolism	29.3517	0.055856	0.055856	0.055856	0.055856	0.055856	0.055856
H-Ser dehydrogenase 2	1.0 H+[h] + 1.0 L-ASPARTATE-SEMIALDEHYDE[h] + 1.0 NADH[h] <=> 1.0 HOMO-SER[h] + 1.0 NAD[h]	HSerDHNAD_h	1.1.1.3	TR66570c0g1.1	Amino acid metabolism	29.3517	0.017117	0.017117	0.017117	0.017117	0.017117	0.017117
H-Ser kinase	1.0 ATP[h] + 1.0 HOMO-SER[h] <=> 1.0 ADP[h] + 1.0 H+[h] + 1.0 O-PHOSPHO-L-HOMOSERINE[h]	HSerK_h	2.7.1.39	TR48516c0g1.1	Amino acid metabolism	25.218	0.072973	0.072973	0.072973	0.072973	0.072973	0.072973
Glu kinase 1	1.0 ATP[c] + 1.0 GLT[c] <=> 1.0 ADP[c] + 1.0 L-GLUTAMATE-5-P[c]	GluK_c	2.7.2.11	TR81664c0g1.1	Amino acid metabolism	22.9837	0	0	0	0	0	0
Glu kinase 2	1.0 ATP[h] + 1.0 GLT[h] <=> 1.0 ADP[h] + 1.0 L-GLUTAMATE-5-P[h]	GluK_h	2.7.2.11	TR81664c0g1.1	Amino acid metabolism	22.9837	0	0	0	0	0	0
Glu kinase 3	1.0 ATP[m] + 1.0 GLT[m] <=> 1.0 ADP[m] + 1.0 L-GLUTAMATE-5-P[m]	GluK_m	2.7.2.11	TR81664c0g1.1	Amino acid metabolism	22.9837	0.113514	0.113514	0.113514	0.113514	0.113514	0.113514
Orn aminotransferase	1.0 2-KETOGLUTARATE[m] + 1.0 L-ORNITHINE[m] <=> 1.0 GLT[m] + 1.0 L-GLUTAMATE_GAMMA-SEMIALDEHYDE[m]	OrnAT_m	2.6.1.13	TR73300c0g1.1	Amino acid metabolism	37.7677	0	0	0	0	0	0
Urease	1.0 H+[m] + 1.0 UREA[m] + 1.0 WATER[m] <=> 1.0 CARBON-DIOXIDE[m] + 2.0 AMMONIUM[m]	Urease_m	3.5.1.5	TR9987c0g1.1 TR77151c0g2.1 TR39838c0g1.1	Amino acid metabolism	158.614	0	0	0	0	0	0
B.-chain-aa transaminase Val	1.0 2-KETO-3-METHYL-VALERATE[h] + 1.0 GLT[h] <=> 1.0 2-KETOGLUTARATE[h] + 1.0 VAL[h]	BAATA1V_h	2.6.1.42	TR5480c0g1.1	Amino acid metabolism	46.9837	-0.745946	-0.745946	-0.745946	-0.745946	-0.745946	-0.745946
AGN dehydrogenase	1.0 Arogenate[h] + 1.0 NADP[h] <=> 1.0 CARBON-DIOXIDE[h] + 1.0 NADPH[h] + 1.0 TYR[h]	AGNDH_h	1.3.1.78	TR60855c0g1.1 TR27819c0g1.1	Amino acid metabolism	361.317	0.064865	0.064865	0.064865	0.064865	0.064865	0.064865
ANT PR-transferase	1.0 ANTHRANILATE[h] + 1.0 PRPP[h] <=> 1.0 H+[h] + 1.0 N-5-PHOSPHORIBOSYL-ANTHRANILATE[h] + 1.0 PPI[h]	ANTPRT_h	2.4.2.18	TR51736c14g3.3 TR50756c0g1.1	Amino acid metabolism	42.717	0.048649	0.048649	0.048649	0.048649	0.048649	0.048649
ANT synthase	1.0 CHORISMATE[h] + 1.0 GLN[h] <=> 1.0 ANTHRANILATE[h] + 1.0 GLT[h] + 1.0 H+[h] + 1.0 PYRUVATE[h]	ANTS_h	4.1.3.27	TR17886c0g1.1 TR2179c0g1.2 TR61205c12g2.1	Amino acid metabolism	77.1303	0.048649	0.048649	0.048649	0.048649	0.048649	0.048649
Asp carbamoyltransferase	1.0 CARBAMOYL-P[h] + 1.0 L-ASPARTATE[h] <=> 1.0 CARBAMYUL-L-ASPARTATE[h] + 1.0 Pi[h]	AspCT_h	2.1.3.2	TR67312c0g1.1	Amino acid metabolism	38.757	0	0	0	0	0	0
GluSeA dehydrogenase 1	1.0 L-GLUTAMATE-5-P[c] + 1.0 NADPH[c] <=> 1.0 L-GLUTAMATE_GAMMA-SEMIALDEHYDE[c] + 1.0 NADP[c] + 1.0 Pi[c]	GluSeADH_c	1.2.1.41	TR83582c0g1.1	Amino acid metabolism	21.237	0	0	0	0	0	0
GluSeA dehydrogenase 2	1.0 L-GLUTAMATE-5-P[h] + 1.0 NADPH[h] <=> 1.0 L-GLUTAMATE_GAMMA-SEMIALDEHYDE[h] + 1.0 NADP[h] + 1.0 Pi[h]	GluSeADH_h	1.2.1.41	TR83582c0g1.1	Amino acid metabolism	21.237	0	0	0	0	0	0
GluSeA dehydrogenase 3	1.0 L-GLUTAMATE-5-P[m] + 1.0 NADPH[m] <=> 1.0 L-GLUTAMATE_GAMMA-SEMIALDEHYDE[m] + 1.0 NADP[m] + 1.0 Pi[m]	GluSeADH_m	1.2.1.41	TR83582c0g1.1	Amino acid metabolism	21.237	0.113514	0.113514	0.113514	0.113514	0.113514	0.113514
Ind-GP lyase	1.0 INDOLE-3-GLYCEROL-P[h] <=> 1.0 GAP[h] + 1.0 INDOLE[h]	IndGPL_h	4.1.2.8	TR31060c0g1.1 TR55269c1g1.1 TR34549c2g1.1 TR72091c0g1.1 TR31060c0g2.1	Amino acid metabolism	119.517	0.048649	0.048649	0.048649	0.048649	0.048649	0.048649
Ind-GP synthase	1.0 CARBOXYPHENYLAMINO-DEOXYRIBULOSE-P[h] + 1.0 H+[h] <=> 1.0 CARBON-DIOXIDE[h] + 1.0 INDOLE-3-GLYCEROL-P[h] + 1.0 WATER[h]	IndGPS_h	4.1.1.48	TR9769c0g1.1	Amino acid metabolism	39.072	0.048649	0.048649	0.048649	0.048649	0.048649	0.048649
NH4 dissociation	1.0 AMMONIUM[c] <=> 1.0 H+[c] + 1.0 NH3[c]	Dissoc_NH4			Amino acid metabolism	0	0	0	0	0	0	0
P5C dehydrogenase 1	1.0 L-DELTA1-PYRROLINE_5-CARBOXYLATE[h] + 1.0 NAD[h] + 2.0 WATER[h] <=> 1.0 GLT[h] + 1.0 H+[h] + 1.0 NADH[h]	P5CDHNAD_h	1.2.1.88	TR80594c0g1.1 TR9783c0g1.1	Amino acid metabolism	62.1837	0	0	0	0	0	0
P5C dehydrogenase 2	1.0 L-DELTA1-PYRROLINE_5-CARBOXYLATE[m] + 1.0 NAD[m] + 2.0 WATER[m] <=> 1.0 GLT[m] + 1.0 H+[m] + 1.0 NADH[m]	P5CDHNAD_m	1.2.1.88	TR80594c0g1.1 TR9783c0g1.1	Amino acid metabolism	62.1837	0	0	0	0	0	0
P5C dehydrogenase 3	1.0 L-DELTA1-PYRROLINE_5-CARBOXYLATE[m] + 1.0 NADP[m] + 2.0 WATER[m] <=> 1.0 GLT[m] + 1.0 H+[m] + 1.0 NADPH[m]	P5CDHNADP_m	1.2.1.88	TR80594c0g1.1 TR9783c0g1.1	Amino acid metabolism	62.1837	0	0	0	0	0	0
P5C reductase	1.0 H+[c] + 1.0 L-DELTA1-PYRROLINE_5-CARBOXYLATE[c] + 1.0 NADH[c] <=> 1.0 NAD[c] + 1.0 PRO[c]	P5CRNAD_c	1.5.1.2	TR80594c0g1.1 TR9783c0g1.1	NAD(P)H regeneration	62.1837	0.113514	0.113514	0.113514	0.113514	0.113514	0.113514
PGA dehydrogenase	1.0 G3P[h] + 1.0 NAD[h] <=> 1.0 3-P-HYDROXYPYRUVATE[h] + 1.0 H+[h] + 1.0 NADH[h]	PGADH_h	1.1.1.95	TR15933c0g1.1 TR59107c0g3.1 TR47688c0g1.1	Amino acid metabolism	135.953	0	0	0	0	0	0
PR-ANT isomerase	1.0 N-5-PHOSPHORIBOSYL-ANTHRANILATE[h] <=> 1.0 CARBOXYPHENYLAMINO-DEOXYRIBULOSE-P[h]	PRANTI_h	5.3.1.24	TR34797c0g1.1 TR66583c0g1.1	Amino acid metabolism	53.8433	0.048649	0.048649	0.048649	0.048649	0.048649	0.048649
Pro dehydrogenase 1	1.0 NAD[m] + 1.0 PRO[m] <=> 1.0 L-DELTA1-PYRROLINE_5-CARBOXYLATE[m] + 1.0 NADH[m] + 2.0 H+[m]	ProDHNAD_m	1.5.5.2		NAD(P)H regeneration	0	0	0	0	0	0	0
Pro dehydrogenase 2	1.0 NADP[m] + 1.0 PRO[m] <=> 1.0 L-DELTA1-PYRROLINE_5-CARBOXYLATE[m] + 1.0 NADPH[m] + 2.0 H+[m]	ProDHNADP_m	1.5.5.2		Amino acid metabolism	0	0	0	0	0	0	0
PSer aminotransferase	1.0 2-KETOGLUTARATE[h] + 1.0 glycerophosphoserine[h] <=> 1.0 3-P-HYDROXYPYRUVATE[h] + 1.0 GLT[h]	PSerAT_h	2.6.1.52	TR53101c0g1.1 TR69566c0g1.1 TR82544c0g1.2	Amino acid metabolism	96.5867	0	0	0	0	0	0
PSer phosphatase	1.0 glycerophosphoserine[h] + 1.0 WATER[h] <=> 1.0 H+[h] + 1.0 Pi[h] + 1.0 SER[h]	PSerP_h	3.1.3.3	TR79150c0g1.1	Amino acid metabolism	35.836	0	0	0	0	0	0
Ser racemase	1.0 SER[c] <=> 1.0 AMMONIUM[c] + 1.0 PYRUVATE[c]	SerRM_c	4.3.1.18	TR23539c0g1.1 TR23095c0g1.2	Amino acid metabolism	54.0827	0	0	0	0	0	0
Spontaneous 2	1.0 L-GLUTAMATE_GAMMA-SEMIALDEHYDE[c] <=> 1.0 H+[c] + 1.0 L-DELTA1-PYRROLINE_5-CARBOXYLATE[c] + 1.0 WATER[c]	GluSeADA_c			Amino acid metabolism	2000	0	0	0	0	0	0
Spontaneous 3	1.0 L-GLUTAMATE_GAMMA-SEMIALDEHYDE[h] <=> 1.0 H+[h] + 1.0 L-DELTA1-PYRROLINE_5-CARBOXYLATE[h] + 1.0 WATER[h]	GluSeADA_h			Amino acid metabolism	2000	0	0	0	0	0	0
Spontaneous 4	1.0 L-GLUTAMATE_GAMMA-SEMIALDEHYDE[m] <=> 1.0 H+[m] + 1.0 L-DELTA1-PYRROLINE_5-CARBOXYLATE[m] + 1.0 WATER[m]	GluSeADA_m			Amino acid metabolism	2000	0.113514	0.113514	0.113514	0.113514	0.113514	0.113514
Threonine synthase	1.0 O-PHOSPHO-L-HOMOSERINE[h] + 1.0 WATER[h] <=> 1.0 Pi[h] + 1.0 THR[h]	ThrS_h	4.2.3.1		Amino acid metabolism	0	0.040541	0.040541	0.040541	0.040541	0.040541	0.040541
Trp synthase	1.0 INDOLE[h] + 1.0 SER[h] <=> 1.0 TRP[h] + 1.0 WATER[h]	TrpS_h	4.2.1.20	TR31060c0g1.1 TR55269c1g1.1 TR34549c2g1.1 TR72091c0g1.1 TR31060c0g2.1	Amino acid metabolism	119.517	0.048649	0.048649	0.048649	0.048649	0.048649	0.048649
GABA transaminase 1	1.0 4-AMINO-BUTYRATE[m] + 1.0 PYRUVATE[m] <=> 1.0 L-ALPHA-ALANINE[m] + 1.0 SUCC-S-ALD[m]	GABATA1_m	2.6.1.19	TR67099c0g2.1 TR67099c0g1.1	Amino acid metabolism	49.1927	0	1.90812	3.78312	5.65812	6.77981	7.04022
GABA transaminase 2	1.0 2-KETOGLUTARATE[m] + 1.0 4-AMINO-BUTYRATE[m] <=> 1.0 GLT[m] + 1.0 SUCC-S-ALD[m]	GABATA2_m	2.6.1.19	TR67099c0g2.1 TR67099c0g1.1	Amino acid metabolism	49.1927	0	0	0	0	0	0
Glu decarboxylase	1.0 GLT[c] + 1.0 H+[c] <=> 1.0 4-AMINO-BUTYRATE[c] + 1.0 CARBON-DIOXIDE[c]	GluDC_c	4.1.1.15	TR44026c0g1.1 TR83250c0g1.1 TR13657c0g1.1	Amino acid metabolism	214.839	0	1.90812	3.78312	5.65812	6.77981	7.04022
SCA-SeA dehydrogenase	1.0 NAD[m] + 1.0 SUCC-S-ALD[m] + 1.0 WATER[m] <=> 1.0 NADH[m] + 1.0 SUC[m] + 2.0 H+[m]	SCASeADH_m	1.2.1.24	TR17324c0g1.1 TR47847c0g1.1 TR77596c0g1.1	Amino acid metabolism	255.186	0	1.90812	3.78312	5.65812	6.77981	7.04022
Leucine Transaminase	1.0 2-KETOGLUTARATE[c] + 1.0 LEU[c] <=> 1.0 2K-4CH3-PENTANOATE[c] + 1.0 GLT[c]	LTA	2.6.1.6		Amino acid metabolism	0	0	0	0	0	0	0
4MOP dehydrogenase	1.0 2K-4CH3-PENTANOATE[c] + 1.0 CO-A[c] + 1.0 NAD[c] <=> 1.0 methylbutanoyl-COA[c] + 1.0 CARBON-DIOXIDE[c] + 1.0 NADH[c]	MODH	1.2.1.-		Amino acid metabolism	0	0	0	0	0	0	0
DAHP synthase	1.0 ERYTHROSE-4P[h] + 1.0 PHOSPHO-ENOL-PYRUVATE[h] + 1.0 WATER[h] <=> 1.0 3-DEOXY-D-ARABINO-HEPTULOSONATE-7-P[h] + 1.0 Pi[h]	DAHPS_h	2.5.1.54	TR22899c0g1.1 TR29303c0g1.1 TR8191c0g1.1 TR63924c0g1.1 TR48142c10g1.1 TR7746c2g1.1	Shikimate pathway	992.885	0.227027	0.227027	0.227027	0.227027	0.227027	0.227027
DHQ synthase	1.0 3-DEOXY-D-ARABINO-HEPTULOSONATE-7-P[h] <=> 1.0 DEHYDROQUINATE[h] + 1.0 Pi[h]	DHQS_h	4.2.3.4	TR26576c0g1.1	Shikimate pathway	121.301	0.227027	0.227027	0.227027	0.227027	0.227027	0.227027
DHQ dehydratase	1.0 DEHYDROQUINATE[h] <=> 1.0 3-DEHYDRO-SHIKIMATE[h] + 1.0 WATER[h]	DHQDH_h	4.2.1.10	TR10652c0g1.1 TR15593c0g1.1 TR27084c0g1.1	Shikimate pathway	131.275	0.227027	0.227027	0.227027	0.227027	0.227027	0.227027
SA dehydrogenase	1.0 3-DEHYDRO-SHIKIMATE[h] + 1.0 H+[h] + 1.0 NADPH[h] <=> 1.0 NADP[h] + 1.0 SHIKIMATE[h]	SADH_h	1.1.1.25	TR10652c0g1.1 TR15593c0g1.1 TR46335c0g1.1 TR5265c0g1.1 TR27084c0g1.1	Shikimate pathway	197.616	0.227027	0.227027	0.227027	0.227027	0.227027	0.227027
SA kinase	1.0 ATP[h] + 1.0 SHIKIMATE[h] <=> 1.0 ADP[h] + 1.0 H+[h] + 1.0 SHIKIMATE-5P[h]	SAK_h	2.7.1.71	TR19586c0g1.1 TR6164c0g1.1 TR44304c0g1.1 TR55321c0g1.1	Shikimate pathway	151.203	0.227027	0.227027	0.227027	0.227027	0.227027	0.227027
EPSP synthase	1.0 PHOSPHO-ENOL-PYRUVATE[h] + 1.0 SHIKIMATE-5P[h] <=> 1.0 3-ENOLPYRUVYL-SHIKIMATE-5P[h] + 1.0 Pi[h]	EPSPS_h	2.5.1.19	TR22399c0g1.1 TR18205c1g1.1	Shikimate pathway	113.228	0.227027	0.227027	0.227027	0.227027	0.227027	0.227027
CHR synthase	1.0 3-ENOLPYRUVYL-SHIKIMATE-5P[h] <=> 1.0 CHORISMATE[h] + 1.0 Pi[h]	CHRS_h	4.2.3.5	TR69972c0g1.1 TR24281c0g1.1 TR32067c0g1.1	Shikimate pathway	179.023	0.227027	0.227027	0.227027	0.227027	0.227027	0.227027
chorismate mutase shikimate	1.0 CHORISMATE[h] <=> 1.0 PREPHENATE[h]	CHRM_c	5.4.99.5	TR65468c0g1.1	Shikimate pathway	55.421	0.178378	0.178378	0.178378	0.178378	0.178378	0
prephenate aspartate aminotransferase	1.0 L-ASPARTATE[h] + 1.0 PREPHENATE[h] <=> 1.0 Arogenate[h] + 1.0 OXALACETIC_ACID[h]	PAT	2.6.1.79	TR61204c0g1.1 TR1379c0g1.1	Shikimate pathway	336.48	0	0	0	0	0	0
arogenate prephenate dhydrogenase	1.0 Arogenate[h] <=> 1.0 CARBON-DIOXIDE[h] + 1.0 PHE[h]	APD	4.2.1.91	TR60855c0g1.1 TR27819c0g1.1	Shikimate pathway	361.317	0.113514	0.113514	0.113514	0.113514	0.113514	0.113514
GAP dehydrogenase 1	1.0 DPG[h] + 1.0 H+[h] + 1.0 NADPH[h] <=> 1.0 GAP[h] + 1.0 NADP[h] + 1.0 Pi[h]	GAPDH1_h	1.2.1.13	TR15346c0g1.1 TR587c0g1.1 TR8820c0g1.1 TR44802c0g1.1 TR2511c0g1.1 TR85223c0g1.1 TR13966c0g1.1 TR21102c0g1.1 TR66831c16g1.1	Calvin-Benson Cycle	2564.19	0	0	0	0	0	0
GAP dehydrogenase 4	1.0 DPG[h] + 1.0 H+[h] + 1.0 NADH[h] <=> 1.0 GAP[h] + 1.0 NAD[h] + 1.0 Pi[h]	GAPDH2_h	1.2.1.13	TR15346c0g1.1 TR587c0g1.1 TR8820c0g1.1 TR44802c0g1.1 TR2511c0g1.1 TR85223c0g1.1 TR13966c0g1.1 TR21102c0g1.1 TR66831c16g1.1	Calvin-Benson Cycle	2564.19	0	0	0	0	0	0
PRK	1.0 ATP[h] + 1.0 RIBULOSE-5P[h] <=> 1.0 ADP[h] + 1.0 D-RIBULOSE-15-P2[h] + 1.0 H+[h]	Ru5PK_h	2.7.1.19	TR29600c0g1.1	Calvin-Benson Cycle	733.727	10.7729	13.2206	16.5018	19.7831	21.746	23.0643
SBP aldolase	1.0 DIHYDROXY-ACETONE-PHOSPHATE[h] + 1.0 ERYTHROSE-4P[h] <=> 1.0 D-SEDOHEPTULOSE-1-7-P2[h]	SBPA_h	4.1.2.13	TR22899c0g1.1 TR29303c0g1.1 TR8191c0g1.1 TR63924c0g1.1 TR48142c10g1.1	Calvin-Benson Cycle	970.32	0	0	0	0	0	0
SBPase	1.0 D-SEDOHEPTULOSE-1-7-P2[h] + 1.0 WATER[h] <=> 1.0 D-SEDOHEPTULOSE-7-P[h] + 1.0 Pi[h]	SBPase_h	3.1.3.37	TR17942c0g1.1	Calvin-Benson Cycle	517.621	0	0	0	0	0	0
FBP aldolase 1	1.0 DIHYDROXY-ACETONE-PHOSPHATE[h] + 1.0 GAP[h] <=> 1.0 FRUCTOSE-16-DIPHOSPHATE[h]	FBPA_h	4.1.2.13	TR44988c0g1.1 TR44988c0g2.1 TR31466c0g1.1 TR69085c0g1.1 TR62717c0g1.1 TR18838c0g1.1 TR58070c0g1.1	Calvin-Benson Cycle	2959.23	1.27268	3.24337	6.05587	8.86837	10.5509	11.6809
FBPase 1	1.0 FRUCTOSE-16-DIPHOSPHATE[h] + 1.0 WATER[h] <=> 1.0 BETA-D-FRUCTOSE[h] + 1.0 Pi[h]	FBPase_h	3.1.3.11	TR43797c0g1.1 TR20550c0g1.1 TR47841c0g1.1 TR65434c0g2.1 TR62655c0g1.1 TR56107c0g1.1 TR13968c0g1.1	Calvin-Benson Cycle	438.879	1.27268	3.24337	6.05587	8.86837	10.5509	11.6809
PGA kinase 1	1.0 ATP[h] + 1.0 G3P[h] <=> 1.0 ADP[h] + 1.0 DPG[h]	PGAK_h	2.7.2.3	TR37475c0g1.1 TR53600c0g1.1 TR818c0g1.2 TR818c0g1.1	Calvin-Benson Cycle	523.033	0	0	0	0	0	0
TP isomerase 1	1.0 GAP[h] <=> 1.0 DIHYDROXY-ACETONE-PHOSPHATE[h]	TPI_h	5.3.1.1	TR78115c0g1.1 TR33675c0g1.2 TR15446c7g1.5 TR33675c0g1.1 TR40961c0g1.1	Calvin-Benson Cycle	358.57	0	0	0	0	0	0
F6P transketolase	1.0 FRUCTOSE-6P[h] + 1.0 GAP[h] <=> 1.0 ERYTHROSE-4P[h] + 1.0 XYLULOSE-5-PHOSPHATE[h]	FTK_h	2.2.1.1	TR19174c0g1.1	Calvin-Benson Cycle	306.1	0	0	0	0	0	0
R5P isomerase	1.0 RIBOSE-5P[h] <=> 1.0 RIBULOSE-5P[h]	R5PI_h	5.3.1.6	TR60902c1g1.1 TR39495c0g1.1 TR24600c0g1.1	Calvin-Benson Cycle	164.457	-0.3	-0.3	-0.3	-0.3	-0.3	-0.3
Ru5P epimerase	1.0 XYLULOSE-5-PHOSPHATE[h] <=> 1.0 RIBULOSE-5P[h]	Ru5PE_h	5.1.3.1	TR20119c0g1.1 TR60322c0g1.1	Calvin-Benson Cycle	326.632	-0.227027	-0.227027	-0.227027	-0.227027	-0.227027	-0.227027
S7P transketolase	1.0 D-SEDOHEPTULOSE-7-P[h] + 1.0 GAP[h] <=> 1.0 RIBOSE-5P[h] + 1.0 XYLULOSE-5-PHOSPHATE[h]	STK_h	2.2.1.1	TR19174c0g1.1	Calvin-Benson Cycle	306.1	-0.227027	-0.227027	-0.227027	-0.227027	-0.227027	-0.227027
HCO3 dehydratase 1	1.0 CARBON-DIOXIDE[c] + 1.0 WATER[c] <=> 1.0 H+[c] + 1.0 HCO3[c]	HCO3DHA_c	4.2.1.1	TR78089c0g1.1 TR6542c0g1.1 TR61076c0g1.1 TR52440c0g1.1 TR54290c0g1.1 TR77547c0g2.1	Carbon fixation & photorespiration	522.684	0.057658	0.057658	0.057658	0.057658	0.057658	0.057658
HCO3 dehydratase 2	1.0 CARBON-DIOXIDE[h] + 1.0 WATER[h] <=> 1.0 H+[h] + 1.0 HCO3[h]	HCO3DHA_h	4.2.1.1	TR31627c0g1.1 TR46219c0g1.1 TR20255c0g1.1 TR36915c0g1.1	Carbon fixation & photorespiration	1141.67	0.081081	0.081081	0.081081	0.081081	0.081081	0.081081
RuBisCO 2	1.0 D-RIBULOSE-15-P2[h] + 1.0 OXYGEN-MOLECULE[h] <=> 1.0 2-phosphoglycolate[h] + 1.0 G3P[h] + 2.0 H+[h]	RBO_h	4.1.1.39	TR79120c0g1.1 TR23961c0g1.1 TR61161c0g1.1 TR5352c0g1.1 TR62187c0g1.1 TR62970c0g1.1	Carbon fixation & photorespiration	529.514	0.478378	0.478378	0.478378	0.478378	0.478378	0.478378
Aminomethyltransferase	1.0 AMINOMETHYLDIHYDROLIPOYL-GCVH[m] + 1.0 THF[m] <=> 1.0 AMMONIUM[m] + 1.0 DIHYDROLIPOYL-GCVH[m] + 1.0 METHYLENE-THF[m]	AMT_m	2.1.2.10	TR85746c0g1.1	Carbon fixation & photorespiration	322.042	0.218919	0.218919	0.218919	0.218919	0.218919	0.218919
Catalase 1	2.0 HYDROGEN-PEROXIDE[p] <=> 1.0 OXYGEN-MOLECULE[p] + 2.0 WATER[p]	CAT_p	1.11.1.6	TR69880c0g1.1 TR37242c0g1.1 TR7457c9g1.1 TR84210c10g2.1	Carbon fixation & photorespiration	565.377	0.239189	0.239189	0.239189	0.239189	0.239189	0.239189
Catalase 2	2.0 HYDROGEN-PEROXIDE[h] <=> 1.0 OXYGEN-MOLECULE[h] + 2.0 WATER[h]	CAT_h	1.11.1.6	TR69880c0g1.1 TR37242c0g1.1 TR7457c9g1.1 TR84210c10g2.1	Carbon fixation & photorespiration	565.377	0	0	0	0	0	0
DHL dehydrogenase 2	1.0 DIHYDROLIPOYL-GCVH[m] + 1.0 NAD[m] <=> 1.0 H+[m] + 1.0 NADH[m] + 1.0 PROTEIN-LIPOYLLYSINE[m]	DHLDH1_m	1.8.1.4	TR51617c0g1.1	Carbon fixation & photorespiration	121.23	0.218919	0.218919	0.218919	0.218919	0.218919	0.218919
GCA oxidase 1	1.0 GLYCOLLATE[p] + 1.0 OXYGEN-MOLECULE[p] <=> 1.0 GLYOX[p] + 1.0 HYDROGEN-PEROXIDE[p]	GCAO_p	1.1.3.15	TR31260c0g1.1	Carbon fixation & photorespiration	571.567	0.478378	0.478378	0.478378	0.478378	0.478378	0.478378
GCA oxidase 2	1.0 GLYCOLLATE[h] + 1.0 OXYGEN-MOLECULE[h] <=> 1.0 GLYOX[h] + 1.0 HYDROGEN-PEROXIDE[h]	GCAO_h	1.1.3.15	TR31260c0g1.1	Carbon fixation & photorespiration	571.567	0	0	0	0	0	0
GCEA dehydrogenase 1	1.0 H+[p] + 1.0 NADH[p] + 1.0 OH-PYR[p] <=> 1.0 GLYCERATE[p] + 1.0 NAD[p]	GCEADH_p	1.1.1.29	TR56606c0g1.1	Carbon fixation & photorespiration	456.508	0	0	0	0	0	0
GCEA dehydrogenase 2	1.0 H+[h] + 1.0 NADH[h] + 1.0 OH-PYR[h] <=> 1.0 GLYCERATE[h] + 1.0 NAD[h]	GCEADH_h	1.1.1.29	TR56606c0g1.1	Carbon fixation & photorespiration	456.508	0	0	0	0	0	0
GCEA kinase	1.0 ATP[h] + 1.0 GLYCERATE[h] <=> 1.0 ADP[h] + 1.0 G3P[h] + 1.0 H+[h]	GCEAK_h	2.7.1.31	TR47625c0g1.1	Carbon fixation & photorespiration	63.3157	0	0	0	0	0	0
Gly dehydrogenase	1.0 GLY[m] + 1.0 H+[m] + 1.0 PROTEIN-LIPOYLLYSINE[m] <=> 1.0 AMINOMETHYLDIHYDROLIPOYL-GCVH[m] + 1.0 CARBON-DIOXIDE[m]	GlyDH_m	1.4.4.2	TR7425c0g1.1 TR55269c4g10.1	Carbon fixation & photorespiration	351.461	0.218919	0.218919	0.218919	0.218919	0.218919	0.218919
Gly hydroxymethyltransferase 1	1.0 GLY[m] + 1.0 METHYLENE-THF[m] + 1.0 WATER[m] <=> 1.0 SER[m] + 1.0 THF[m]	GlyHMT_m	2.1.2.1	TR83747c0g1.1 TR75340c0g1.1 TR70477c0g1.1 TR56567c0g1.1 TR83213c0g1.1 TR1494c0g1.4 TR14521c0g1.1	Carbon fixation & photorespiration	1068.32	0.218919	0.218919	0.218919	0.218919	0.218919	0.218919
Gly hydroxymethyltransferase 2	1.0 GLY[c] + 1.0 METHYLENE-THF[c] + 1.0 WATER[c] <=> 1.0 SER[c] + 1.0 THF[c]	GlyHMT_c	2.1.2.1	TR33015c0g1.1 TR74595c0g1.1 TR24764c0g1.1 TR19447c0g1.1 TR55903c0g1.1	Carbon fixation & photorespiration	440.844	-0.032432	-0.032432	-0.032432	-0.032432	-0.032432	-0.032432
PGCA phosphorylase	1.0 2-phosphoglycolate[h] + 1.0 WATER[h] <=> 1.0 GLYCOLLATE[h] + 1.0 Pi[h]	PGP_h	3.1.3.18	TR51537c0g1.1 TR9692c0g1.1	Carbon fixation & photorespiration	201.968	0.478378	0.478378	0.478378	0.478378	0.478378	0.478378
Glu:GLX aminotransferase 1	1.0 GLT[p] + 1.0 GLYOX[p] <=> 1.0 2-KETOGLUTARATE[p] + 1.0 GLY[p]	GGAT_p	2.6.1.4	TR37336c0g1.1	Carbon fixation & photorespiration	183.931	0.478378	0.478378	0.478378	0.478378	0.478378	0.478378
Glu:GLX aminotransferase 2	1.0 GLT[h] + 1.0 GLYOX[h] <=> 1.0 2-KETOGLUTARATE[h] + 1.0 GLY[h]	GGAT_h	2.6.1.4	TR37336c0g1.1	Carbon fixation & photorespiration	183.931	0	0	0	0	0	0
Ser:GLX aminotransferase 1	1.0 GLYOX[p] + 1.0 SER[p] <=> 1.0 GLY[p] + 1.0 OH-PYR[p]	SGAT_p	2.6.1.45	TR15585c0g1.1 TR28212c0g1.1	Carbon fixation & photorespiration	223.326	0	0	0	0	0	0
Ser:GLX aminotransferase 2	1.0 GLYOX[h] + 1.0 SER[h] <=> 1.0 GLY[h] + 1.0 OH-PYR[h]	SGAT_h	2.6.1.45	TR15585c0g1.1 TR28212c0g1.1	Carbon fixation & photorespiration	223.326	0	0	0	0	0	0
phytoene synthase a	2.0 GGPP[h] <=> 1.0 PPI[h] + 1.0 prephytoene diphosphate[h]	PSase a	2.5.1.32	TR34133c0g1.1	Carotenoid Biosynthesis	51.0043	0	0	0	0	0	0
phytoene synthase b	1.0 prephytoene diphosphate[h] <=> 1.0 15-cis-phytoene[h] + 1.0 PPI[h]	PSase b	2.5.1.32	TR34133c0g1.1	Carotenoid Biosynthesis	51.0043	0	0	0	0	0	0
15-cis-phytoene desaturase a	1.0 15-cis-phytoene[h] + 1.0 PLASTOQUINONE-9[h] <=> 1.0 15,9'-dicis-phytofluene[h] + 1.0 plastoquinol-9[h]	PDS a	1.3.5.5		Carotenoid Biosynthesis	0	0	0	0	0	0	0
15-cis-phytoene desaturase b	1.0 15,9'-dicis-phytofluene[h] + 1.0 PLASTOQUINONE-9[h] <=> 1.0 9,15,9'-tricis-zeta-carotene[h] + 1.0 plastoquinol-9[h]	PDS b	1.3.5.5		Carotenoid Biosynthesis	0	0	0	0	0	0	0
zeta-carotene isomerase	1.0 9,15,9'-tricis-zeta-carotene[h] <=> 1.0 9,9'-dicis-zeta-carotene[h]	Z-ISO	5.2.1.12	TR60881c0g1.1	Carotenoid Biosynthesis	25.595	0	0	0	0	0	0
zeta-carotene desaturase a	1.0 9,9'-dicis-zeta-carotene[h] + 1.0 PLASTOQUINONE-9[h] <=> 1.0 7,9,9'-tricis-neurosporene[h] + 1.0 plastoquinol-9[h]	ZDS a	1.3.5.6		Carotenoid Biosynthesis	0	0	0	0	0	0	0
zeta-carotene desaturase b	1.0 7,9,9'-tricis-neurosporene[h] + 1.0 PLASTOQUINONE-9[h] <=> 1.0 plastoquinol-9[h] + 1.0 prolycopene[h]	ZDS b	1.3.5.6		Carotenoid Biosynthesis	0	0	0	0	0	0	0
prolycopene isomerase	1.0 prolycopene[h] <=> 1.0 Lycopene[h]	CRTISO	5.2.1.13	TR44193c1g1.2 TR44193c1g1.1	Carotenoid Biosynthesis	115.483	0	0	0	0	0	0
lycopene beta-cyclase a	1.0 Lycopene[h] <=> 1.0 gamma-Carotene[h]	CrtL-b	5.5.1.19		Carotenoid Biosynthesis	0	0	0	0	0	0	0
lycopene beta-cyclase b	1.0 gamma-Carotene[h] <=> 1.0 beta-Carotene[h]	CrtL-b	5.5.1.19		Carotenoid Biosynthesis	0	0	0	0	0	0	0
beta-carotene 3-hydroxylase	1.0 H+[h] + 1.0 NADH[h] + 1.0 OXYGEN-MOLECULE[h] + 1.0 beta-Carotene[h] <=> 1.0 NAD[h] + 1.0 WATER[h] + 1.0 beta-Cryptoxanthin[h]	CtrZ 1	1.14.13.129	TR43951c0g1.1	Carotenoid Biosynthesis	34.2343	0	0	0	0	0	0
beta-cryptoxanthin 3-hydroxylase	1.0 H+[h] + 1.0 NADH[h] + 1.0 OXYGEN-MOLECULE[h] + 1.0 beta-Cryptoxanthin[h] <=> 1.0 NAD[h] + 1.0 WATER[h] + 1.0 Zeaxanthin[h]	CtrZ 3	1.14.13.129		Carotenoid Biosynthesis	0	0	0	0	0	0	0
zeaxanthin expoxidase a	1.0 H+[h] + 1.0 NADH[h] + 1.0 OXYGEN-MOLECULE[h] + 1.0 Zeaxanthin[h] <=> 1.0 Antheraxanthin[h] + 1.0 NAD[h] + 1.0 WATER[h]	ZE a	1.14.13.90	TR33550c0g1.1 TR38740c0g1.1 TR45024c0g2.1 TR76265c0g2.1	Carotenoid Biosynthesis	199.557	0	0	0	0	0	0
zeaxanthin expoxidase b	1.0 Antheraxanthin[h] + 1.0 H+[h] + 1.0 NADH[h] + 1.0 OXYGEN-MOLECULE[h] <=> 1.0 NAD[h] + 1.0 Violaxanthin[h] + 1.0 WATER[h]	ZE b	1.14.13.90	TR33550c0g1.1 TR38740c0g1.1 TR45024c0g2.1 TR76265c0g2.1	Carotenoid Biosynthesis	199.557	0	0	0	0	0	0
violaxanthin de-epoxidase a	1.0 Ascorbate[h] + 1.0 H+[h] + 1.0 Violaxanthin[h] <=> 1.0 Antheraxanthin[h] + 1.0 Dehydroascorbate[h] + 1.0 WATER[h]	VDE a	1.10.99.3	TR33550c0g1.1 TR38740c0g1.1 TR45024c0g2.1 TR76265c0g2.1	Carotenoid Biosynthesis	199.557	0	0	0	0	0	0
violaxanthin de-epoxidase b	1.0 Antheraxanthin[h] + 1.0 Ascorbate[h] <=> 1.0 Dehydroascorbate[h] + 1.0 WATER[h] + 1.0 Zeaxanthin[h]	VDE b	1.10.99.3	TR33550c0g1.1 TR38740c0g1.1 TR45024c0g2.1 TR76265c0g2.1	Carotenoid Biosynthesis	199.557	0	0	0	0	0	0
lycopene epsilon-cyclase	1.0 Lycopene[h] <=> 1.0 delta-Carotene[h]	CrtL-e	5.5.1.18		Carotenoid Biosynthesis	0	0	0	0	0	0	0
lycopene beta-cyclase c	1.0 delta-Carotene[h] <=> 1.0 alpha-Carotene[h]	CrtL-b c	5.5.1.19		Carotenoid Biosynthesis	0	0	0	0	0	0	0
carotene episolon-monooxygenase	1.0 H+[h] + 1.0 NADPH[h] + 1.0 OXYGEN-MOLECULE[h] + 1.0 alpha-Carotene[h] <=> 1.0 NADP[h] + 1.0 WATER[h] + 1.0 zeinoxanthin[h]	CEM	1.14.99.-	TR59468c0g1.1	Carotenoid Biosynthesis	288.927	0	0	0	0	0	0
zeinoxanthin, NADH:oxygen 3-oxidoreductase	1.0 H+[h] + 1.0 NADH[h] + 1.0 OXYGEN-MOLECULE[h] + 1.0 zeinoxanthin[h] <=> 1.0 Lutein[h] + 1.0 NAD[h] + 1.0 WATER[h]	LUT1	1.14.99.45		Carotenoid Biosynthesis	0	0	0	0	0	0	0
copalyl diphosphate synthase	1.0 GGPP[h] <=> 1.0 copalyl-PP[h]	PtLAS		TR26733c0g1.1 TR45541c0g1.1 TR41179c0g1.1	Diterpenoid biosynthesis	281.291	2.44159	2.44159	2.44159	2.44159	2.44159	2.44159
pimaradiene synthase	1.0 copalyl-PP[h] <=> 1.0 pimaradiene[h] + 1.0 PPI[h]	PtPIM		TR26733c0g1.1 TR45541c0g1.1 TR41179c0g1.1	Diterpenoid biosynthesis	281.291	0.086347	0.086347	0.086347	0.086347	0.086347	0.086347
pimarate synthase	1.0 pimaradiene[h] + 1.0 NADPH[h] + 1.0 OXYGEN-MOLECULE[h] + 1.0 H+[h] <=> 1.0 pimarate[h] + 1.0 NADP[h] + 1.0 WATER[h] + 1.0 H+[h]	PtCYP720B1/4		TR76406c0g1.1 TR56837c0g1.1 TR12223c0g1.1 TR67596c0g1.1	Diterpenoid biosynthesis	221.354	0.086347	0.086347	0.086347	0.086347	0.086347	0.086347
isopimaradiene synthase	1.0 copalyl-PP[h] <=> 1.0 isopimaradiene[h] + 1.0 PPI[h]	PtISO		TR26733c0g1.1 TR45541c0g1.1 TR41179c0g1.1	Diterpenoid biosynthesis	281.291	0	0	0	0	0	0
Isopimarate synthase	1.0 isopimaradiene[h] + 1.0 NADPH[h] + 1.0 OXYGEN-MOLECULE[h] + 1.0 H+[h] <=> 1.0 isopimarate[h] + 1.0 NADP[h] + 1.0 WATER[h] + 1.0 H+[h]	PtCYP720B1/4		TR76406c0g1.1 TR56837c0g1.1 TR12223c0g1.1 TR67596c0g1.1	Diterpenoid biosynthesis	221.354	0	0	0	0	0	0
sandaracopimaradiene synthase	1.0 copalyl-PP[h] <=> 1.0 sandaracopimaradiene[h] + 1.0 PPI[h]	PtISO		TR26733c0g1.1 TR45541c0g1.1 TR41179c0g1.1	Diterpenoid biosynthesis	281.291	0.305876	0.305876	0.305876	0.305876	0.305876	0.305876
Sandaracopimarate synthase	1.0 sandaracopimaradiene[h] + 1.0 NADPH[h] + 1.0 OXYGEN-MOLECULE[h] + 1.0 H+[h] <=> 1.0 sandaracopimarate[h] + 1.0 NADP[h] + 1.0 WATER[h] + 1.0 H+[h]	PtCYP720B1/4		TR76406c0g1.1 TR56837c0g1.1 TR12223c0g1.1 TR67596c0g1.1	Diterpenoid biosynthesis	221.354	0.305876	0.305876	0.305876	0.305876	0.305876	0.305876
abietadiene synthase 1	1.0 copalyl-PP[h] <=> 1.0 hydroxyabietene[h] + 1.0 PPI[h]	PtLAS		TR26733c0g1.1 TR45541c0g1.1 TR41179c0g1.1	Diterpenoid biosynthesis	281.291	0.778558	0.778558	0.778558	0.778558	0.778558	0.778558
abietadiene dehydrogenase 1	1.0 hydroxyabietene[h] <=> 1.0 abietadiene[h] + 1.0 WATER[h]	Spont			Diterpenoid biosynthesis	2000	0.337673	0.337673	0	0	0	0
Abietate synthase	1.0 abietadiene[h] + 1.0 NADPH[h] + 1.0 OXYGEN-MOLECULE[h] + 1.0 H+[h] <=> 1.0 abietate[h] + 1.0 NADP[h] + 1.0 WATER[h] + 1.0 H+[h]	PtCYP720B1/4		TR76406c0g1.1 TR56837c0g1.1 TR12223c0g1.1 TR67596c0g1.1	Diterpenoid biosynthesis	221.354	0.337673	0.337673	0	0	0	0
abietadiene dehydrogenase 2	1.0 hydroxyabietene[h] <=> 1.0 neoabietadiene[h] + 1.0 WATER[h]	Spont			Diterpenoid biosynthesis	2000	0.234613	0.234613	0.234613	0.234613	0.234613	0.234613
neoabietate synthase	1.0 neoabietadiene[h] + 1.0 NADPH[h] + 1.0 OXYGEN-MOLECULE[h] + 1.0 H+[h] <=> 1.0 neoabietate[h] + 1.0 NADP[h] + 1.0 WATER[h] + 1.0 H+[h]	PtCYP720B1/4		TR76406c0g1.1 TR56837c0g1.1 TR12223c0g1.1 TR67596c0g1.1	Diterpenoid biosynthesis	221.354	0.234613	0.234613	0.234613	0.234613	0.234613	0.234613
abietadiene dehydrogenase 3	1.0 hydroxyabietene[h] <=> 1.0 levopimaradiene[h] + 1.0 WATER[h]	Spont			Diterpenoid biosynthesis	2000	0.103136	0.103136	0.103136	0.103136	0.103136	0.103136
levopimarate synthase	1.0 levopimaradiene[h] + 1.0 NADPH[h] + 1.0 OXYGEN-MOLECULE[h] + 1.0 H+[h] <=> 1.0 levopimarate[h] + 1.0 NADP[h] + 1.0 WATER[h] + 1.0 H+[h]	PtCYP720B1/4		TR76406c0g1.1 TR56837c0g1.1 TR12223c0g1.1 TR67596c0g1.1	Diterpenoid biosynthesis	221.354	0.103136	0.103136	0.103136	0.103136	0.103136	0.103136
abietadiene dehydrogenase 4	1.0 hydroxyabietene[h] <=> 1.0 palustradiene[h] + 1.0 WATER[h]	Spont			Diterpenoid biosynthesis	2000	0.103136	0.103136	0.103136	0.103136	0.103136	0.103136
palustrate synthase	1.0 palustradiene[h] + 1.0 NADPH[h] + 1.0 OXYGEN-MOLECULE[h] + 1.0 H+[h] <=> 1.0 palustrate[h] + 1.0 NADP[h] + 1.0 WATER[h] + 1.0 H+[h]	PtCYP720B1/4		TR76406c0g1.1 TR56837c0g1.1 TR12223c0g1.1 TR67596c0g1.1	Diterpenoid biosynthesis	221.354	0.103136	0.103136	0.103136	0.103136	0.103136	0.103136
hydroxyabietic acid synthase	1.0 hydroxyabietene[h] + 1.0 NADPH[h] + 1.0 OXYGEN-MOLECULE[h] + 1.0 H+[h] <=> 1.0 hydroxyabietic_acid[h] + 1.0 NADP[h] + 1.0 WATER[h] + 1.0 H+[h]	PtCYP720B2/B12		TR32940c0g1.1 TR28794c0g1.1 TR23549c0g1.1 TR77308c0g1.1 TR20882c0g1.1 TR21178c0g1.1 TR20882c0g2.1 TR76835c0g1.1 TR60056c0g1.1 TR76663c0g1.1 TR81578c0g1.1 TR21472c0g1.1	Diterpenoid biosynthesis	1364.9	0	0	0.337673	0.337673	0.337673	0.337673
hydroxyabietatic acid dehydrogenation	1.0 hydroxyabietic_acid[h] <=> 1.0 abietate[h] + 1.0 WATER[h] + 1.0 H+[h]	Spont			Diterpenoid biosynthesis	2000	0	0	0.337673	0.337673	0.337673	0.337673
abietadiene synthase 2	1.0 copalyl-PP[h] + 1.0 NADP[h] <=> 1.0 abietatriene[h] + 1.0 NADPH[h] + 1.0 PPI[h]	PtLas		TR26733c0g1.1 TR45541c0g1.1 TR41179c0g1.1	Diterpenoid biosynthesis	281.291	1.27081	1.27081	1.27081	1.27081	1.27081	1.27081
dehydroabietadienol hydroxylase	1.0 abietatriene[h] + 2.0 NADPH[h] + 2.0 OXYGEN-MOLECULE[h] + 2.0 H+[h] <=> 1.0 dehydroabietadienal[h] + 3.0 WATER[h] + 2.0 NADP[h]	PtAO			Diterpenoid biosynthesis	2000	1.27081	1.27081	1.27081	1.27081	1.27081	1.27081
dehydroabietadienal hydroxylase	1.0 dehydroabietadienal[h] + 1.0 OXYGEN-MOLECULE[h] + 1.0 NADPH[h] <=> 1.0 dehydroabietate[h] + 1.0 NADP[h] + 1.0 WATER[h]	PtAO2			Diterpenoid biosynthesis	2000	1.27081	1.27081	1.27081	1.27081	1.27081	1.27081
GGPP Synthase	3.0 DMAPP[h] + 1.0 IPP[h] <=> 1.0 GGPP[h] + 1.0 PPI[h]	GGPPS a	2.5.1.29	TR24675c0g1.1 TR56445c0g1.1 TR67559c0g2.2 TR67559c0g2.1 TR67559c1g1.1 TR82439c0g1.1 TR75040c0g1.1 TR70275c0g1.1 TR67559c0g1.1 TR77330c0g1.1 TR42708c0g1.1	Diterpenoid biosynthesis	1158.99	2.44159	2.44159	2.44159	2.44159	2.44159	2.44159
A-CoA synthetase 2	1.0 ACET[h] + 1.0 ATP[h] + 1.0 CO-A[h] <=> 1.0 ACETYL-COA[h] + 1.0 AMP[h] + 1.0 H+[h] + 1.0 PPI[h]	ACoAS_h	6.2.1.1	TR16656c0g1.1 TR69508c0g1.1 TR10913c0g1.1 TR9427c0g1.1	Fatty acid biosynthesis	124.425	0.040541	0.040541	0.040541	0.040541	0.040541	0.040541
ATP-Cit lyase	1.0 ATP[c] + 1.0 CIT[c] + 1.0 CO-A[c] <=> 1.0 ACETYL-COA[c] + 1.0 ADP[c] + 1.0 OXALACETIC_ACID[c] + 1.0 Pi[c]	ATPCitL_c	2.3.3.8	TR39123c0g1.1 TR20326c0g1.1 TR78756c0g1.1 TR61874c0g1.1	Fatty acid biosynthesis	501.512	3.27997	3.27997	3.27997	3.27997	3.27997	3.27997
A-CoA carboxylase 1	1.0 ACETYL-COA[c] + 1.0 ATP[c] + 1.0 HCO3[c] <=> 1.0 ADP[c] + 1.0 H+[c] + 1.0 MALONYL-COA[c] + 1.0 Pi[c]	ACoAC_c	6.4.1.2	TR43177c0g1.1	Fatty acid biosynthesis	62.28	0.057658	0.057658	0.057658	0.057658	0.057658	0.057658
A-CoA carboxylase h	1.0 ACETYL-COA[h] + 1.0 ATP[h] + 1.0 HCO3[h] <=> 1.0 ADP[h] + 1.0 H+[h] + 1.0 MALONYL-COA[h] + 1.0 Pi[h]	ACoAC_h	6.4.1.2	TR43177c0g1.1	Fatty acid biosynthesis	62.28	0	0	0	0	0	0
Fatty acyl CoA synthase A	1.0 ACP[h] + 1.0 MALONYL-COA[h] <=> 1.0 CO-A[h] + 1.0 DASH-ACP[h]	ACPM_h	2.3.1.39	TR1631c0g1.1 TR19159c0g1.1 TR36180c0g1.1 TR51239c0g1.1 TR32975c0g1.1 TR85283c0g1.1 TR66525c0g1.1 TR17255c0g1.1 TR9905c0g2.1	Fatty acid biosynthesis	1296.37	0.057658	0.057658	0.057658	0.057658	0.057658	0.057658
beta-ketoacyl-acyl-carrier-protein synthase 3	1.0 ACETYL-COA[h] + 1.0 DASH-ACP[h] + 1.0 H+[h] <=> 1.0 CARBON-DIOXIDE[h] + 1.0 CO-A[h] + 1.0 acetoacetyl-ACP[h]	BPS3	2.3.1.180	TR78421c0g1.1 TR66109c0g1.1 TR78677c0g1.1 TR29539c0g1.2 TR9756c0g2.1 TR20282c0g1.1	Fatty acid biosynthesis	290.732	0.007207	0.007207	0.007207	0.007207	0.007207	0.007207
fatty acyl CoA synthase B	1.0 H+[h] + 1.0 NADPH[h] + 1.0 acetoacetyl-ACP[h] <=> 1.0 3-hydroxybutanoyl-ACP[h] + 1.0 NADP[h]	ACPM_h	1.1.1.100	TR1631c0g1.1 TR19159c0g1.1 TR36180c0g1.1 TR51239c0g1.1 TR32975c0g1.1 TR85283c0g1.1 TR66525c0g1.1 TR17255c0g1.1 TR9905c0g2.1	Fatty acid biosynthesis	1296.37	0.007207	0.007207	0.007207	0.007207	0.007207	0.007207
fatty acyl CoA synthase C	1.0 3-hydroxybutanoyl-ACP[h] <=> 1.0 Crotonyl-ACP[h] + 1.0 WATER[h]	ACPM_h	2.3.1.85	TR1631c0g1.1 TR19159c0g1.1 TR36180c0g1.1 TR51239c0g1.1 TR32975c0g1.1 TR85283c0g1.1 TR66525c0g1.1 TR17255c0g1.1 TR9905c0g2.1	Fatty acid biosynthesis	1296.37	0.007207	0.007207	0.007207	0.007207	0.007207	0.007207
enoyl-ACP-reductase	1.0 Crotonyl-ACP[h] + 1.0 H+[h] + 1.0 NADH[h] <=> 1.0 Butyryl-ACP[h] + 1.0 NAD[h]	EAR	1.3.1.9	TR86333c0g1.1 TR77634c0g1.1 TR49574c0g1.1 TR37698c0g1.1	Fatty acid biosynthesis	541.661	0.007207	0.007207	0.007207	0.007207	0.007207	0.007207
beta-ketoacyl-acyl-carrier-protein synthase 1a	1.0 Butyryl-ACP[h] + 1.0 DASH-ACP[h] + 1.0 H+[h] <=> 1.0 ACP[h] + 1.0 CARBON-DIOXIDE[h] + 1.0 Hexanoyl-ACP[h]	BPS1	2.3.1.41	TR78421c0g1.1 TR66109c0g1.1 TR78677c0g1.1 TR29539c0g1.2 TR9756c0g2.1 TR20282c0g1.1	Fatty acid biosynthesis	290.732	0.007207	0.007207	0.007207	0.007207	0.007207	0.007207
beta-ketoacyl-acyl-carrier-protein synthase 1b	1.0 DASH-ACP[h] + 1.0 H+[h] + 1.0 Hexanoyl-ACP[h] <=> 1.0 ACP[h] + 1.0 CARBON-DIOXIDE[h] + 1.0 Octanoyl-ACP[h]	BPS1	2.3.1.41	TR78421c0g1.1 TR66109c0g1.1 TR78677c0g1.1 TR29539c0g1.2 TR9756c0g2.1 TR20282c0g1.1	Fatty acid biosynthesis	290.732	0.007207	0.007207	0.007207	0.007207	0.007207	0.007207
beta-ketoacyl-acyl-carrier-protein synthase 1c	1.0 DASH-ACP[h] + 1.0 H+[h] + 1.0 Octanoyl-ACP[h] <=> 1.0 ACP[h] + 1.0 CARBON-DIOXIDE[h] + 1.0 Decanoyl-ACP[h]	BPS1	2.3.1.41	TR78421c0g1.1 TR66109c0g1.1 TR78677c0g1.1 TR29539c0g1.2 TR9756c0g2.1 TR20282c0g1.1	Fatty acid biosynthesis	290.732	0.007207	0.007207	0.007207	0.007207	0.007207	0.007207
beta-ketoacyl-acyl-carrier-protein synthase 1d	1.0 DASH-ACP[h] + 1.0 Decanoyl-ACP[h] + 1.0 H+[h] <=> 1.0 ACP[h] + 1.0 CARBON-DIOXIDE[h] + 1.0 Dodecanoyl-ACP[h]	BPS1	2.3.1.41	TR78421c0g1.1 TR66109c0g1.1 TR78677c0g1.1 TR29539c0g1.2 TR9756c0g2.1 TR20282c0g1.1	Fatty acid biosynthesis	290.732	0.007207	0.007207	0.007207	0.007207	0.007207	0.007207
laurate synthaseb	1.0 Dodecanoyl-ACP[h] + 1.0 WATER[h] <=> 1.0 ACP[h] + 1.0 H+[h] + 1.0 Laurate[h]	LRS	3.1.2.21		Fatty acid biosynthesis	0	0	0	0	0	0	0
lauryl-coa ligase	1.0 CO-A[h] + 1.0 H+[h] + 1.0 Laurate[h] <=> 1.0 Lauroyl-COA[h] + 1.0 WATER[h]	LCL	3.1.2.2	TR4114c0g1.1 TR12999c0g1.1	Fatty acid biosynthesis	104.363	0	0	0	0	0	0
fatty acyl CoA synthase D	1.0 DASH-ACP[h] + 1.0 Dodecanoyl-ACP[h] + 1.0 H+[h] <=> 1.0 ACP[h] + 1.0 CARBON-DIOXIDE[h] + 1.0 Myristoyl-ACP[h]	ACPM_h	2.3.1.41	TR1631c0g1.1 TR19159c0g1.1 TR36180c0g1.1 TR51239c0g1.1 TR32975c0g1.1 TR85283c0g1.1 TR66525c0g1.1 TR17255c0g1.1 TR9905c0g2.1	Fatty acid biosynthesis	1296.37	0.007207	0.007207	0.007207	0.007207	0.007207	0.007207
beta-ketoacyl-acyl-carrier-protein synthase 1e	1.0 DASH-ACP[h] + 1.0 H+[h] + 1.0 Myristoyl-ACP[h] <=> 1.0 ACP[h] + 1.0 CARBON-DIOXIDE[h] + 1.0 Palmitoyl-ACP[h]	BPS1	2.3.1.41	TR78421c0g1.1 TR66109c0g1.1 TR78677c0g1.1 TR29539c0g1.2 TR9756c0g2.1 TR20282c0g1.1	Fatty acid biosynthesis	290.732	0.007207	0.007207	0.007207	0.007207	0.007207	0.007207
beta-ketoacyl-acyl-carrier-protein synthase 1f	1.0 DASH-ACP[h] + 1.0 H+[h] + 1.0 Palmitoyl-ACP[h] <=> 1.0 ACP[h] + 1.0 CARBON-DIOXIDE[h] + 1.0 Stearoyl-ACP[h]	BPS1	2.3.1.41	TR78421c0g1.1 TR66109c0g1.1 TR78677c0g1.1 TR29539c0g1.2 TR9756c0g2.1 TR20282c0g1.1	Fatty acid biosynthesis	290.732	0.007207	0.007207	0.007207	0.007207	0.007207	0.007207
Stearoyl-ACP-hydrolase	1.0 Stearoyl-ACP[h] + 1.0 WATER[h] <=> 1.0 ACP[h] + 1.0 H+[h] + 1.0 Stearate[h]	FASN2	3.1.2.14	TR23945c1g2.1 TR23945c2g1.1 TR23945c1g1.1 TR2024c0g1.1 TR23945c2g1.2 TR23945c2g1.3	Fatty acid biosynthesis	183.979	0	0	0	0	0	0
Palmitoyl-ACP-hydrolase	1.0 Palmitoyl-ACP[h] + 1.0 WATER[h] <=> 1.0 ACP[h] + 1.0 H+[h] + 1.0 Palmitate[h]	FASN	3.1.2.14	TR4114c0g1.1 TR12999c0g1.1	Fatty acid biosynthesis	104.363	0	0	0	0	0	0
palmitoyl-desaturase	1.0 Palmitate[h] + 2.0 H+[h] + 1.0 OXYGEN-MOLECULE[h] <=> 1.0 Palmitoleate[h] + 2.0 WATER[h]	FAD9	1.14.19.2	TR63993c0g1.1 TR42060c0g1.1 TR3155c0g1.1 TR22636c0g1.1 TR35770c0g1.1 TR37145c0g1.1 TR86115c0g1.1 TR34096c0g1.1 TR42614c0g1.1 TR76963c0g2.1 TR59486c0g2.1	Fatty acid biosynthesis	816.549	0	0	0	0	0	0
steroyl oxidase	1.0 OXYGEN-MOLECULE[h] + 1.0 Stearoyl-ACP[h] + 2.0 H+[h] <=> 1.0 Oleoyl-ACP[h] + 2.0 WATER[h]	SRO	1.14.19.2		Fatty acid biosynthesis	0	0.007207	0.007207	0.007207	0.007207	0.007207	0.007207
Oleoyl-ACP-hydrolase	1.0 Oleoyl-ACP[h] + 1.0 WATER[h] <=> 1.0 ACP[h] + 1.0 H+[h] + 1.0 Oleate[h]	OAH	3.1.2.14	TR23945c1g2.1 TR23945c2g1.1 TR23945c1g1.1 TR2024c0g1.1 TR23945c2g1.2 TR23945c2g1.3	Fatty acid biosynthesis	183.979	0.007207	0.007207	0.007207	0.007207	0.007207	0.007207
long chain acyl-coa synthetase	1.0 CO-A[h] + 1.0 ATP[h] + 1.0 Oleate[h] <=> 1.0 Oleoyl-COA[h] + 1.0 AMP[h] + 1.0 PPI[h]	LACS	6.2.1.3	TR49339c0g1.1 TR7990c0g1.1 TR27835c1g1.1 TR67628c0g1.1	Fatty acid biosynthesis	217.978	0	0	0	0	0	0
oleoyl-desaturase	1.0 Oleate[h] + 2.0 H+[h] + 1.0 OXYGEN-MOLECULE[h] <=> 1.0 Linoleate[h] + 2.0 WATER[h]	FAD2	1.14.19.22	TR63993c0g1.1 TR42060c0g1.1 TR3155c0g1.1 TR22636c0g1.1 TR35770c0g1.1 TR37145c0g1.1 TR86115c0g1.1 TR34096c0g1.1 TR42614c0g1.1 TR76963c0g2.1 TR59486c0g2.1	Fatty acid biosynthesis	816.549	0.007207	0.007207	0.007207	0.007207	0.007207	0.007207
linolenoyl desaturase	1.0 Linoleate[h] + 2.0 H+[h] + 1.0 OXYGEN-MOLECULE[h] <=> 1.0 Linolenate[h] + 2.0 WATER[h]	FAD3	1.14.19.25	TR63993c0g1.1 TR42060c0g1.1 TR3155c0g1.1 TR22636c0g1.1 TR35770c0g1.1 TR37145c0g1.1 TR86115c0g1.1 TR34096c0g1.1 TR42614c0g1.1 TR76963c0g2.1 TR59486c0g2.1	Fatty acid biosynthesis	816.549	0.007207	0.007207	0.007207	0.007207	0.007207	0.007207
Chalcone isomerase	1.0 NarC[c] <=> 1.0 Naringenin[c]	CHI	5.5.1.6	TR54930c0g1.1 TR22751c0g1.1	Flavonoid Biosynthesis	216.911	0	0	0	0	0	0
chalcone synthase	1.0 P-COUMAROYL-COA[c] + 3.0 MALONYL-COA[c] <=> 1.0 NarC[c] + 3.0 CARBON-DIOXIDE[c] + 4.0 CO-A[c]	CHS	2.3.1.74	TR43632c0g1.1 TR55c0g1.1 TR73080c0g1.1 TR62441c0g1.1 TR78573c1g1.1 TR14372c0g1.1 TR78573c0g1.1 TR47705c0g1.1 TR76982c0g1.1 TR26944c0g1.1 TR76982c0g2.1	Flavonoid Biosynthesis	1244.55	0	0	0	0	0	0
cinnamate 2-hydroxylase	1.0 H+[c] + 1.0 NADPH[c] + 1.0 OXYGEN-MOLECULE[c] + 1.0 cinnamate[c] <=> 1.0 NADP[c] + 1.0 WATER[c] + 1.0 coumarate[c]	C2H	1.14.13.11	TR75890c0g1.1 TR55938c0g2.1	Flavonoid Biosynthesis	277.036	0	0	0	0	0	0
coumarate-CoA ligase	1.0 ATP[c] + 1.0 CO-A[c] + 1.0 coumarate[c] <=> 1.0 AMP[c] + 1.0 P-COUMAROYL-COA[c] + 1.0 PPI[c]	4CL	6.2.1.12	TR56966c0g1.1 TR69018c0g1.1 TR46370c0g1.1 TR79675c0g1.1	Flavonoid Biosynthesis	243.952	0	0	0	0	0	0
flavanoid 3', 5'-hydroxylase	1.0 dihydrokaempferol[c] + 2.0 H+[c] + 2.0 NADPH[c] + 2.0 OXYGEN-MOLECULE[c] <=> 1.0 dihydromyricetin[c] + 2.0 NADP[c] + 2.0 WATER[c]	F3,5H	1.14.13.88	TR28887c0g1.1 TR63354c0g1.1 TR52227c0g1.1 TR16229c0g1.1 TR8705c0g1.1	Flavonoid Biosynthesis	1204.89	0	0	0	0	0	0
flavanone 3-hydroxylase	1.0 2-KETOGLUTARATE[c] + 1.0 Naringenin[c] + 1.0 OXYGEN-MOLECULE[c] <=> 1.0 CARBON-DIOXIDE[c] + 1.0 SUC[c] + 1.0 dihydrokaempferol[c]	F3H kg	1.14.11.9	TR28887c0g1.1 TR8705c0g1.1	Flavonoid Biosynthesis	787.829	0	0	0	0	0	0
flavonoid 3'-hydroxylase	1.0 H+[c] + 1.0 NADPH[c] + 1.0 OXYGEN-MOLECULE[c] + 1.0 dihydrokaempferol[c] <=> 1.0 NADP[c] + 1.0 WATER[c] + 1.0 dihydroquercetin[c]	F3H	1.14.13.21	TR28887c0g1.1 TR8705c0g1.1	Flavonoid Biosynthesis	787.829	0	0	0	0	0	0
flavonol synthase	1.0 2-KETOGLUTARATE[c] + 1.0 UDP-GLUCOSE[c] + 1.0 OXYGEN-MOLECULE[c] + 1.0 dihydroquercetin[c] <=> 1.0 CARBON-DIOXIDE[c] + 1.0 SUC[c] + 1.0 UDP[c] + 1.0 WATER[c] + 1.0 rutin[c]	FLS a	1.14.11.23	TR28887c0g1.1 TR8705c0g1.1	Flavonoid Biosynthesis	787.829	0	0	0	0	0	0
flavonol synthase 3MeMyr	1.0 S-ADENOSYLMETHIONINE[c] + 1.0 dihydromyricetin[c] <=> 1.0 3-O-methylmyricetin[c] + 1.0 ADENOSYL-HOMO-CYS[c]	FLS b	1.14.11.23	TR28887c0g1.1 TR8705c0g1.1	Flavonoid Biosynthesis	787.829	0	0	0	0	0	0
flavonol synthase K3Rha	1.0 UDP-GLUCOSE[c] + 1.0 dihydrokaempferol[c] <=> 1.0 H+[c] + 1.0 UDP[c] + 1.0 kaempferol-rhamnoside[c]	FLS c	1.14.11.23	TR28887c0g1.1 TR8705c0g1.1	Flavonoid Biosynthesis	787.829	0	0	0	0	0	0
phenylalanine AMMONIUM-lyase	1.0 PHE[c] <=> 1.0 NH3[c] + 1.0 cinnamate[c]	PAL	4.3.1.24	TR43691c0g1.1 TR27801c0g1.1 TR46345c0g1.1	Flavonoid Biosynthesis	133.202	0	0	0	0	0	0
FNR	1.0 H+[h] + 1.0 NADP[h] + 2.0 Reduced-ferredoxins[h] <=> 1.0 NADPH[h] + 2.0 Oxidized-ferredoxins[h]	Fd-NADPR_h	1.18.1.2	TR49403c0g1.1 TR33910c0g1.1 TR62377c0g1.1 TR32267c0g1.1 TR54756c0g1.1 TR37143c0g1.1 TR22717c0g1.1 TR19197c0g1.1	FNR	805.33	13.898	4.3574	0	0	0	0
FNR-nonphoto	1.0 NADPH[h] + 2.0 Oxidized-ferredoxins[h] <=> 1.0 H+[h] + 1.0 NADP[h] + 2.0 Reduced-ferredoxins[h]	Fd-NADPR_h	1.18.1.2	TR49403c0g1.1 TR33910c0g1.1 TR62377c0g1.1 TR32267c0g1.1 TR54756c0g1.1 TR37143c0g1.1 TR22717c0g1.1 TR19197c0g1.1	FNR-nonphoto	805.33	0	0	5.0176	14.3926	20.001	23.7676
FBP aldolase 2	1.0 FRUCTOSE-16-DIPHOSPHATE[c] <=> 1.0 DIHYDROXY-ACETONE-PHOSPHATE[c] + 1.0 GAP[c]	FBPA_c	4.1.2.13	TR44988c0g1.1 TR44988c0g2.1 TR31466c0g1.1 TR69085c0g1.1 TR62717c0g1.1 TR18838c0g1.1 TR58070c0g1.1	Glycolysis & gluconeogenesis	2959.23	9.86235	10.3394	10.8081	11.2769	11.5573	11.7456
PGA kinase 2	1.0 ADP[c] + 1.0 DPG[c] <=> 1.0 ATP[c] + 1.0 G3P[c]	PGAK_c	2.7.2.3	TR37475c0g1.1 TR53600c0g1.1 TR818c0g1.2 TR818c0g1.1 TR9474c0g1.1	Glycolysis & gluconeogenesis	553.107	0.68472	-2.30261	-6.99011	-11.6776	-14.4818	-16.3651
PEP carboxykinase	1.0 ATP[c] + 1.0 OXALACETIC_ACID[c] <=> 1.0 ADP[c] + 1.0 CARBON-DIOXIDE[c] + 1.0 PHOSPHO-ENOL-PYRUVATE[c]	PEPCK_c	4.1.1.49	TR86280c0g1.1 TR2468c0g1.1 TR84974c0g1.1	Glycolysis & gluconeogenesis	111.281	0	0	0	0	0	0
F26BP phosphorylase	1.0 beta-D-fructose-2,6-bisphosphate[c] + 1.0 WATER[c] <=> 1.0 BETA-D-FRUCTOSE[c] + 1.0 Pi[c]	F26BPPh_c	3.1.3.46	TR62655c0g1.1	Glycolysis & gluconeogenesis	24.4453	0	0	0	0	0	0
F6P kinase	1.0 ATP[c] + 1.0 BETA-D-FRUCTOSE[c] <=> 1.0 ADP[c] + 1.0 beta-D-fructose-2,6-bisphosphate[c] + 1.0 H+[c]	F6PK2_c	2.7.1.105	TR62655c0g1.1	Glycolysis & gluconeogenesis	24.4453	0	0	0	0	0	0
S6P phosphorylase	1.0 SUC-6-P[c] + 1.0 WATER[c] <=> 1.0 Pi[c] + 1.0 SUCROSE[c]	S6PPh_c	3.1.3.24	TR79329c1g1.1 TR49855c0g1.1	Glycolysis & gluconeogenesis	100.639	0	0	0	0	0	0
S6P synthase	1.0 BETA-D-FRUCTOSE[c] + 1.0 UDP-GLUCOSE[c] <=> 1.0 SUC-6-P[c] + 1.0 UDP[c]	S6PS_c	2.4.1.14	TR79329c1g1.1	Glycolysis & gluconeogenesis	55.6277	0	0	0	0	0	0
GAP dehydrogenase 2	1.0 GAP[c] + 1.0 NADP[c] + 1.0 Pi[c] <=> 1.0 DPG[c] + 1.0 H+[c] + 1.0 NADPH[c]	GAPDH2_c	1.2.1.13	TR15346c0g1.1 TR587c0g1.1 TR8820c0g1.1 TR44802c0g1.1 TR2511c0g1.1 TR85223c0g1.1 TR13966c0g1.1 TR21102c0g1.1 TR66831c16g1.1	Glycolysis & gluconeogenesis	2564.19	0.68472	-2.30261	-6.99011	-11.6776	-14.4818	-16.3651
FBPase 2	1.0 FRUCTOSE-16-DIPHOSPHATE[c] + 1.0 WATER[c] <=> 1.0 BETA-D-FRUCTOSE[c] + 1.0 Pi[c]	FBPase_c	3.1.3.11	TR43797c0g1.1 TR20550c0g1.1 TR47841c0g1.1 TR65434c0g2.1 TR62655c0g1.1 TR56107c0g1.1 TR13968c0g1.1	Glycolysis & gluconeogenesis	438.879	0	0	0	0	0	0
TP isomerase 2	1.0 GAP[c] <=> 1.0 DIHYDROXY-ACETONE-PHOSPHATE[c]	TPI_c	5.3.1.1	TR78115c0g1.1 TR33675c0g1.2 TR15446c7g1.5 TR33675c0g1.1 TR40961c0g1.1	Glycolysis & gluconeogenesis	358.57	-8.58967	-7.09601	-4.75226	-2.40851	-1.0064	-0.064756
Enolase 1	1.0 2-PG[c] <=> 1.0 PHOSPHO-ENOL-PYRUVATE[c] + 1.0 WATER[c]	Enol_c	4.2.1.11	TR50567c0g1.1 TR17293c0g1.1 TR75386c1g1.1 TR62577c0g1.1 TR14824c0g1.1 TR30340c0g1.1 TR64528c0g1.1 TR14224c0g1.1	Glycolysis & gluconeogenesis	492.176	17.2597	19.6448	21.9886	24.3323	25.7344	27.169
Enolase 2	1.0 2-PG[h] <=> 1.0 PHOSPHO-ENOL-PYRUVATE[h] + 1.0 WATER[h]	Enol_h	4.2.1.11	TR50567c0g1.1 TR17293c0g1.1 TR75386c1g1.1 TR62577c0g1.1 TR14824c0g1.1 TR30340c0g1.1 TR64528c0g1.1 TR14224c0g1.1	Glycolysis & gluconeogenesis	492.176	4.4924	4.01538	3.54663	3.07788	2.79745	2.11623
PGA mutase 1	1.0 G3P[c] <=> 1.0 2-PG[c]	PGAM_c	5.4.2.1	TR46650c0g1.1 TR38276c0g1.1 TR6922c0g1.1 TR29712c0g1.1 TR67680c0g1.1 TR67700c0g1.1 TR18200c0g1.1	Glycolysis & gluconeogenesis	353.589	17.2597	19.6448	21.9886	24.3323	25.7344	27.169
PGA mutase 2	1.0 G3P[h] <=> 1.0 2-PG[h]	PGAM_h	5.4.2.1	TR46650c0g1.1 TR38276c0g1.1 TR6922c0g1.1 TR29712c0g1.1 TR67680c0g1.1 TR67700c0g1.1 TR18200c0g1.1	Glycolysis & gluconeogenesis	353.589	4.4924	4.01538	3.54663	3.07788	2.79745	2.11623
6-Phosphofructokinase 1	1.0 ATP[h] + 1.0 BETA-D-FRUCTOSE[h] <=> 1.0 ADP[h] + 1.0 FRUCTOSE-16-DIPHOSPHATE[h] + 1.0 H+[h]	F6PK1_h	2.7.1.11	TR28016c0g1.1 TR44016c0g1.1 TR62655c0g1.1 TR25778c0g1.1	Glycolysis & gluconeogenesis	105.913	0	0	0	0	0	0
6-Phosphofructokinase 2	1.0 ATP[c] + 1.0 BETA-D-FRUCTOSE[c] <=> 1.0 ADP[c] + 1.0 FRUCTOSE-16-DIPHOSPHATE[c] + 1.0 H+[c]	F6PK1_c	2.7.1.11	TR28016c0g1.1 TR44016c0g1.1 TR62655c0g1.1 TR25778c0g1.1	Glycolysis & gluconeogenesis	105.913	0	0	0	0	0	0
Pyr kinase 1	1.0 ADP[c] + 1.0 H+[c] + 1.0 PHOSPHO-ENOL-PYRUVATE[c] <=> 1.0 ATP[c] + 1.0 PYRUVATE[c]	PyrK_c	2.7.1.40	TR79109c0g1.1 TR21864c0g1.1 TR68825c0g1.1	Glycolysis & gluconeogenesis	201.686	17.2597	19.6448	21.9886	24.3323	25.7344	27.169
Pyr kinase 2	1.0 ADP[h] + 1.0 H+[h] + 1.0 PHOSPHO-ENOL-PYRUVATE[h] <=> 1.0 ATP[h] + 1.0 PYRUVATE[h]	PyrK_h	2.7.1.40	TR49667c0g1.1 TR11281c0g1.1	Glycolysis & gluconeogenesis	133.945	3.76268	3.28565	2.8169	2.34815	2.06772	1.3865
Fructofuranosidase	1.0 SUCROSE[c] + 1.0 WATER[c] <=> 1.0 BETA-D-FRUCTOSE[c] + 1.0 GLC[c]	FrcFD_c	3.2.1.26	TR56056c0g1.1 TR73544c0g1.1 TR78372c0g1.1	Glycolysis & gluconeogenesis	81.7807	9.80019	10.2772	10.746	11.2147	11.4951	11.6835
Fructokinase	1.0 ATP[c] <=> 1.0 ADP[c] + 1.0 H+[c]	FrcK_c	2.7.1.4	TR63211c0g1.1 TR64154c0g1.1	Glycolysis & gluconeogenesis	393.836	0	0	0	0	0	0
Suc synthase	1.0 SUCROSE[c] + 1.0 UDP[c] <=> 1.0 BETA-D-FRUCTOSE[c] + 1.0 UDP-GLUCOSE[c]	SucS_c	2.4.1.13	TR19063c0g1.1 TR59829c0g1.1 TR26476c0g1.1 TR79329c1g1.1 TR41543c0g1.1 TR33451c0g1.1 TR71044c0g1.1	Glycolysis & gluconeogenesis	502.766	0.062162	0.062162	0.062162	0.062162	0.062162	0.062162
Hexokinase	1.0 ATP[c] + 1.0 GLC[c] <=> 1.0 ADP[c] + 1.0 GLC-6-P[c] + 1.0 H+[c]	HEXK_c	2.7.1.1	TR46039c0g1.1 TR16747c0g1.1	Glycolysis & gluconeogenesis	44.6127	9.80019	10.2772	10.746	11.2147	11.4951	11.6835
G1P adenylyltransferase	1.0 ATP[h] + 1.0 GLC-1-P[h] <=> 1.0 ADP-D-GLUCOSE[h] + 1.0 PPI[h]	AGPase_h	2.7.7.27	TR11146c0g1.1 TR25253c0g1.1 TR4637c0g1.1 TR43212c0g1.1 TR49892c0g1.1	Glycolysis & gluconeogenesis	145.988	0	0	0	0	0	0
G6P isomerase 1	1.0 GLC-6-P[h] <=> 1.0 BETA-D-FRUCTOSE[h]	PGI_h	5.3.1.9	TR27783c0g1.1 TR28813c0g1.1 TR34261c0g1.1 TR24923c0g1.1 TR78834c0g3.1 TR52778c1g3.1	Glycolysis & gluconeogenesis	253.362	-1.4997	-3.4704	-6.2829	-9.0954	-10.7779	-11.9079
G6P isomerase 2	1.0 GLC-6-P[c] <=> 1.0 BETA-D-FRUCTOSE[c]	PGI_c	5.3.1.9	TR27783c0g1.1 TR28813c0g1.1 TR34261c0g1.1 TR24923c0g1.1 TR78834c0g3.1 TR52778c1g3.1	Glycolysis & gluconeogenesis	253.362	0	0	0	0	0	0
Phosphoglucomutase 1	1.0 GLC-6-P[h] <=> 1.0 GLC-1-P[h]	PGM_h	5.4.2.2	TR58778c0g1.1 TR59962c0g1.1 TR12441c0g2.1 TR62201c0g1.1	Glycolysis & gluconeogenesis	162.95	0	0	0	0	0	0
Phosphoglucomutase 2	1.0 GLC-6-P[c] <=> 1.0 GLC-1-P[c]	PGM_c	5.4.2.2	TR58778c0g1.1 TR59962c0g1.1 TR12441c0g2.1 TR62201c0g1.1	Glycolysis & gluconeogenesis	162.95	0	0	0	0	0	0
CDP-ME kinase	1.0 ATP[h] + 1.0 CDPME[h] <=> 1.0 ADP[h] + 1.0 CDPMEP[h]	CMK	2.7.1.148	TR86377c0g1.1 TR48084c0g1.1 TR72617c0g1.1	MEP Pathway	162.92	16.5433	16.5433	16.5433	16.5433	16.5433	16.5433
DXP-reductoisomerase	1.0 DOXP[h] + 1.0 H+[h] + 1.0 NADPH[h] <=> 1.0 MEP[h] + 1.0 NADP[h]	DXR	1.1.1.267	TR32519c0g1.1 TR50715c1g2.1	MEP Pathway	175.21	16.5433	16.5433	16.5433	16.5433	16.5433	16.5433
DXP-synthase	1.0 GAP[h] + 1.0 PYRUVATE[h] <=> 1.0 CARBON-DIOXIDE[h] + 1.0 DOXP[h]	DXS	2.2.1.7	TR12300c0g1.1 TR74313c0g1.1	MEP Pathway	200.092	16.5433	16.5433	16.5433	16.5433	16.5433	16.5433
GPP Synthase	1.0 DMAPP[h] + 1.0 IPP[h] <=> 1.0 GERANYL-PP[h] + 1.0 PPI[h]	GPPS	2.5.1.1	TR31542c0g1.1 TR8666c1g1.1 TR29939c0g1.1 TR29939c0g2.1 TR38110c0g3.1	MEP Pathway	148.451	3.38846	3.38846	3.38846	3.38846	3.38846	3.38846
HMBPP reductase IPP	1.0 H+[h] + 1.0 HMBPP[h] + 1.0 NADPH[h] <=> 1.0 IPP[h] + 1.0 NADP[h] + 1.0 WATER[h]	HDRI	1.17.1.2	TR49217c0g1.1 TR42717c0g1.1 TR78879c0g1.1	MEP Pathway	637.255	16.5433	16.5433	16.5433	16.5433	16.5433	16.5433
HMBPP synthase	1.0 MEcPP[h] + 2.0 Reduced-ferredoxins[h] <=> 1.0 HMBPP[h] + 1.0 WATER[h] + 2.0 Oxidized-ferredoxins[h]	HDS	1.17.7.1	TR57322c0g1.1 TR41192c0g1.1	MEP Pathway	150.239	16.5433	16.5433	16.5433	16.5433	16.5433	16.5433
IPP Isomerase	1.0 IPP[h] <=> 1.0 DMAPP[h]	IPI a	5.3.3.2	TR24887c0g1.1 TR802c0g1.1	MEP Pathway	212.572	10.7132	10.7132	10.7132	10.7132	10.7132	10.7132
MECDP-synthase	1.0 CDPMEP[h] <=> 1.0 CMP[h] + 1.0 MEcPP[h]	MDS	4.6.1.12	TR66783c0g1.1 TR69428c0g1.1	MEP Pathway	563.816	16.5433	16.5433	16.5433	16.5433	16.5433	16.5433
MEP cytidylyltransferase	1.0 CTP[h] + 1.0 MEP[h] <=> 1.0 CDPME[h] + 1.0 PPI[h]	MCT	2.7.7.60	TR60178c0g1.1 TR56443c0g2.1	MEP Pathway	294.397	16.5433	16.5433	16.5433	16.5433	16.5433	16.5433
a-Pinene synthase	1.0 GERANYL-PP[h] <=> 1.0 PPI[h] + 1.0 alpha-Pinene[h]	gPin1	4.2.3.119	TR59989c0g1.1 TR67569c0g1.1 TR81784c0g1.1 TR27325c0g1.1 TR79169c0g1.1 TR29499c0g1.1 TR86386c0g1.1 TR6264c0g1.1 TR41036c0g1.1 TR48375c0g1.1 TR78551c0g1.1	Monoterpenoid biosynthesis	1974.2	1.53883	1.53883	1.53883	1.53883	1.53883	1.53883
b-Pinene synthase	1.0 GERANYL-PP[h] <=> 1.0 PPI[h] + 1.0 beta-Pinene[h]	gPin2	4.2.3.120	TR59989c0g1.1 TR67569c0g1.1 TR81784c0g1.1 TR27325c0g1.1 TR79169c0g1.1 TR29499c0g1.1 TR86386c0g1.1 TR6264c0g1.1 TR41036c0g1.1 TR48375c0g1.1 TR78551c0g1.1	Monoterpenoid biosynthesis	1974.2	0.90058	0.90058	0.90058	0.90058	0.90058	0.90058
limonene synthase	1.0 GERANYL-PP[h] <=> 1.0 PPI[h] + 1.0 Limonene[h]	gLim	4.2.3.16	TR59989c0g1.1 TR67569c0g1.1 TR81784c0g1.1 TR27325c0g1.1 TR79169c0g1.1 TR29499c0g1.1 TR86386c0g1.1 TR6264c0g1.1 TR41036c0g1.1 TR48375c0g1.1 TR78551c0g1.1	Monoterpenoid biosynthesis	68.2067	0.79661	0.79661	0.79661	0.79661	0.79661	0.79661
camphene synthase	1.0 GERANYL-PP[h] <=> 1.0 Camphene[h] + 1.0 PPI[h]	gCam	4.2.3.117	TR59989c0g1.1 TR67569c0g1.1 TR81784c0g1.1 TR27325c0g1.1 TR79169c0g1.1 TR29499c0g1.1 TR86386c0g1.1 TR6264c0g1.1 TR41036c0g1.1 TR48375c0g1.1 TR78551c0g1.1	Monoterpenoid biosynthesis	1974.2	0.02257	0.02257	0.02257	0.02257	0.02257	0.02257
terpineol synthase 1	1.0 GERANYL-PP[h] + 1.0 WATER[h] <=> 1.0 alpha-Terpineol[h] + 1.0 PPI[h]	gTol	4.2.3.112	TR59989c0g1.1 TR67569c0g1.1 TR81784c0g1.1 TR27325c0g1.1 TR79169c0g1.1 TR29499c0g1.1 TR86386c0g1.1 TR6264c0g1.1 TR41036c0g1.1 TR48375c0g1.1 TR78551c0g1.1	Monoterpenoid biosynthesis	68.2067	0.03663	0.03663	0.03663	0.03663	0.03663	0.03663
terpineol synthase 2	1.0 GERANYL-PP[h] + 1.0 WATER[h] <=> 1.0 Terpinen-4-ol[h] + 1.0 PPI[h]	gTol2	4.2.3.112	TR59989c0g1.1 TR67569c0g1.1 TR81784c0g1.1 TR27325c0g1.1 TR79169c0g1.1 TR29499c0g1.1 TR86386c0g1.1 TR6264c0g1.1 TR41036c0g1.1 TR48375c0g1.1 TR78551c0g1.1	Monoterpenoid biosynthesis	68.2067	0	0	0	0	0	0
terpinolene synthase	1.0 GERANYL-PP[h] <=> 1.0 Terpinolene[h] + 1.0 PPI[h]	gTeo	4.2.3.113	TR59989c0g1.1 TR67569c0g1.1 TR81784c0g1.1 TR27325c0g1.1 TR79169c0g1.1 TR29499c0g1.1 TR86386c0g1.1 TR6264c0g1.1 TR41036c0g1.1 TR48375c0g1.1 TR78551c0g1.1	Monoterpenoid biosynthesis	68.2067	0	0	0	0	0	0
bornylPP synthase	1.0 GERANYL-PP[h] + 1.0 WATER[h] <=> 1.0 borneol[h] + 1.0 PPI[h]	gBor	5.5.1.22	TR59989c0g1.1 TR67569c0g1.1 TR81784c0g1.1 TR27325c0g1.1 TR79169c0g1.1 TR29499c0g1.1 TR86386c0g1.1 TR6264c0g1.1 TR41036c0g1.1 TR48375c0g1.1 TR78551c0g1.1	Monoterpenoid biosynthesis	68.2067	0	0	0	0	0	0
borneol dehydrogenase	1.0 borneol[h] + 1.0 NAD[h] <=> 1.0 Camphor[h] + 1.0 NADH[h] + 1.0 H+[h]	gCamp	1.1.1.227	TR59989c0g1.1 TR67569c0g1.1 TR81784c0g1.1 TR27325c0g1.1 TR79169c0g1.1 TR29499c0g1.1 TR86386c0g1.1 TR6264c0g1.1 TR41036c0g1.1 TR48375c0g1.1 TR78551c0g1.1	Monoterpenoid biosynthesis	68.2067	0	0	0	0	0	0
myrcene synthase	1.0 GERANYL-PP[h] <=> 1.0 PPI[h] + 1.0 Myrcene[h]	gMyr	4.2.3.15	TR59989c0g1.1 TR67569c0g1.1 TR81784c0g1.1 TR27325c0g1.1 TR79169c0g1.1 TR29499c0g1.1 TR86386c0g1.1 TR6264c0g1.1 TR41036c0g1.1 TR48375c0g1.1 TR78551c0g1.1	Monoterpenoid biosynthesis	68.2067	0.09324	0.09324	0.09324	0.09324	0.09324	0.09324
Acetyl-CoA C-acetyltransferase	2.0 ACETYL-COA[c] <=> 1.0 CO-A[c] + 1.0 acetoacetyl[c]	ACAT	2.3.1.9	TR25282c0g1.1	MVA Pathway	30.391	0.79032	0.79032	0.79032	0.79032	0.79032	0.79032
hydroxymethylglutaryl-coA synthase	1.0 ACETYL-COA[c] + 1.0 WATER[c] + 1.0 acetoacetyl[c] <=> 1.0 CO-A[c] + 1.0 H+[c] + 1.0 HMG-COA[c]	HMGS	2.3.3.10	TR71572c0g1.1	MVA Pathway	33.0623	0.79032	0.79032	0.79032	0.79032	0.79032	0.79032
hydroxymethylglutaryl-CoA reductase	1.0 HMG-COA[c] + 2.0 H+[c] + 2.0 NADPH[c] <=> 1.0 CO-A[c] + 1.0 MVA[c] + 2.0 NADP[c]	HMGR	1.1.1.34	TR14521c0g1.1	MVA Pathway	20.8763	0.79032	0.79032	0.79032	0.79032	0.79032	0.79032
mevalonate kinase	1.0 ATP[c] + 1.0 MVA[c] <=> 1.0 ADP[c] + 1.0 MVA-P[c]	MVAK	2.7.1.36		MVA Pathway	0	0.79032	0.79032	0.79032	0.79032	0.79032	0.79032
phosphomevalonate kinase	1.0 ATP[c] + 1.0 MVA-P[c] <=> 1.0 ADP[c] + 1.0 MVA-PP[c]	PMVK	2.7.4.2		MVA Pathway	0	0.79032	0.79032	0.79032	0.79032	0.79032	0.79032
diphosophomevalonate decarboxylase	1.0 ATP[c] + 1.0 MVA-PP[c] <=> 1.0 ADP[c] + 1.0 CARBON-DIOXIDE[c] + 1.0 IPP[c] + 1.0 Pi[c]	PPMDC	4.1.1.33	TR62742c0g1.1	MVA Pathway	19.932	0.79032	0.79032	0.79032	0.79032	0.79032	0.79032
IPP Isomerase c	1.0 IPP[c] <=> 1.0 DMAPP[c]	IPI b	5.3.3.2	TR24887c0g1.1 TR802c0g1.1	MVA Pathway	212.572	0.26344	0.26344	0.26344	0.26344	0.26344	0.26344
Deoxyuridine-triphosphatase	1.0 DUTP[c] + 1.0 WATER[c] <=> 1.0 DUMP[c] + 1.0 PPI[c] + 2.0 H+[c]	dUTPP_c	3.6.1.23	TR80803c0g1.1 TR79840c2g1.1	Nucleic acid synthesis	201.335	0	0	0	0	0	0
Nucleoside-diphosphate kinase 3	1.0 ATP[c] + 1.0 DADP[c] <=> 1.0 ADP[c] + 1.0 DATP[c] + 1.0 H+[c]	dADPK_c	2.7.4.6	TR57228c0g1.1 TR43741c0g1.1 TR78520c0g1.1 TR16661c0g1.1	Nucleic acid synthesis	889.146	0	0	0	0	0	0
Nucleoside-diphosphate kinase 4	1.0 ATP[c] + 1.0 DCDP[c] <=> 1.0 ADP[c] + 1.0 DTCP[c] + 1.0 H+[c]	dCDPK_c	2.7.4.6	TR57228c0g1.1 TR43741c0g1.1 TR78520c0g1.1 TR16661c0g1.1	Nucleic acid synthesis	889.146	0	0	0	0	0	0
Nucleoside-diphosphate kinase 5	1.0 ATP[c] + 1.0 DGDP[c] <=> 1.0 ADP[c] + 1.0 DGTP[c] + 1.0 H+[c]	dGDPK_c	2.7.4.6	TR57228c0g1.1 TR43741c0g1.1 TR78520c0g1.1 TR16661c0g1.1	Nucleic acid synthesis	889.146	0	0	0	0	0	0
Nucleoside-diphosphate kinase 7	1.0 ATP[c] + 1.0 DUDP[c] <=> 1.0 ADP[c] + 1.0 DUTP[c] + 1.0 H+[c]	dUDPK_c	2.7.4.6	TR57228c0g1.1 TR43741c0g1.1 TR78520c0g1.1 TR16661c0g1.1	Nucleic acid synthesis	889.146	0	0	0	0	0	0
Ribonucleotide reductase 1	1.0 ADP[c] + 1.0 H+[c] <=> 1.0 DADP[c] + 1.0 WATER[c]	ADPR_c	1.17.4.1	TR53201c0g1.1	Nucleic acid synthesis	30.2323	0	0	0	0	0	0
Ribonucleotide reductase 2	1.0 CDP[c] + 1.0 H+[c] <=> 1.0 DCDP[c] + 1.0 WATER[c]	CDPR_c	1.17.4.1	TR53201c0g1.1	Nucleic acid synthesis	30.2323	0	0	0	0	0	0
Ribonucleotide reductase 3	1.0 GDP[c] + 1.0 H+[c] <=> 1.0 DGDP[c] + 1.0 WATER[c]	GDPR_c	1.17.4.1	TR53201c0g1.1	Nucleic acid synthesis	30.2323	0	0	0	0	0	0
Ribonucleotide reductase 4	1.0 H+[c] + 1.0 UDP[c] <=> 1.0 DUDP[c] + 1.0 WATER[c]	UDPR_c	1.17.4.1	TR53201c0g1.1	Nucleic acid synthesis	30.2323	0	0	0	0	0	0
adenylate kinase 1	1.0 AMP[c] + 1.0 ATP[c] <=> 2.0 ADP[c]	AMPK_c	2.7.4.3	TR19705c0g1.1 TR51449c0g1.1 TR37344c0g1.1 TR76220c0g1.1	Nucleotide metabolism	165.774	0	0	0	0	0	0
adenylate kinase 2	1.0 AMP[h] + 1.0 ATP[h] <=> 2.0 ADP[h]	AMPK_h	2.7.4.3	TR4882c0g1.1 TR4713c0g1.1 TR35214c0g1.1	Nucleotide metabolism	211.552	0	0	0	0	0	0
Adenylo-SCA lyase 1	1.0 H+[h] + 1.0 P-RIBOSYL-4-SUCCCARB-AMINOIMIDAZOLE[h] <=> 1.0 AICAR[h] + 1.0 FUM[h]	DCAMPL1_h	4.3.2.2		Nucleotide metabolism	0	0	0	0	0	0	0
Adenylo-SCA lyase 2	1.0 ADENYLOSUCC[h] <=> 1.0 AMP[h] + 1.0 FUM[h]	DCAMPL2_h	4.3.2.2		Nucleotide metabolism	0	0.024324	0.024324	0.024324	0.024324	0.024324	0.024324
Adenylo-SCA synthase	1.0 GTP[h] + 1.0 IMP[h] + 1.0 L-ASPARTATE[h] <=> 1.0 ADENYLOSUCC[h] + 1.0 GDP[h] + 1.0 H+[h] + 1.0 Pi[h]	DCAMPS_h	6.3.4.4	TR6190c0g1.1 TR72618c0g1.1 TR37542c9g1.1	Nucleotide metabolism	95.713	0.024324	0.024324	0.024324	0.024324	0.024324	0.024324
AICAR formyltransferase	1.0 AICAR[h] + 1.0 FORMYL-THF-GLU-N[h] <=> 1.0 PHOSPHORIBOSYL-FORMAMIDO-CARBOXAMIDE[h] + 1.0 THF[h] + 2.0 H+[h]	AICARFT_h	2.1.2.3	TR50828c0g1.1 TR72104c0g1.1	Nucleotide metabolism	84.5463	0.024324	0.024324	0.024324	0.024324	0.024324	0.024324
AIR carboxylase	1.0 5-PHOSPHORIBOSYL-5-AMINOIMIDAZOLE[h] + 1.0 CARBON-DIOXIDE[h] <=> 1.0 H+[h] + 1.0 PHOSPHORIBOSYL-CARBOXY-AMINOIMIDAZOLE[h]	AIRC_h	4.1.1.21		Nucleotide metabolism	0	0	0	0	0	0	0
AMP deaminase	1.0 AMP[c] + 1.0 H+[c] + 1.0 WATER[c] <=> 1.0 AMMONIUM[c] + 1.0 IMP[c]	AMPDA_c	3.5.4.6	TR54357c0g1.1	Nucleotide metabolism	23.7767	0	0	0	0	0	0
amidophosphoribosyltransferase	1.0 GLN[h] + 1.0 PRPP[h] + 1.0 WATER[h] <=> 1.0 5-P-BETA-D-RIBOSYL-AMINE[h] + 1.0 GLT[h] + 1.0 H+[h] + 1.0 PPI[h]	ATase_h	2.4.2.14	TR5516c0g1.1	Nucleotide metabolism	65.7447	0	0	0	0	0	0
CDP Kinase	1.0 ATP[h] + 1.0 CDP[h] <=> 1.0 ADP[h] + 1.0 CTP[h]	CDPK		TR57228c0g1.1 TR43741c0g1.1	Nucleotide metabolism	481.448	16.5433	16.5433	16.5433	16.5433	16.5433	16.5433
CMP kinase c	1.0 ATP[c] + 1.0 CMP[c] + 1.0 H+[c] <=> 1.0 ADP[c] + 1.0 CDP[c]	NMPK_c	2.7.4.14	TR78520c0g1.1 TR16661c0g1.1	Nucleotide metabolism	407.698	0	0	0	0	0	0
CMP Kinase h	1.0 ATP[h] + 1.0 CMP[h] <=> 1.0 ADP[h] + 1.0 CDP[h]	CMPK		TR57228c0g1.1 TR43741c0g1.1	Nucleotide metabolism	481.448	16.5433	16.5433	16.5433	16.5433	16.5433	16.5433
CTP synthase	1.0 ATP[c] + 1.0 GLN[c] + 1.0 UTP[c] + 1.0 WATER[c] <=> 1.0 ADP[c] + 1.0 CTP[c] + 1.0 GLT[c] + 1.0 Pi[c] + 2.0 H+[c]	CTPS_c	6.3.4.2	TR84872c0g1.1 TR84872c0g2.1 TR38583c0g1.1 TR9284c0g1.1	Nucleotide metabolism	187.524	0	0	0	0	0	0
FGAM cyclo-ligase	1.0 5-PHOSPHORIBOSYL-N-FORMYLGLYCINEAMIDINE[h] + 1.0 ATP[h] <=> 1.0 5-PHOSPHORIBOSYL-5-AMINOIMIDAZOLE[h] + 1.0 ADP[h] + 1.0 H+[h] + 1.0 Pi[h]	FGAMCL_h	6.3.3.1	TR55777c0g1.1	Nucleotide metabolism	20.2667	0	0	0	0	0	0
FGAM synthase	1.0 5-P-RIBOSYL-N-FORMYLGLYCINEAMIDE[h] + 1.0 ATP[h] + 1.0 GLN[h] + 1.0 WATER[h] <=> 1.0 5-PHOSPHORIBOSYL-N-FORMYLGLYCINEAMIDINE[h] + 1.0 ADP[h] + 1.0 GLT[h] + 1.0 Pi[h] + 2.0 H+[h]	FGAMS_h	6.3.5.3	TR3267c1g1.1 TR66831c4g1.2 TR63380c0g1.1 TR33248c0g1.1	Nucleotide metabolism	508.351	0	0	0	0	0	0
GAR formyltransferase	1.0 5-PHOSPHO-RIBOSYL-GLYCINEAMIDE[h] + 1.0 FORMYL-THF-GLU-N[h] <=> 1.0 5-P-RIBOSYL-N-FORMYLGLYCINEAMIDE[h] + 1.0 THF[h] + 2.0 H+[h]	GARFT_h	2.1.2.2		Nucleotide metabolism	0	0	0	0	0	0	0
GMP synthase	1.0 ATP[c] + 1.0 GLN[c] + 1.0 WATER[c] + 1.0 XANTHOSINE-5-PHOSPHATE[c] <=> 1.0 AMP[c] + 1.0 GLT[c] + 1.0 GMP[c] + 1.0 H+[c] + 1.0 PPI[c]	GMPS_c	6.3.5.2	TR56446c0g1.1 TR17193c0g1.1	Nucleotide metabolism	89.4993	0	0	0	0	0	0
guanylate kinase	1.0 ATP[c] + 1.0 GMP[c] + 1.0 H+[c] <=> 1.0 ADP[c] + 1.0 GDP[c]	GMPK_c	2.7.4.8	TR79014c0g1.1 TR40510c0g1.1 TR72287c0g1.1	Nucleotide metabolism	72.2383	0	0	0	0	0	0
IMP cyclohydrolase	1.0 PHOSPHORIBOSYL-FORMAMIDO-CARBOXAMIDE[h] <=> 1.0 IMP[h] + 1.0 WATER[h]	IMPCH_h	3.5.4.10	TR50828c0g1.1 TR72104c0g1.1	Nucleotide metabolism	84.5463	0.024324	0.024324	0.024324	0.024324	0.024324	0.024324
IMP dehydrogenase	1.0 IMP[c] + 1.0 NAD[c] + 1.0 WATER[c] <=> 1.0 NADH[c] + 1.0 XANTHOSINE-5-PHOSPHATE[c]	IMPDH_c	1.1.1.205	TR23126c0g2.1 TR55269c4g1.2	Nucleotide metabolism	50.0127	0	0	0	0	0	0
Nucleoside-diphosphate kinase 1	1.0 ATP[h] + 1.0 GDP[h] <=> 1.0 ADP[h] + 1.0 GTP[h] + 1.0 H+[h]	GDPK_h	2.7.4.6	TR57228c0g1.1 TR43741c0g1.1 TR78520c0g1.1 TR16661c0g1.1	Nucleotide metabolism	889.146	0.024324	0.024324	0.024324	0.024324	0.024324	0.024324
Nucleoside-diphosphate kinase 2	1.0 ATP[c] + 1.0 UDP[c] <=> 1.0 ADP[c] + 1.0 H+[c] + 1.0 UTP[c]	UDPK_c	2.7.4.6	TR57228c0g1.1 TR43741c0g1.1 TR78520c0g1.1 TR16661c0g1.1	Nucleotide metabolism	889.146	0	0	0	0	0	0
Nucleoside-diphosphate kinase 6	1.0 ATP[c] + 1.0 TDP[c] <=> 1.0 ADP[c] + 1.0 H+[c] + 1.0 TTP[c]	dTDPK_c	2.7.4.6	TR57228c0g1.1 TR43741c0g1.1 TR78520c0g1.1 TR16661c0g1.1	Nucleotide metabolism	889.146	0	0	0	0	0	0
Nucleoside-diphosphate kinase 8	1.0 ATP[c] + 1.0 GDP[c] <=> 1.0 ADP[c] + 1.0 GTP[c] + 1.0 H+[c]	GDPK_c	2.7.4.6	TR57228c0g1.1 TR43741c0g1.1 TR78520c0g1.1 TR16661c0g1.1	Nucleotide metabolism	889.146	0	0	0	0	0	0
Nucleoside-triphosphatase	1.0 CTP[c] + 1.0 WATER[c] <=> 1.0 CDP[c] + 1.0 H+[c] + 1.0 Pi[c]	CTPP_c	3.6.1.15	TR12313c0g1.1 TR15424c0g1.1	Nucleotide metabolism	67.7013	0	0	0	0	0	0
OMP decarboxylase	1.0 H+[c] + 1.0 OROTIDINE-5-PHOSPHATE[c] <=> 1.0 CARBON-DIOXIDE[c] + 1.0 UMP[c]	OMPDC_c	4.1.1.23		Nucleotide metabolism	0	0	0	0	0	0	0
ORO PR-transferase	1.0 OROTATE[c] + 1.0 PRPP[c] <=> 1.0 H+[c] + 1.0 OROTIDINE-5-PHOSPHATE[c] + 1.0 PPI[c]	OROPRT_c	2.4.2.10	TR29212c0g1.1 TR58937c1g2.1	Nucleotide metabolism	44.6033	0	0	0	0	0	0
PRA-Gly ligase	1.0 5-P-BETA-D-RIBOSYL-AMINE[h] + 1.0 ATP[h] + 1.0 GLY[h] <=> 1.0 5-PHOSPHO-RIBOSYL-GLYCINEAMIDE[h] + 1.0 ADP[h] + 1.0 H+[h] + 1.0 Pi[h]	PRAGlyL_h	6.3.4.13	TR83284c0g1.1	Nucleotide metabolism	26.564	0	0	0	0	0	0
SAICAR synthase	1.0 ATP[h] + 1.0 L-ASPARTATE[h] + 1.0 PHOSPHORIBOSYL-CARBOXY-AMINOIMIDAZOLE[h] <=> 1.0 ADP[h] + 1.0 H+[h] + 1.0 P-RIBOSYL-4-SUCCCARB-AMINOIMIDAZOLE[h] + 1.0 Pi[h]	SAICARS_h	6.3.2.6		Nucleotide metabolism	0	0	0	0	0	0	0
Thymidine monophosphate kinase	1.0 ATP[c] + 1.0 H+[c] + 1.0 TMP[c] <=> 1.0 ADP[c] + 1.0 TDP[c]	dTMPK_c	2.7.4.9	TR78244c0g1.1 TR63845c0g1.1	Nucleotide metabolism	75.5303	0	0	0	0	0	0
Thymidylate synthase	1.0 DUMP[c] + 1.0 METHYLENE-THF[c] <=> 1.0 DIHYDROFOLATE-GLU-N[c] + 1.0 TMP[c]	dTMPS_c	2.1.1.45	TR15923c0g1.1 TR66831c8g1.1	Nucleotide metabolism	94.6317	0	0	0	0	0	0
UMP kinase	1.0 ATP[c] + 1.0 H+[c] + 1.0 UMP[c] <=> 1.0 ADP[c] + 1.0 UDP[c]	NMPK_c	2.7.4.14	TR31817c0g1.1	Nucleotide metabolism	148.495	0	0	0	0	0	0
Cellulose synthase 1	1.0 UDP-GLUCOSE[c] + 1.0 WATER[c] <=> 1.0 UDP[c] + 1.0 celluloseX+1[c]	CeS_C1	2.4.1.12	TR78406c0g1.1 TR49178c0g1.1 TR39078c0g1.1 TR73904c0g1.1 TR43456c0g1.1 TR6148c0g1.1 TR27277c0g1.1 TR20408c0g1.1 TR73500c0g1.1 TR45389c0g1.1 TR49778c0g1.1 TR7474c0g1.1 TR61609c0g1.1 TR2725c0g1.1	Cell wall sugar metabolism	757.251	0.020721	0.020721	0.020721	0.020721	0.020721	313.342
Cellulose synthase 2	1.0 UDP-GLUCOSE[c] + 1.0 celluloseX+1[c] <=> 1.0 UDP[c] + 1.0 celluloseX+2[c]	CeS_C2	2.4.1.12	TR78406c0g1.1 TR49178c0g1.1 TR39078c0g1.1 TR73904c0g1.1 TR43456c0g1.1 TR6148c0g1.1 TR27277c0g1.1 TR20408c0g1.1 TR73500c0g1.1 TR45389c0g1.1 TR49778c0g1.1 TR7474c0g1.1 TR61609c0g1.1 TR2725c0g1.1	Cell wall sugar metabolism	757.251	0.020721	0.020721	0.020721	0.020721	0.020721	313.342
Cellulose synthase 3	1.0 UDP-GLUCOSE[c] + 1.0 celluloseX+2[c] <=> 1.0 UDP[c] + 1.0 cellulose3[c]	CeS_C3	2.4.1.12	TR78406c0g1.1 TR49178c0g1.1 TR39078c0g1.1 TR73904c0g1.1 TR43456c0g1.1 TR6148c0g1.1 TR27277c0g1.1 TR20408c0g1.1 TR73500c0g1.1 TR45389c0g1.1 TR49778c0g1.1 TR7474c0g1.1 TR61609c0g1.1 TR2725c0g1.1	Cell wall sugar metabolism	757.251	0.020721	0.020721	0.020721	0.020721	0.020721	313.342
DHO dehydrogenase	1.0 DI-H-OROTATE[m] + 1.0 H+[m] + 1.0 UBIQUINONE-8[m] <=> 1.0 ubiquinol-8[m] + 1.0 OROTATE[m]	DHODH_m	1.3.5.2	TR81568c1g1.1	Other	66.705	0	0	0	0	0	0
DHOase	1.0 CARBAMYUL-L-ASPARTATE[h] <=> 1.0 DI-H-OROTATE[h] + 1.0 WATER[h]	DHOase_h	3.5.2.3	TR61637c0g1.1 TR58468c0g1.1	Other	44.563	0	0	0	0	0	0
Formate dehydrogenase	1.0 FORMATE[c] + 1.0 NAD[c] <=> 1.0 CARBON-DIOXIDE[c] + 1.0 NADH[c]	FDH1	1.2.1.2	TR66831c2g1.1 TR60225c0g1.1 TR82621c0g1.1	Other	78.5367	0	0	0	0	0	0
Mal dehydrogenase 1	1.0 MAL[c] + 1.0 NAD[c] <=> 1.0 NADH[c] + 1.0 OXALACETIC_ACID[c]	MalDH1_c	1.1.1.37	TR36596c0g1.1 TR52922c0g1.1 TR9353c0g1.1 TR20623c0g1.1 TR36423c0g1.1 TR24743c0g1.1 TR39721c0g1.1 TR5764c0g1.1 TR51068c0g1.1 TR52763c0g1.1 TR46945c0g1.1	Other	1095.38	2.55405	0	0	0	0	0
Mal dehydrogenase 3	1.0 MAL[p] + 1.0 NAD[p] <=> 1.0 NADH[p] + 1.0 OXALACETIC_ACID[p]	MalDH1_p	1.1.1.37	TR36596c0g1.1 TR52922c0g1.1 TR9353c0g1.1 TR20623c0g1.1 TR36423c0g1.1 TR24743c0g1.1 TR39721c0g1.1 TR5764c0g1.1 TR51068c0g1.1 TR52763c0g1.1 TR46945c0g1.1	Other	1095.38	0	0	0	0	0	0
Mal dehydrogenase 4	1.0 MAL[c] + 1.0 NADP[c] <=> 1.0 NADPH[c] + 1.0 OXALACETIC_ACID[c]	MalDH2NADP_c	1.1.1.37	TR36596c0g1.1 TR52922c0g1.1 TR9353c0g1.1 TR20623c0g1.1 TR36423c0g1.1 TR24743c0g1.1 TR39721c0g1.1 TR5764c0g1.1 TR51068c0g1.1 TR52763c0g1.1 TR46945c0g1.1	Other	1095.38	1.01187	0	0	0	0	0
Mal dehydrogenase 5	1.0 MAL[h] + 1.0 NADP[h] <=> 1.0 NADPH[h] + 1.0 OXALACETIC_ACID[h]	MalDH2NADP_h	1.1.1.37	TR36596c0g1.1 TR52922c0g1.1 TR9353c0g1.1 TR20623c0g1.1 TR36423c0g1.1 TR24743c0g1.1 TR39721c0g1.1 TR5764c0g1.1 TR51068c0g1.1 TR52763c0g1.1 TR46945c0g1.1	Other	1095.38	0	0	0	0	0	13.9649
Mal dehydrogenase 6	1.0 MAL[h] + 1.0 NADP[h] <=> 1.0 NADPH[h] + 1.0 OXALACETIC_ACID[h]	MalDH1_h	1.1.1.37	TR36596c0g1.1 TR52922c0g1.1 TR9353c0g1.1 TR20623c0g1.1 TR36423c0g1.1 TR24743c0g1.1 TR39721c0g1.1 TR5764c0g1.1 TR51068c0g1.1 TR52763c0g1.1 TR46945c0g1.1	Other	1095.38	0.882247	5.52739	8.33989	11.1524	12.8349	0
UDPG pyrophosphorylase	1.0 GLC-1-P[c] + 1.0 H+[c] + 1.0 UTP[c] <=> 1.0 UDP-GLUCOSE[c] + 1.0 PPI[c]	UGPase_c	2.7.7.9	TR81410c0g1.1 TR9928c0g1.1	Other	219.88	0	0	0	0	0	0
Fd-NO2 reductase	1.0 NITRITE[h] + 6.0 Reduced-ferredoxins[h] + 8.0 H+[h] <=> 1.0 AMMONIUM[h] + 2.0 WATER[h] + 6.0 Oxidized-ferredoxins[h]	NO2R_h	1.7.7.1	TR19197c0g1.1	Nitrogen assimilation	26.0657	2.40811	2.40811	2.40811	2.40811	2.40811	2.40811
NO3 reductase 1	1.0 NADPH[c] + 1.0 NITRATE[c] <=> 1.0 NADP[c] + 1.0 NITRITE[c] + 1.0 WATER[c]	NO3R2_c	1.7.1.1	TR44554c0g1.1	Nitrogen assimilation	21.5027	0	2.40811	0	0	0	0
NO3 reductase 2	1.0 NADH[c] + 1.0 NITRATE[c] <=> 1.0 NAD[c] + 1.0 NITRITE[c] + 1.0 WATER[c]	NO3R1_c	1.7.1.1	TR44554c0g1.1	Nitrogen assimilation	21.5027	2.40811	0	2.40811	2.40811	2.40811	2.40811
inorganic Ppiase 1	1.0 PPI[c] + 1.0 WATER[c] <=> 2.0 Pi[c]	PPiase_c	3.6.1.1	TR71584c0g1.1 TR49822c0g1.1 TR26132c0g1.1 TR55867c0g2.1 TR55867c0g1.1	Other	573.597	-13.9748	-14.6673	-15.136	-15.6048	-15.8852	-16.0735
inorganic Ppiase 2	1.0 PPI[h] + 1.0 WATER[h] <=> 2.0 Pi[h]	PPiase_h	3.6.1.1	TR23275c0g1.1	Other	152.585	33.0582	33.0582	33.0582	33.0582	33.0582	33.0582
PPi-dep. Phosphofructokinase	1.0 BETA-D-FRUCTOSE[c] + 1.0 PPI[c] <=> 1.0 FRUCTOSE-16-DIPHOSPHATE[c] + 1.0 H+[c] + 1.0 Pi[c]	PPIF6PK_c	2.7.1.90	TR28016c0g1.1 TR44016c0g1.1 TR25778c0g1.1	Other	81.4673	9.86235	10.3394	10.8081	11.2769	11.5573	11.7456
APS reductase	1.0 APS[h] + 2.0 GLUTATHIONE[h] <=> 1.0 AMP[h] + 1.0 H+[h] + 1.0 OXIDIZED-GLUTATHIONE[h] + 1.0 SO3[h]	APSR_h	1.8.4.9	TR38759c1g1.1 TR43165c0g1.1	Other	71.7543	0	0	0	0	0	0
ATP SO4ylase	1.0 ATP[h] + 1.0 SULFATE[h] <=> 1.0 APS[h] + 1.0 PPI[h]	ATPSL_h	2.7.7.4	TR9475c0g1.1 TR4558c0g1.1 TR47415c0g1.1	Other	77.323	0	0	0	0	0	0
GSSG reductase	1.0 H+[h] + 1.0 NADPH[h] + 1.0 OXIDIZED-GLUTATHIONE[h] <=> 1.0 NADP[h] + 2.0 GLUTATHIONE[h]	GSSGR_h	1.8.1.7	TR47448c0g1.1	Other	28.2387	0	0	0	0	0	0
SO3 reductase	1.0 SO3[h] + 3.0 Reduced-ferredoxins[h] + 7.0 H+[h] <=> 1.0 HS[h] + 3.0 Oxidized-ferredoxins[h] + 3.0 WATER[h]	SO3R_h	1.8.7.1	TR51736c16g1.1 TR3323c0g1.1	Other	53.449	0	0	0	0	0	0
starch phosphorylase 1	1.0 Pi[h] + 1.0 starchx+2[h] <=> 1.0 GLC-1-P[h] + 1.0 starchx+1[h]	StP1_h	3.2.1.1 + 2.4.1.1	TR36967c0g1.1 TR36967c0g1.2 TR34885c0g1.1 TR29774c0g1.1 TR38414c0g1.1	Other	411.529	0	0	0	0	0	0
amylase 1	1.0 ALPHA-MALTOSE[h] + 1.0 starchx+3[h] <=> 1.0 WATER[h] + 1.0 starchx+5[h]	bAMY1_h	3.2.1.1	TR36967c0g1.1 TR36967c0g1.2 TR34885c0g1.1 TR29774c0g1.1 TR38414c0g1.1	Other	411.529	0	0	0	0	0	0
amylase 2	1.0 WATER[h] + 1.0 starchx+3[h] <=> 1.0 ALPHA-MALTOSE[h] + 1.0 starchx+1[h]	bAMY2_h	3.2.1.1	TR36967c0g1.1 TR36967c0g1.2 TR34885c0g1.1 TR29774c0g1.1 TR38414c0g1.1	Other	411.529	0	0	0	0	0	0
starch synthase 1	1.0 ADP-D-GLUCOSE[h] + 1.0 WATER[h] <=> 1.0 ADP[h] + 1.0 H+[h] + 1.0 starchx+1[h]	StS_h1	2.4.1.21	TR54514c0g1.1 TR74249c0g1.1	Other	316.201	0	0	0	0	0	0
starch synthase 2	1.0 ADP-D-GLUCOSE[h] + 1.0 starchx+1[h] <=> 1.0 ADP[h] + 1.0 H+[h] + 1.0 starchx+2[h]	StS_h2	2.4.1.21	TR54514c0g1.1 TR74249c0g1.1	Other	316.201	0	0	0	0	0	0
starch synthase 3	1.0 ADP-D-GLUCOSE[h] + 1.0 starchx+2[h] <=> 1.0 ADP[h] + 1.0 H+[h] + 1.0 starchx+3[h]	StS_h3	2.4.1.21	TR54514c0g1.1 TR74249c0g1.1	Other	316.201	0	0	0	0	0	0
GGPP Reductase c	1.0 GGPP[c] + 3.0 H+[c] + 3.0 NADPH[c] <=> 1.0 phytyl-PP[c] + 3.0 NADP[c]	GGPR b	1.3.1.83	TR46976c0g1.1	Other	254.173	0	0	0	0	0	0
GGPP Synthase c	3.0 DMAPP[c] + 1.0 IPP[c] <=> 1.0 GGPP[c] + 1.0 PPI[c]	GGPPS b	2.5.1.29	TR24675c0g1.1 TR56445c0g1.1 TR67559c0g2.2 TR67559c0g2.1 TR67559c1g1.1 TR82439c0g1.1 TR75040c0g1.1 TR70275c0g1.1 TR67559c0g1.1 TR77330c0g1.1 TR42708c0g1.1	Other	1158.99	0	0	0	0	0	0
homogentisate geranylgeranyltransferase	1.0 GGPP[h] + 1.0 homogentisate[h] <=> 1.0 6-geranylgeranyl-2-methylbenzene-1,4-diol[h] + 1.0 CARBON-DIOXIDE[h] + 1.0 PPI[h]	HGGT	2.5.1.116	TR60174c0g1.1	Other	35.5007	0	0	0	0	0	0
Homogentisate phytyltransferase	1.0 homogentisate[h] + 1.0 phytyl-PP[h] <=> 1.0 CARBON-DIOXIDE[h] + 1.0 MSBQ[h] + 1.0 PPI[h]	HPT	2.5.1.115	TR55200c0g1.1 TR82565c0g1.1 TR41254c0g1.1 TR51295c0g1.1	Other	207.649	0	0	0	0	0	0
hydroxyphenylpyruvate dioxygenase	1.0 4-hydroxyphenylPyruvate[h] + 1.0 OXYGEN-MOLECULE[h] <=> 1.0 CARBON-DIOXIDE[h] + 1.0 homogentisate[h]	HPDO	1.13.11.27	TR49830c0g1.1	Other	120.306	0	0	0	0	0	0
hydroxyphenylpyruvate reductase	1.0 1.0H+[h] + 1.0 4-hydroxyphenylPyruvate[h] + 1.0 NADH[h] <=> 1.0 3-(4-hydroxyphenyl)lactate[h] + 1.0 NAD[h]	HPRP	1.1.1.237	TR49267c0g1.1 TR61574c0g1.1	Other	39.294	0	0	0	0	0	0
MPBQ Methyl Transferase 1	1.0 MSBQ[h] + 1.0 S-ADENOSYLMETHIONINE[h] <=> 1.0 ADENOSYL-HOMO-CYS[h] + 1.0 plastoquinol-9[h]	MPBQ MT	2.1.1.295	TR14695c0g1.1	Other	79.7963	0	0	0	0	0	0
MPBQ Methyl Transferase 2	1.0 MSBQ[h] + 1.0 S-ADENOSYLMETHIONINE[h] <=> 1.0 2,3-dimethyl-6-phytylbenzene-1,4-diol[h] + 1.0 ADENOSYL-HOMO-CYS[h]	MPQ MT a	2.1.1.295	TR14695c0g1.1	Other	79.7963	0	0	0	0	0	0
MSBQ Methyltransferase	1.0 6-geranylgeranyl-2-methylbenzene-1,4-diol[h] + 1.0 S-ADENOSYLMETHIONINE[h] <=> 1.0 6-geranylgeranyl-2,3-dimethylbenzene-1,4-diol[h] + 1.0 ADENOSYL-HOMO-CYS[h]	MSBQ MT	2.1.1.295	TR14695c0g1.1	Other	79.7963	0	0	0	0	0	0
Tocopherol cyclase 1	1.0 MSBQ[h] <=> 1.0 delta-tocopherol[h]	SXD a	5.5.1.24	TR72292c0g1.1	Other	37.4493	0	0	0	0	0	0
Tocopherol cyclase 2	1.0 2,3-dimethyl-6-phytylbenzene-1,4-diol[h] <=> 1.0 gamma-tocopherol[h]	SXD b	5.5.1.24	TR72292c0g1.1	Other	37.4493	0	0	0	0	0	0
Tocopherol cyclase 3	1.0 6-geranylgeranyl-2-methylbenzene-1,4-diol[h] <=> 1.0 delta-tocotrienol[h]	SXD c	5.5.1.24	TR72292c0g1.1	Other	37.4493	0	0	0	0	0	0
Tocopherol cyclase 4	1.0 6-geranylgeranyl-2,3-dimethylbenzene-1,4-diol[h] <=> 1.0 gamma-tocotrienol[h]	SXD d	5.5.1.24	TR72292c0g1.1	Other	37.4493	0	0	0	0	0	0
Tocopherol O-methyltransferase 1	1.0 S-ADENOSYLMETHIONINE[h] + 1.0 gamma-tocopherol[h] <=> 1.0 ADENOSYL-HOMO-CYS[h] + 1.0 alpha-tocopherol[h]	VTE4 a	2.1.1.95	TR75629c0g1.1	Other	57.6417	0	0	0	0	0	0
Tocopherol O-methyltransferase 2	1.0 S-ADENOSYLMETHIONINE[h] + 1.0 delta-tocopherol[h] <=> 1.0 ADENOSYL-HOMO-CYS[h] + 1.0 beta-tocopherol[h]	VTE4 b	2.1.1.95	TR75629c0g1.1	Other	57.6417	0	0	0	0	0	0
Tocopherol O-methyltransferase 3	1.0 MET[h] + 1.0 delta-tocotrienol[h] <=> 1.0 ADENOSYL-HOMO-CYS[h] + 1.0 beta-tocotrienol[h]	VTE4 c	2.1.1.95	TR75629c0g1.1	Other	57.6417	0	0	0	0	0	0
Tocopherol O-methyltransferase 4	1.0 S-ADENOSYLMETHIONINE[h] + 1.0 gamma-tocotrienol[h] <=> 1.0 ADENOSYL-HOMO-CYS[h] + 1.0 alpha-tocotrienol[h]	VTE4 d	2.1.1.95	TR75629c0g1.1	Other	57.6417	0	0	0	0	0	0
Tyrosine Transaminase	1.0 2-KETOGLUTARATE[h] + 1.0 TYR[h] <=> 1.0 4-hydroxyphenylPyruvate[h] + 1.0 GLT[h]	TyrAT	2.6.1.5	TR32767c0g1.1	Other	94.5903	0	0	0	0	0	0
Dihydrofolate reductase	1.0 DIHYDROFOLATE-GLU-N[c] + 1.0 NADPH[c] <=> 1.0 NADP[c] + 1.0 THF[c]	DHFR_c	1.5.1.3	TR69731c0g1.1 TR15923c0g1.1	Other	543.313	0	0	0	0	0	0
For dehydrogenase	1.0 CARBON-DIOXIDE[h] + 1.0 NADH[h] <=> 1.0 FORMATE[h] + 1.0 NAD[h]	ForDH_h	1.2.1.2	TR66831c2g1.1 TR60225c0g1.1 TR82621c0g1.1	Other	78.5367	0.024324	0.024324	0.024324	0.024324	0.024324	0.024324
For-THF ligase	1.0 ATP[h] + 1.0 FORMATE[h] + 1.0 H+[h] + 1.0 THF[h] <=> 1.0 ADP[h] + 1.0 FORMYL-THF-GLU-N[h] + 1.0 Pi[h]	ForTHFL_h	6.3.4.3	TR53466c1g1.1 TR22041c0g1.1 TR55777c0g1.1	Other	100.897	0.024324	0.024324	0.024324	0.024324	0.024324	0.024324
Tre phosphatase	1.0 TREHALOSE-6P[c] + 1.0 WATER[c] <=> 1.0 H+[c] + 1.0 Pi[c] + 1.0 TREHALOSE[c]	TPP_c	3.1.3.12	TR34449c0g1.1 TR39148c0g1.1	Other	43.0893	0	0	0	0	0	0
UDPG:G6P glucosyltransferase	1.0 UDP-GLUCOSE[c] + 1.0 GLC-6-P[c] <=> 1.0 TREHALOSE-6P[c] + 1.0 UDP[c]	TPS_c	2.4.1.15	TR62694c0g1.1	Other	47.524	0	0	0	0	0	0
Thioredoxin reductase	1.0 NADP[h] <=> 1.0 NADPH[h]	TRXR_c	1.8.1.9	TR32267c0g1.1 TR54756c0g1.1 TR22717c0g1.1 TR6474c0g1.1 TR20272c1g1.2	Other	254.866	0	0	0	0	0	0
6-Phosphogluconolactonase	1.0 D-6-P-GLUCONO-DELTA-LACTONE[h] + 1.0 WATER[h] <=> 1.0 gluconate-6-P[h] + 1.0 H+[h]	6PGL_h	3.1.1.31	TR67170c0g1.1	Pentose phosphate pathway	54.171	11.2999	13.7476	17.0289	20.3101	22.2731	23.5914
6PG dehydrogenase 1	1.0 gluconate-6-P[h] + 1.0 NAD[h] <=> 1.0 CARBON-DIOXIDE[h] + 1.0 NADH[h] + 1.0 RIBULOSE-5P[h]	6PGDHNAD_h	1.1.1.44	TR15933c0g1.1 TR59107c0g3.1 TR47688c0g1.1	Pentose phosphate pathway	135.953	0	0	0	0	0	0
6PG dehydrogenase 2	1.0 gluconate-6-P[h] + 1.0 NADP[h] <=> 1.0 CARBON-DIOXIDE[h] + 1.0 NADPH[h] + 1.0 RIBULOSE-5P[h]	6PGDHNADP_h	1.1.1.44	TR15933c0g1.1 TR59107c0g3.1 TR47688c0g1.1	Pentose phosphate pathway	135.953	11.2999	13.7476	17.0289	20.3101	22.2731	23.5914
G6P dehydrogenase	1.0 GLC-6-P[h] + 1.0 NADP[h] <=> 1.0 D-6-P-GLUCONO-DELTA-LACTONE[h] + 1.0 H+[h] + 1.0 NADPH[h]	G6PDH_h	1.1.1.49	TR67805c0g1.1 TR41530c0g1.1 TR13278c0g1.1	Pentose phosphate pathway	245.898	11.2999	13.7476	17.0289	20.3101	22.2731	23.5914
Transaldolase	1.0 D-SEDOHEPTULOSE-7-P[h] + 1.0 GAP[h] <=> 1.0 BETA-D-FRUCTOSE[h] + 1.0 ERYTHROSE-4P[h]	TA_h	2.2.1.2	TR6819c0g1.1 TR39062c0g1.1 TR71571c0g1.1	Pentose phosphate pathway	194.135	0.227027	0.227027	0.227027	0.227027	0.227027	0.227027
R5P diphosphokinase	1.0 ATP[h] + 1.0 RIBOSE-5P[h] <=> 1.0 AMP[h] + 1.0 H+[h] + 1.0 PRPP[h]	R5PDPK_h	2.7.6.1	TR57073c0g1.1 TR3694c0g1.1	Pentose phosphate pathway	87.812	0.072973	0.072973	0.072973	0.072973	0.072973	0.072973
Pine biomass composition	127.080633 dehydroabietate[h] + 33.7672952 abietate[h] + 8.6347307 pimarate[h] + 10.3136039 levopimarate[h] + 10.3136039 palustrate[h] + 23.4613263 neoabietate[h] + 30.5876336 sandaracopimarate[h] + 90.058 beta-Pinene[h] + 153.883 alpha-Pinene[h] + 9.324 Myrcene[h] + 79.661 Limonene[h] + 2.257 Camphene[h] + 3.663 alpha-Terpineol[h] + 18.537 beta-Caryophyllene[c] + 7.807 alpha-Humulene[c] + 0.8108…	biomass			Pine biomass	0	0.01	0.01	0.01	0.01	0.01	0.01
Synthesis Glutathione s-transferase	1.0 CYS[c] + 7.0 GLN[c] + 3.0 HIS[c] + 4.0 MET[c] + 8.0 TYR[c] + 10.0 ARG[c] + 14.0 PHE[c] + 16.0 ILE[c] + 22.0 GLT[c] + 13.0 L-ALPHA-ALANINE[c] + 13.0 L-ASPARTATE[c] + 12.0 SER[c] + 14.0 VAL[c] + 22.0 LYS[c] + 5.0 THR[c] + 9.0 GLY[c] + 14.0 PRO[c] + 7.0 ASN[c] + 19.0 LEU[c] + 6.0 TRP[c] <=> 1.0 GSTU[c]	Ex_Glut-S-TR			Protein synthesis	0	0.008108	0.008108	0.008108	0.008108	0.008108	0.008108
longifolene synthase	1.0 FARNESYL-PP[c] <=> 1.0 PPI[c] + 1.0 Longifolene[c]	gLon	4.2.3.58	TR4754c0g1.1 TR5638c0g1.1 TR73016c0g1.1	Sesquiterpenoid biosynthesis	635.272	0	0	0	0	0	0
farnesyl diphosphate synthase	1.0 DMAPP[c] + 2.0 IPP[c] <=> 1.0 FARNESYL-PP[c] + 1.0 PPI[c]	FPPS	2.5.1.10	TR6221c0g1.1	Sesquiterpenoid biosynthesis	38.6427	0.26344	0.26344	0.26344	0.26344	0.26344	0.26344
caryophyllene synthase	1.0 FARNESYL-PP[c] <=> 1.0 PPI[c] + 1.0 beta-Caryophyllene[c]	gSel1	4.2.3.57	TR4754c0g1.1 TR5638c0g1.1 TR73016c0g1.1	Sesquiterpenoid biosynthesis	635.272	0.18537	0.18537	0.18537	0.18537	0.18537	0.18537
humulene synthase	1.0 FARNESYL-PP[c] <=> 1.0 PPI[c] + 1.0 alpha-Humulene[c]	gHum	4.2.3.56	TR4754c0g1.1 TR5638c0g1.1 TR73016c0g1.1	Sesquiterpenoid biosynthesis	635.272	0.07807	0.07807	0.07807	0.07807	0.07807	0.07807
Mal dehydrogenase 2	1.0 MAL[m] + 1.0 NAD[m] <=> 1.0 NADH[m] + 1.0 OXALACETIC_ACID[m]	MalDH1_m	1.1.1.37	TR36596c0g1.1 TR52922c0g1.1 TR9353c0g1.1 TR20623c0g1.1 TR36423c0g1.1 TR24743c0g1.1 TR39721c0g1.1 TR5764c0g1.1 TR51068c0g1.1 TR52763c0g1.1 TR46945c0g1.1	TCA cycle & oxidative phosphorylation	1095.38	-2.65628	-1.82738	-2.76488	-3.70238	-4.26322	-4.63988
ATP synthase	1.0 ADP[m] + 1.0 H+[m] + 1.0 Pi[m] <=> 1.0 ATP[m] + 1.0 WATER[m]	cplx5_m	3.6.3.14	TR23370c0g1.1 TR51590c0g1.1 TR48058c0g1.1 TR58906c0g1.1 TR32387c0g1.1 TR69194c0g1.1 TR20640c0g1.1 TR17474c0g1.2	TCA cycle & oxidative phosphorylation	1175.32	2.66439	3.7436	6.5561	9.3686	11.0511	11.1953
Cytc oxidase	1.0 OXYGEN-MOLECULE[m] + 4.0 Cytochromes-C-Reduced[m] + 4.0 H+[m] <=> 2.0 WATER[m] + 4.0 Cytochromes-C-Oxidized[m]	cplx4_m	1.9.3.1	TR53562c0g1.1 TR55353c0g1.1 TR33489c0g1.1 TR60211c0g1.1 TR64412c0g1.1 TR66428c0g1.1 TR69672c0g1.1 TR66831c3g2.1 TR31281c0g1.2 TR66831c3g1.1 TR31989c1g1.2	TCA cycle & oxidative phosphorylation	889.041	0.421622	1.37568	2.31318	3.25068	3.81153	4.18818
Cytc reductase	1.0 ubiquinol-8[m] + 2.0 Cytochromes-C-Oxidized[m] <=> 1.0 UBIQUINONE-8[m] + 2.0 Cytochromes-C-Reduced[m] + 2.0 H+[m]	cplx3_m	1.10.2.2	TR72957c0g1.1	TCA cycle & oxidative phosphorylation	123.444	0.843243	2.75136	4.62636	6.50136	7.62305	8.37636
NADH dehydrogenase (Q)	1.0 H+[m] + 1.0 NADH[m] + 1.0 UBIQUINONE-8[m] <=> 1.0 ubiquinol-8[m] + 1.0 NAD[m]	cplx1_m	1.6.5.3	TR85932c0g1.1 TR2169c0g1.1 TR27808c0g1.1 TR68259c0g1.1 TR76992c0g1.1 TR63767c0g1.1 TR59732c0g1.1 TR21666c0g1.1 TR10302c0g1.1	TCA cycle & oxidative phosphorylation	886.163	0	0	0	0	0	0
SCA dehydrogenase (Q)	1.0 SUC[m] + 1.0 UBIQUINONE-8[m] <=> 1.0 ubiquinol-8[m] + 1.0 FUM[m]	cplx2_m	1.3.5.1	TR17324c0g1.1 TR47847c0g1.1 TR77596c0g1.1	TCA cycle & oxidative phosphorylation	255.186	0.843243	2.75136	4.62636	6.50136	7.62305	8.37636
DHL acetyltransferase	1.0 CO-A[m] + 1.0 S-ACETYLDIHYDROLIPOAMIDE[m] <=> 1.0 ACETYL-COA[m] + 1.0 DIHYDROLIPOAMIDE[m]	DHLAcT_m	2.3.1.12	TR69381c0g1.1	TCA cycle & oxidative phosphorylation	34.8653	4.55204	6.46016	8.33516	10.2102	11.3318	12.0852
DHL dehydrogenase 1	1.0 DIHYDROLIPOAMIDE[m] + 1.0 NAD[m] <=> 1.0 H+[m] + 1.0 LIPOAMIDE[m] + 1.0 NADH[m]	DHLDH2_m	1.8.1.4	TR51617c0g1.1 TR49900c0g1.1 TR69381c0g1.1	TCA cycle & oxidative phosphorylation	194.555	4.55204	6.46016	8.33516	10.2102	11.3318	12.5781
Pyr dehydrogenase 1	1.0 H+[m] + 1.0 PYRUVATE[m] + 1.0 THIAMINE-PYROPHOSPHATE[m] <=> 1.0 2-ALPHA-HYDROXYETHYL-THPP[m] + 1.0 CARBON-DIOXIDE[m]	PyrDH1_m	2.2.1.6	TR68930c0g1.1 TR3738c0g1.1 TR69381c0g1.1 TR64326c0g1.1	TCA cycle & oxidative phosphorylation	253.885	4.55204	6.46016	8.33516	10.2102	11.3318	12.0852
Pyr dehydrogenase 2	1.0 2-ALPHA-HYDROXYETHYL-THPP[m] + 1.0 LIPOAMIDE[m] <=> 1.0 S-ACETYLDIHYDROLIPOAMIDE[m] + 1.0 THIAMINE-PYROPHOSPHATE[m]	PyrDH2_m	2.2.1.6	TR68930c0g1.1 TR3738c0g1.1 TR69381c0g1.1 TR64326c0g1.1	TCA cycle & oxidative phosphorylation	253.885	4.55204	6.46016	8.33516	10.2102	11.3318	12.0852
Aconitase dehydration 1	1.0 CIT[m] <=> 1.0 CIS-ACONITATE[m] + 1.0 WATER[m]	cACNDHA_m	4.2.1.3	TR43306c0g1.1 TR52218c0g1.1	TCA cycle & oxidative phosphorylation	113.62	0	0	0.420721	0	0.420721	0.913622
Aconitase dehydration 2	1.0 CIT[c] <=> 1.0 CIS-ACONITATE[c] + 1.0 WATER[c]	cACNDHA_c	4.2.1.3	TR43306c0g1.1 TR52218c0g1.1	TCA cycle & oxidative phosphorylation	113.62	1.27207	3.18019	4.63447	6.93019	7.63116	7.89157
Aconitase dehydration 3	1.0 CIT[h] <=> 1.0 CIS-ACONITATE[h] + 1.0 WATER[h]	cACNDHA_h	4.2.1.3	TR43306c0g1.1 TR52218c0g1.1	TCA cycle & oxidative phosphorylation	113.62	0.000901	0.000901	0.000901	0.000901	0.000901	0.000901
Aconitase hydration 1	1.0 CIS-ACONITATE[m] + 1.0 WATER[m] <=> 1.0 THREO-DS-ISO-CITRATE[m]	cACNHA_m	4.2.1.3	TR43306c0g1.1 TR52218c0g1.1	TCA cycle & oxidative phosphorylation	113.62	0.851351	2.75947	5.05519	6.50947	8.05188	8.80519
Aconitase hydration 2	1.0 CIS-ACONITATE[c] + 1.0 WATER[c] <=> 1.0 THREO-DS-ISO-CITRATE[c]	cACNHA_c	4.2.1.3	TR43306c0g1.1 TR52218c0g1.1	TCA cycle & oxidative phosphorylation	113.62	0.420721	0.420721	0	0.420721	0	0
Aconitase hydration 3	1.0 CIS-ACONITATE[h] + 1.0 WATER[h] <=> 1.0 THREO-DS-ISO-CITRATE[h]	cACNHA_h	4.2.1.3	TR43306c0g1.1 TR52218c0g1.1	TCA cycle & oxidative phosphorylation	113.62	0.000901	0.000901	0.000901	0.000901	0.000901	0.000901
Cit synthase 1	1.0 ACETYL-COA[m] + 1.0 OXALACETIC_ACID[m] + 1.0 WATER[m] <=> 1.0 CIT[m] + 1.0 CO-A[m] + 1.0 H+[m]	CitS_m	2.3.3.1	TR42685c0g1.1 TR43389c0g1.1	TCA cycle & oxidative phosphorylation	68.8987	4.55204	6.46016	8.33516	10.2102	11.3318	12.0852
Cit synthase 2	1.0 ACETYL-COA[c] + 1.0 OXALACETIC_ACID[c] + 1.0 WATER[c] <=> 1.0 CIT[c] + 1.0 CO-A[c] + 1.0 H+[c]	CitS_c	2.3.3.1	TR42685c0g1.1 TR43389c0g1.1	TCA cycle & oxidative phosphorylation	68.8987	0	0	0	0	0	0
Cit synthase 3	1.0 ACETYL-COA[h] + 1.0 OXALACETIC_ACID[h] + 1.0 WATER[h] <=> 1.0 CIT[h] + 1.0 CO-A[h] + 1.0 H+[h]	CitS_h	2.3.3.1	TR42685c0g1.1 TR43389c0g1.1	TCA cycle & oxidative phosphorylation	68.8987	0.000901	0.000901	0.000901	0.000901	0.000901	0.000901
iCit lyase	1.0 THREO-DS-ISO-CITRATE[c] <=> 1.0 GLYOX[c] + 1.0 SUC[c]	iCitL_c	4.1.3.1	TR61581c0g1.1	TCA cycle & oxidative phosphorylation	26.17	0.843243	0.843243	0.843243	0.843243	0.843243	0.843243
Mal synthase	1.0 ACETYL-COA[c] + 1.0 GLYOX[c] + 1.0 WATER[c] <=> 1.0 CO-A[c] + 1.0 H+[c] + 1.0 MAL[c]	MalS_c	2.3.3.9	TR4851c0g1.1 TR78255c0g1.1	TCA cycle & oxidative phosphorylation	82.2053	0.843243	0.843243	0.843243	0.843243	0.843243	0.843243
Pyr phosphate dikinase	1.0 ATP[h] + 1.0 PYRUVATE[h] + 1.0 Pi[h] <=> 1.0 AMP[h] + 1.0 PHOSPHO-ENOL-PYRUVATE[h] + 1.0 PPI[h] + 2.0 H+[h]	PyrPiDK_h	2.7.9.1	TR49725c0g2.1 TR6919c0g1.1 TR34932c0g1.1	TCA cycle & oxidative phosphorylation	84.739	-0.275676	-0.275676	-0.275676	-0.275676	-0.275676	-0.275676
DHL succinyltransferase	1.0 CO-A[m] + 1.0 S-succinyl-dihydrolipoamide[m] <=> 1.0 DIHYDROLIPOAMIDE[m] + 1.0 SUC-COA[m]	DHLST_m	2.3.1.61	TR49900c0g1.1	TCA cycle & oxidative phosphorylation	38.4593	0	0	0	0	0	0.492901
Fum hydratase 1	1.0 FUM[m] + 1.0 WATER[m] <=> 1.0 MAL[m]	FumHA_m	4.2.1.2	TR84619c0g1.1 TR55269c9g1.1 TR81374c0g1.1	TCA cycle & oxidative phosphorylation	82.375	0	1.90812	3.78312	5.65812	6.77981	7.53312
Fum hydratase 2	1.0 FUM[c] + 1.0 WATER[c] <=> 1.0 MAL[c]	FumHA_c	4.2.1.2	TR84619c0g1.1 TR55269c9g1.1 TR81374c0g1.1	TCA cycle & oxidative phosphorylation	82.375	0.948649	0.948649	0.948649	0.948649	0.948649	0.948649
iCit dehydrogenase 1	1.0 NAD[m] + 1.0 THREO-DS-ISO-CITRATE[m] <=> 1.0 2-KETOGLUTARATE[m] + 1.0 CARBON-DIOXIDE[m] + 1.0 NADH[m]	iCitDHNAD_m	1.1.1.41	TR41939c0g1.1 TR30228c0g1.1 TR55821c1g1.1 TR55269c4g8.1 TR69894c0g1.1 TR67820c0g1.1	TCA cycle & oxidative phosphorylation	164.449	0	0	0	0	0	0
iCit dehydrogenase 2	1.0 NAD[c] + 1.0 THREO-DS-ISO-CITRATE[c] <=> 1.0 2-KETOGLUTARATE[c] + 1.0 CARBON-DIOXIDE[c] + 1.0 NADH[c]	iCitDHNAD_c	1.1.1.41	TR41939c0g1.1 TR30228c0g1.1 TR55821c1g1.1 TR55269c4g8.1 TR69894c0g1.1 TR67820c0g1.1	TCA cycle & oxidative phosphorylation	164.449	0	0.145946	2.55405	2.55405	2.55405	2.55405
iCit dehydrogenase 3	1.0 NADP[c] + 1.0 THREO-DS-ISO-CITRATE[c] <=> 1.0 2-KETOGLUTARATE[c] + 1.0 CARBON-DIOXIDE[c] + 1.0 NADPH[c]	iCitDHNADP_c	1.1.1.41	TR41939c0g1.1 TR30228c0g1.1 TR55821c1g1.1 TR55269c4g8.1 TR69894c0g1.1 TR67820c0g1.1	TCA cycle & oxidative phosphorylation	164.449	0.428829	2.191	1.65789	3.53289	4.65458	5.40789
iCit dehydrogenase 4	1.0 NADP[h] + 1.0 THREO-DS-ISO-CITRATE[h] <=> 1.0 2-KETOGLUTARATE[h] + 1.0 CARBON-DIOXIDE[h] + 1.0 NADPH[h]	iCitDHNADP_h	1.1.1.41	TR42414c0g1.1	TCA cycle & oxidative phosphorylation	145.203	0.000901	0.000901	0.000901	0.000901	0.000901	0.000901
iCit dehydrogenase 5	1.0 NADP[m] + 1.0 THREO-DS-ISO-CITRATE[m] <=> 1.0 2-KETOGLUTARATE[m] + 1.0 CARBON-DIOXIDE[m] + 1.0 NADPH[m]	iCitDHNADP_m	1.1.1.41	TR41939c0g1.1 TR30228c0g1.1 TR55821c1g1.1 TR55269c4g8.1 TR69894c0g1.1 TR67820c0g1.1	TCA cycle & oxidative phosphorylation	164.449	0	0	0	0	0	0
KG dehydrogenase	1.0 2-KETOGLUTARATE[m] + 1.0 H+[m] + 1.0 LIPOAMIDE[m] <=> 1.0 CARBON-DIOXIDE[m] + 1.0 S-succinyl-dihydrolipoamide[m]	KGDH_m	1.2.4.2	TR55250c0g1.1 TR6372c0g1.1 TR37472c2g1.1 TR58562c0g1.1	TCA cycle & oxidative phosphorylation	102.124	0	0	0	0	0	0.492901
SCA-CoA ligase	1.0 ADP[m] + 1.0 Pi[m] + 1.0 SUC-COA[m] <=> 1.0 ATP[m] + 1.0 CO-A[m] + 1.0 SUC[m]	SCACoAL_m	6.2.1.5	TR69275c0g1.1 TR60679c0g1.1 TR64596c0g1.1 TR80725c0g1.1	TCA cycle & oxidative phosphorylation	146.793	0	0	0	0	0	0.492901
AC diffusion 1	1.0 ACET[c] <=> 1.0 ACET[h]	Tr_AC1			Transport	0	0.008108	0.008108	0.008108	0.008108	0.008108	0.008108
AC diffusion 2	1.0 ACET[c] <=> 1.0 ACET[m]	Tr_AC2			Transport	0	0	0	0	0	0	0
ADP/ATP carrier	1.0 ADP[c] + 1.0 ATP[m] + 1.0 Pi[c] <=> 1.0 ADP[m] + 1.0 ATP[c] + 1.0 Pi[m]	Tr_AAC			Transport	0	2.55088	3.63009	6.44259	9.25509	10.9376	11.5747
Ala diffusion	1.0 L-ALPHA-ALANINE[c] <=> 1.0 L-ALPHA-ALANINE[p]	Tr_Ala1			Transport	0	0	0	0	0	0	0
Ala exporter	1.0 L-ALPHA-ALANINE[h] <=> 1.0 L-ALPHA-ALANINE[c]	Tr_Ala2			Transport	0	-1.89576	-6.5409	-9.3534	-12.1659	-13.8484	-14.9784
Arg diffusion	1.0 ARG[c] <=> 1.0 ARG[p]	Tr_Arg1			Transport	0	0	0	0	0	0	0
Arg exporter	1.0 ARG[h] <=> 1.0 ARG[c]	Tr_Arg2			Transport	0	0.081081	0.081081	0.081081	0.081081	0.081081	0.081081
Asn diffusion	1.0 ASN[c] <=> 1.0 ASN[p] + 1.0 H+[p]	Tr_Asn1			Transport	0	0	0	0	0	0	0
Asn importer	1.0 ASN[c] <=> 1.0 ASN[h] + 1.0 H+[h]	Tr_Asn2			Transport	0	0	0	0	0	0	0
Asp diffusion H	1.0 L-ASPARTATE[c] <=> 1.0 L-ASPARTATE[h]	Tr_Asp_h			Transport	0	-0.52459	-5.16973	-7.98223	-10.7947	-12.4773	-13.6072
Asp diffusion M	1.0 L-ASPARTATE[c] <=> 1.0 L-ASPARTATE[m]	Tr_Asp_m			Transport	0	0	0	0	0	0	0
Asp diffusion P	1.0 L-ASPARTATE[c] <=> 1.0 L-ASPARTATE[p]	Tr_Asp_p			Transport	0	0.362427	0.478378	0.478378	0.478378	0	0
Basic amino acid carriers 1	1.0 ARG[c] + 1.0 LYS[m] <=> 1.0 ARG[m] + 1.0 LYS[c]	Tr_BAC2			Transport	0	0	0	0	0	0	0
Basic amino acid carriers 2	1.0 ARG[c] + 1.0 HIS[m] <=> 1.0 ARG[m] + 1.0 HIS[c]	Tr_BAC1			Transport	0	0	0	0	0	0	0
Brittle1 protein transporter 1	1.0 AMP[h] <=> 1.0 AMP[c]	Tr_BT11			Transport	0	0	0	0	0	0	0
Brittle1 protein transporter 2	1.0 AMP[h] <=> 1.0 AMP[c]	Tr_BT12			Transport	0	0	0	0	0	0	0
Brittle1 protein transporter 3	1.0 ADP[h] <=> 1.0 ADP[c]	Tr_BT13			Transport	0	0	0	0	0	0	0
CO2 diffusion 1	1.0 CARBON-DIOXIDE[c] <=> 1.0 CARBON-DIOXIDE[h]	Tr_CO2h			Transport	0	5.93245	11.6568	17.2818	22.9068	26.2719	28.5318
CO2 diffusion 2	1.0 CARBON-DIOXIDE[c] <=> 1.0 CARBON-DIOXIDE[m]	Tr_CO2m			Transport	0	-4.77096	-6.67908	-8.55408	-10.4291	-11.5508	-12.797
CTP Diffusion	1.0 CTP[c] <=> 1.0 CTP[h]	CTPD			Transport	0	0	0	0	0	0	0
CTP import	<=> 1.0 CTP[c]	CTPI			Transport	0	0	0	0	0	0	0
Ascorbate Import	<=> 1.0 Ascorbate[c]	ASCI			Transport	0	0	0	0	0	0	0
Ascorbate Diffusion	1.0 Ascorbate[c] <=> 1.0 Ascorbate[h]	ASCD			Transport	0	0	0	0	0	0	0
Cys diffusion	1.0 CYS[c] <=> 1.0 CYS[p]	Tr_Cys			Transport	0	0	0	0	0	0	0
DHO shuffle 1	1.0 DI-H-OROTATE[h] <=> 1.0 DI-H-OROTATE[c]	Tr_DHO1			Transport	0	0	0	0	0	0	0
DHO shuffle 2	1.0 DI-H-OROTATE[c] <=> 1.0 DI-H-OROTATE[m]	Tr_DHO2			Transport	0	0	0	0	0	0	0
Di-/ri-carboxylate carrier 1	1.0 CIT[m] + 1.0 MAL[c] <=> 1.0 CIT[c] + 1.0 MAL[m]	Tr_DTC2A			Transport	0	-1.80493	0	0	-2.85102	0	0
Di-/ri-carboxylate carrier 10	1.0 SUC[c] + 1.0 THREO-DS-ISO-CITRATE[m] <=> 1.0 SUC[m] + 1.0 THREO-DS-ISO-CITRATE[c]	Tr_DTC4B			Transport	0	0	0	0	0	0	0
Di-/ri-carboxylate carrier 11	1.0 2-KETOGLUTARATE[c] + 1.0 CIT[m] <=> 1.0 2-KETOGLUTARATE[m] + 1.0 CIT[c]	Tr_DTC1A			Transport	0	0	0.932092	3.78312	5.65812	6.77981	0
Di-/ri-carboxylate carrier 12	1.0 CIS-ACONITATE[m] + 1.0 SUC[c] <=> 1.0 CIS-ACONITATE[c] + 1.0 SUC[m]	Tr_DTC4C			Transport	0	0	0	0	0	0	0
Di-/ri-carboxylate carrier 2	1.0 2-KETOGLUTARATE[c] + 1.0 THREO-DS-ISO-CITRATE[m] <=> 1.0 2-KETOGLUTARATE[m] + 1.0 THREO-DS-ISO-CITRATE[c]	Tr_DTC1B			Transport	0	0	0	0	0	0	7.53312
Di-/ri-carboxylate carrier 3	1.0 2-KETOGLUTARATE[c] + 1.0 CIS-ACONITATE[m] <=> 1.0 2-KETOGLUTARATE[m] + 1.0 CIS-ACONITATE[c]	Tr_DTC1C			Transport	0	0	0.976025	0	0	0	0
Di-/ri-carboxylate carrier 4	1.0 MAL[c] + 1.0 THREO-DS-ISO-CITRATE[m] <=> 1.0 MAL[m] + 1.0 THREO-DS-ISO-CITRATE[c]	Tr_DTC2B			Transport	0	0	0	0	0	0	-4.28143
Di-/ri-carboxylate carrier 5	1.0 CIS-ACONITATE[m] + 1.0 MAL[c] <=> 1.0 CIS-ACONITATE[c] + 1.0 MAL[m]	Tr_DTC2C			Transport	0	-0.851351	-3.73549	-6.54799	-6.50947	-11.043	-7.89157
Di-/ri-carboxylate carrier 6	1.0 CIT[m] + 1.0 OXALACETIC_ACID[c] <=> 1.0 CIT[c] + 1.0 OXALACETIC_ACID[m]	Tr_DTC3A			Transport	0	6.35697	5.52807	4.13132	7.40307	4.13132	11.1715
Di-/ri-carboxylate carrier 7	1.0 OXALACETIC_ACID[c] + 1.0 THREO-DS-ISO-CITRATE[m] <=> 1.0 OXALACETIC_ACID[m] + 1.0 THREO-DS-ISO-CITRATE[c]	Tr_DTC3B			Transport	0	0.851351	2.75947	5.05519	6.50947	8.05188	5.5535
Di-/ri-carboxylate carrier 8	1.0 CIS-ACONITATE[m] + 1.0 OXALACETIC_ACID[c] <=> 1.0 CIS-ACONITATE[c] + 1.0 OXALACETIC_ACID[m]	Tr_DTC3C			Transport	0	0	0	1.91352	0	3.41187	0
Di-/ri-carboxylate carrier 9	1.0 CIT[m] + 1.0 SUC[c] <=> 1.0 CIT[c] + 1.0 SUC[m]	Tr_DTC4A			Transport	0	0	0	0	0	0	0
Dicarboxylate carrier 1	1.0 MAL[c] + 1.0 Pi[m] <=> 1.0 MAL[m] + 1.0 Pi[c]	Tr_DIC1			Transport	0	0	0	0	0	0	0
Dicarboxylate carrier 2	1.0 Pi[m] + 1.0 SUC[c] <=> 1.0 Pi[c] + 1.0 SUC[m]	Tr_DIC2			Transport	0	0	0	0	0	0	0
Dicarboxylate transporter 1	1.0 2-KETOGLUTARATE[c] + 1.0 MAL[h] <=> 1.0 2-KETOGLUTARATE[h] + 1.0 MAL[c]	Tr_DIT1			Transport	0	0	0	0	0	0	0
Dicarboxylate transporter 2	1.0 GLT[h] + 1.0 MAL[c] <=> 1.0 GLT[c] + 1.0 MAL[h]	Tr_DIT2			Transport	0	0.882247	5.52739	8.33989	11.1524	12.8349	13.9649
Export Ala 1	1.0 L-ALPHA-ALANINE[c] <=>	Ex_Ala_c			Transport	0	0	0	0	0	0	0
Export Ala 2	1.0 L-ALPHA-ALANINE[h] <=>	Ex_Ala_h			Transport	0	0	0	0	0	0	0
Export Ala 3	1.0 L-ALPHA-ALANINE[m] <=>	Ex_Ala_m			Transport	0	0	0	0	0	0	0
Export Ala 4	1.0 L-ALPHA-ALANINE[p] <=>	Ex_Ala_p			Transport	0	0	0	0	0	0	0
Export Arg 1	1.0 ARG[c] <=>	Ex_Arg_c			Transport	0	0	0	0	0	0	0
Export Arg 2	1.0 ARG[h] <=>	Ex_Arg_h			Transport	0	0	0	0	0	0	0
Export Arg 3	1.0 ARG[m] <=>	Ex_Arg_m			Transport	0	0	0	0	0	0	0
Export Arg 4	1.0 ARG[p] <=>	Ex_Arg_p			Transport	0	0	0	0	0	0	0
Export Asn 1	1.0 ASN[c] <=>	Ex_Asn_c			Transport	0	0	0	0	0	0	0
Export Asn 2	1.0 ASN[h] <=>	Ex_Asn_h			Transport	0	0	0	0	0	0	0
Export Asn 3	1.0 ASN[m] <=>	Ex_Asn_m			Transport	0	0	0	0	0	0	0
Export Asn 4	1.0 ASN[p] <=>	Ex_Asn_p			Transport	0	0	0	0	0	0	0
Export Asp 1	1.0 L-ASPARTATE[c] <=>	Ex_Asp_c			Transport	0	0	0	0	0	0	0
Export Asp 2	1.0 L-ASPARTATE[h] <=>	Ex_Asp_h			Transport	0	0	0	0	0	0	0
Export Asp 3	1.0 L-ASPARTATE[m] <=>	Ex_Asp_m			Transport	0	0	0	0	0	0	0
Export Asp 4	1.0 L-ASPARTATE[p] <=>	Ex_Asp_p			Transport	0	0	0	0	0	0	0
Export ATP	1.0 ATP[h] <=>	Ex_ATP[h]			Transport	0	0	0	0	0	0	0
Export cell wall precursor	1.0 cellulose3[c] <=>	Ex_cellulose			Transport	0	0	0	0	0	0	0
Export Cys 1	1.0 CYS[c] <=>	Ex_Cys_c			Transport	0	0	0	0	0	0	0
Export Cys 2	1.0 CYS[h] <=>	Ex_Cys_h			Transport	0	0	0	0	0	0	0
Export Cys 3	1.0 CYS[m] <=>	Ex_Cys_m			Transport	0	0	0	0	0	0	0
Export Cys 4	1.0 CYS[p] <=>	Ex_Cys_p			Transport	0	0	0	0	0	0	0
Export fructose	1.0 BETA-D-FRUCTOSE[c] <=>	Ex_Frc			Transport	0	0	0	0	0	0	0
Export GAP 1	1.0 GAP[c] <=>	Ex_GAP_c			Transport	0	0	0	0	0	0	0
Export GAP 2	1.0 GAP[h] <=>	Ex_GAP_h			Transport	0	0	0	0	0	0	0
Export GAP 3	1.0 GAP[m] <=>	Ex_GAP_m			Transport	0	0	0	0	0	0	0
Export GAP 4	1.0 GAP[p] <=>	Ex_GAP_p			Transport	0	0	0	0	0	0	0
Export Gln 1	1.0 GLN[c] <=>	Ex_Gln_c			Transport	0	0	0	0	0	0	0
Export Gln 2	1.0 GLN[h] <=>	Ex_Gln_h			Transport	0	0	0	0	0	0	0
Export Gln 3	1.0 GLN[m] <=>	Ex_Gln_m			Transport	0	0	0	0	0	0	0
Export Gln 4	1.0 GLN[p] <=>	Ex_Gln_p			Transport	0	0	0	0	0	0	0
Export Glu 1	1.0 GLT[c] <=>	Ex_Glu_c			Transport	0	0	0	0	0	0	0
Export Glu 2	1.0 GLT[h] <=>	Ex_Glu_h			Transport	0	0	0	0	0	0	0
Export Glu 3	1.0 GLT[m] <=>	Ex_Glu_m			Transport	0	0	0	0	0	0	0
Export Glu 4	1.0 GLT[p] <=>	Ex_Glu_p			Transport	0	0	0	0	0	0	0
Export Gly 1	1.0 GLY[c] <=>	Ex_Gly_c			Transport	0	0	0	0	0	0	0
Export Gly 2	1.0 GLY[h] <=>	Ex_Gly_h			Transport	0	0	0	0	0	0	0
Export Gly 3	1.0 GLY[m] <=>	Ex_Gly_m			Transport	0	0	0	0	0	0	0
Export Gly 4	1.0 GLY[p] <=>	Ex_Gly_p			Transport	0	0	0	0	0	0	0
Export His 1	1.0 HIS[c] <=>	Ex_His_c			Transport	0	0	0	0	0	0	0
Export His 2	1.0 HIS[h] <=>	Ex_His_h			Transport	0	0	0	0	0	0	0
Export His 3	1.0 HIS[m] <=>	Ex_His_m			Transport	0	0	0	0	0	0	0
Export His 4	1.0 HIS[p] <=>	Ex_His_p			Transport	0	0	0	0	0	0	0
Export Ile 1	1.0 ILE[c] <=>	Ex_Ile_c			Transport	0	0	0	0	0	0	0
Export Ile 2	1.0 ILE[h] <=>	Ex_Ile_h			Transport	0	0	0	0	0	0	0
Export Ile 3	1.0 ILE[m] <=>	Ex_Ile_m			Transport	0	0	0	0	0	0	0
Export Ile 4	1.0 ILE[p] <=>	Ex_Ile_p			Transport	0	0	0	0	0	0	0
Export Leu 1	1.0 LEU[c] <=>	Ex_Leu_c			Transport	0	0	0	0	0	0	0
Export Leu 2	1.0 LEU[h] <=>	Ex_Leu_h			Transport	0	0	0	0	0	0	0
Export Leu 3	1.0 LEU[m] <=>	Ex_Leu_m			Transport	0	0	0	0	0	0	0
Export Leu 4	1.0 LEU[p] <=>	Ex_Leu_p			Transport	0	0	0	0	0	0	0
Export lys 1	1.0 LYS[c] <=>	Ex_Lys_c			Transport	0	0	0	0	0	0	0
Export lys 2	1.0 LYS[h] <=>	Ex_Lys_h			Transport	0	0	0	0	0	0	0
Export lys 3	1.0 LYS[m] <=>	Ex_Lys_m			Transport	0	0	0	0	0	0	0
Export lys 4	1.0 LYS[p] <=>	Ex_Lys_p			Transport	0	0	0	0	0	0	0
Export Met 1	1.0 MET[c] <=>	Ex_Met_c			Transport	0	0	0	0	0	0	0
Export Met 2	1.0 MET[h] <=>	Ex_Met_h			Transport	0	0	0	0	0	0	0
Export Met 3	1.0 MET[m] <=>	Ex_Met_m			Transport	0	0	0	0	0	0	0
Export Met 4	1.0 MET[p] <=>	Ex_Met_p			Transport	0	0	0	0	0	0	0
Export CoA	1.0 CO-A[c] <=>	Im_ACETYL-COA			Transport	0	0	0	0	0	0	0
Export Phe 1	1.0 PHE[c] <=>	Ex_Phe_c			Transport	0	0	0	0	0	0	0
Export Phe 2	1.0 PHE[h] <=>	Ex_Phe_h			Transport	0	0	0	0	0	0	0
Export Phe 3	1.0 PHE[m] <=>	Ex_Phe_m			Transport	0	0	0	0	0	0	0
Export Phe 4	1.0 PHE[p] <=>	Ex_Phe_p			Transport	0	0	0	0	0	0	0
Export Pi c	1.0 Pi[c] <=>	Ex_Pi[c]			Transport	0	0	0.046146	0.514896	0.983646	1.26407	1.4524
Export Pi h	1.0 Pi[h] <=>	Ex_Pi[h]			Transport	0	0	0	0	0	0	0
Export PPi c	1.0 PPI[c] <=>	Ex_PPi[c]			Transport	0	0	0	0	0	0	0
Export PPi h	1.0 PPI[h] <=>	Ex_PPi[h]			Transport	0	-0.215442	0	0	0	0	0
Diffusion PPi h	1.0 PPI[h] <=> 1.0 PPI[c]	Ex_PPi[h]			Transport	0	-4.69611	-4.91155	-4.91155	-4.91155	-4.91155	-4.91155
Export PQH2	1.0 plastoquinol-9[h] <=>	Ex_PQH2			Transport	0	0	0	0	0	0	0
Export Pro 1	1.0 PRO[c] <=>	Ex_Pro_c			Transport	0	0	0	0	0	0	0
Export Pro 2	1.0 PRO[h] <=>	Ex_Pro_h			Transport	0	0	0	0	0	0	0
Export Pro 3	1.0 PRO[m] <=>	Ex_Pro_m			Transport	0	0	0	0	0	0	0
Export Pro 4	1.0 PRO[p] <=>	Ex_Pro_p			Transport	0	0	0	0	0	0	0
Export Ser 1	1.0 SER[c] <=>	Ex_Ser_c			Transport	0	0	0	0	0	0	0
Export Ser 2	1.0 SER[h] <=>	Ex_Ser_h			Transport	0	0	0	0	0	0	0
Export Ser 3	1.0 SER[m] <=>	Ex_Ser_m			Transport	0	0	0	0	0	0	0
Export Ser 4	1.0 SER[p] <=>	Ex_Ser_p			Transport	0	0	0	0	0	0	0
Export starch	1.0 starchX+3[h] <=>	Ex_starch			Transport	0	0	0	0	0	0	0
Export Suc	1.0 SUCROSE[c] <=>	Ex_Suc			Transport	0	0	0	0	0	0	0
Export Thr 1	1.0 THR[c] <=>	Ex_Thr_c			Transport	0	0	0	0	0	0	0
Export Thr 2	1.0 THR[h] <=>	Ex_Thr_h			Transport	0	0	0	0	0	0	0
Export Thr 3	1.0 THR[m] <=>	Ex_Thr_m			Transport	0	0	0	0	0	0	0
Export Thr 4	1.0 THR[p] <=>	Ex_Thr_p			Transport	0	0	0	0	0	0	0
Export Trp 1	1.0 TRP[c] <=>	Ex_Trp_c			Transport	0	0	0	0	0	0	0
Export Trp 2	1.0 TRP[h] <=>	Ex_Trp_h			Transport	0	0	0	0	0	0	0
Export Trp 3	1.0 TRP[m] <=>	Ex_Trp_m			Transport	0	0	0	0	0	0	0
Export Trp 4	1.0 TRP[p] <=>	Ex_Trp_p			Transport	0	0	0	0	0	0	0
Export Tyr 1	1.0 TYR[c] <=>	Ex_Tyr_c			Transport	0	0	0	0	0	0	0
Export Tyr 2	1.0 TYR[h] <=>	Ex_Tyr_h			Transport	0	0	0	0	0	0	0
Export Tyr 3	1.0 TYR[m] <=>	Ex_Tyr_m			Transport	0	0	0	0	0	0	0
Export Tyr 4	1.0 TYR[p] <=>	Ex_Tyr_p			Transport	0	0	0	0	0	0	0
Export Val 1	1.0 VAL[c] <=>	Ex_Val_c			Transport	0	0	0	0	0	0	0
Export Val 2	1.0 VAL[h] <=>	Ex_Val_h			Transport	0	0	0	0	0	0	0
Export Val 3	1.0 VAL[m] <=>	Ex_Val_m			Transport	0	0	0	0	0	0	0
Export Val 4	1.0 VAL[p] <=>	Ex_Val_p			Transport	0	0	0	0	0	0	0
Fum exporter	1.0 FUM[h] <=> 1.0 FUM[c]	Tr_Fum			Transport	0	0.105405	0.105405	0.105405	0.105405	0.105405	0.105405
G6P exporter	1.0 GLC-6-P[c] + 1.0 Pi[h] <=> 1.0 GLC-6-P[h] + 1.0 Pi[c]	Tr_GPT1			Transport	0	9.80019	10.2772	10.746	11.2147	11.4951	11.6835
GCA diffusion	1.0 GLYCOLLATE[c] <=> 1.0 GLYCOLLATE[p]	Tr_GCA2			Transport	0	0.478378	0.478378	0.478378	0.478378	0.478378	0.478378
GCA/GCEA shuffle 1	1.0 GLYCOLLATE[h] <=> 1.0 GLYCOLLATE[c]	Tr_GCA1			Transport	0	0.478378	0.478378	0.478378	0.478378	0.478378	0.478378
GCA/GCEA shuffle 2	1.0 GLYCERATE[h] <=> 1.0 GLYCERATE[c]	Tr_GCEA1			Transport	0	0	0	0	0	0	0
GCEA diffusion	1.0 GLYCERATE[c] <=> 1.0 GLYCERATE[p]	Tr_GCEA2			Transport	0	0	0	0	0	0	0
Glc transporter	1.0 GLC[h] <=> 1.0 GLC[c]	Tr_pGlc			Transport	0	0	0	0	0	0	0
Gln diffusion	1.0 GLN[c] <=> 1.0 GLN[p] + 1.0 H+[p]	Tr_Gln			Transport	0	0	0	0	0	0	0
Glu diffusion	1.0 GLT[c] <=> 1.0 GLT[p]	Tr_Glu1			Transport	0	0.115951	0	0	0	0.478378	0.478378
Glu importer	1.0 GLT[c] <=> 1.0 GLT[h]	Tr_Glu2			Transport	0	0.962427	5.60757	8.42007	11.2326	12.9151	14.0451
Gly diffusion	1.0 GLY[c] <=> 1.0 GLY[p]	Tr_Gly			Transport	0	-0.478378	-0.478378	-0.478378	-0.478378	-0.478378	-0.478378
Gly/Ser shuffle	1.0 GLY[c] + 1.0 SER[m] <=> 1.0 GLY[m] + 1.0 SER[c]	Tr_GlySer			Transport	0	0.437838	0.437838	0.437838	0.437838	0.437838	0.437838
H-Cys exporter	1.0 HOMO-CYS[h] <=> 1.0 HOMO-CYS[c]	Tr_HCys			Transport	0	0.032432	0.032432	0.032432	0.032432	0.032432	0.032432
H2O diffusion 1	1.0 WATER[c] <=> 1.0 WATER[h]	Tr_H2Oh			Transport	0	-12.7826	-17.9048	-21.1861	-24.4673	-26.4303	-27.7486
H2O diffusion 2	1.0 WATER[c] <=> 1.0 WATER[m]	Tr_H2Om			Transport	0	0	0	0	0	0	0
H2O diffusion 3	1.0 WATER[c] <=> 1.0 WATER[p]	Tr_H2Op			Transport	0	-0.478378	-0.478378	-0.478378	-0.478378	-0.478378	-0.478378
SAM diffusion 1	1.0 S-ADENOSYLMETHIONINE[c] <=> 1.0 S-ADENOSYLMETHIONINE[h]	Tr_SAMh			Transport	0	0	0	0	0	0	0
SAM diffusion 2	1.0 S-ADENOSYLMETHIONINE[c] <=> 1.0 S-ADENOSYLMETHIONINE[m]	Tr_SAMm			Transport	0	0	0	0	0	0	0
SAM diffusion 3	1.0 S-ADENOSYLMETHIONINE[c] <=> 1.0 S-ADENOSYLMETHIONINE[p]	Tr_SAMp			Transport	0	0	0	0	0	0	0
SAH diffusion 1	1.0 ADENOSYL-HOMO-CYS[c] <=> 1.0 ADENOSYL-HOMO-CYS[h]	Tr_SAHh			Transport	0	0	0	0	0	0	0
SAH diffusion 2	1.0 ADENOSYL-HOMO-CYS[c] <=> 1.0 ADENOSYL-HOMO-CYS[m]	Tr_SAHm			Transport	0	0	0	0	0	0	0
SAH diffusion 3	1.0 ADENOSYL-HOMO-CYS[c] <=> 1.0 ADENOSYL-HOMO-CYS[p]	Tr_SAHp			Transport	0	0	0	0	0	0	0
H2S diffusion 1	1.0 HS[c] <=> 1.0 HS[h]	Tr_H2S1			Transport	0	0.032432	0.032432	0.032432	0.032432	0.032432	0.032432
H2S diffusion 2	1.0 HS[c] <=> 1.0 HS[m]	Tr_H2S2			Transport	0	0	0	0	0	0	0
His diffusion	1.0 HIS[c] <=> 1.0 HIS[p]	Tr_His1			Transport	0	0	0	0	0	0	0
His exporter	1.0 HIS[h] <=> 1.0 HIS[c]	Tr_His2			Transport	0	0.024324	0.024324	0.024324	0.024324	0.024324	0.024324
His importer	1.0 HIS[c] <=> 1.0 HIS[m]	Tr_His3			Transport	0	0	0	0	0	0	0
Ile diffusion	1.0 ILE[c] <=> 1.0 ILE[p]	Tr_Ile1			Transport	0	0	0	0	0	0	0
Ile transport	1.0 ILE[h] <=> 1.0 ILE[c]	Tr_Ile2			Transport	0	0.12973	0.12973	0.12973	0.12973	0.12973	0.12973
Ile transportm	1.0 ILE[c] <=> 1.0 ILE[m]	Tr_Ile3			Transport	0	0	0	0	0	0	0
Import ACP	<=> 1.0 ACP[h]	Im_ACP			Transport	0	0	0	0	0	0	0
Import CO2	<=> 1.0 CARBON-DIOXIDE[h]	Im_CO2			Transport	0	-23.8397	-29.564	-35.189	-40.814	-44.1791	-46.439
Import O2	<=> 1.0 OXYGEN-MOLECULE[h]	Im_O2			Transport	0	-12.6888	-6.96443	-1.33943	4.28557	7.65064	9.91057
Import Sucrose	<=> 1.0 SUCROSE[c]	Im_SUCROSE			Transport	0	9.86235	10.3394	10.8081	11.2769	11.5573	11.7456
Import H20	<=> 1.0 WATER[c]	Im_H2O			Transport	0	-30.9984	-35.9842	-40.6717	-45.3592	-48.1634	-50.0467
Import H2S	<=> 1.0 HS[c]	Im_H2S			Transport	0	0.040541	0.040541	0.040541	0.040541	0.040541	0.040541
Import NH4	1.0 AMMONIUM[h] <=> 1.0 AMMONIUM[c]	Im_NH4			Transport	0	2.44054	2.44054	2.44054	2.44054	2.44054	0
Import NO3	2.0 ATP[c] + 2.0 WATER[c] <=> 1.0 NITRATE[c] + 2.0 ADP[c] + 2.0 H+[c] + 2.0 Pi[c]	Im_NO3			Transport	0	2.40811	2.40811	2.40811	2.40811	2.40811	2.40811
Import Pi	3.0 ATP[c] + 3.0 WATER[c] <=> 2.0 H+[h] + 3.0 ADP[c] + 3.0 Pi[c]	Im_Pi			Transport	0	0	0	0	0	0	0
Import SO4	3.0 ATP[c] + 3.0 WATER[c] <=> 1.0 SULFATE[c] + 3.0 ADP[c] + 3.0 H+[c] + 3.0 Pi[c]	Im_SO4			Transport	0	0	0	0	0	0	0
KG diffusion	1.0 2-KETOGLUTARATE[c] <=> 1.0 2-KETOGLUTARATE[p]	Tr_KG			Transport	0	-0.115951	0	0	0	-0.478378	-0.478378
COA diffusion	1.0 CO-A[h] <=> 1.0 CO-A[c]	Tr_COA			Transport	0	0.057658	0.057658	0.057658	0.057658	0.057658	0.057658
Malonyl-coA diffusion	1.0 MALONYL-COA[h] <=> 1.0 MALONYL-COA[c]	Tr_MalCOA			Transport	0	-0.057658	-0.057658	-0.057658	-0.057658	-0.057658	-0.057658
Lauroyl-coA diffusion	1.0 Lauroyl-COA[h] <=> 1.0 Lauroyl-COA[c]	Tr_Laur			Transport	0	0	0	0	0	0	0
Leu diffusion	1.0 LEU[c] <=> 1.0 LEU[p]	Tr_Leu1			Transport	0	0	0	0	0	0	0
Leu exporter	1.0 LEU[h] <=> 1.0 LEU[c]	Tr_Leu2			Transport	0	0.154054	0.154054	0.154054	0.154054	0.154054	0.154054
Leu importer	1.0 LEU[c] <=> 1.0 LEU[m]	Tr_Leu3			Transport	0	0	0	0	0	0	0
light transport	1.0 Light[h] <=> 1.0 Light[c]	ltp1			Transport	0	0	0	0	0	0	0
Lys diffusion	1.0 LYS[c] <=> 1.0 LYS[p]	Tr_Lys1			Transport	0	0	0	0	0	0	0
Lys exporter	1.0 LYS[h] <=> 1.0 LYS[c]	Tr_Lys2			Transport	0	0.178378	0.178378	0.178378	0.178378	0.178378	0.178378
Mal diffusion	1.0 MAL[c] <=> 1.0 MAL[p]	Tr_Mal			Transport	0	0	0	0	0	0	0
Mas exporter	1.0 ALPHA-MALTOSE[h] <=> 1.0 ALPHA-MALTOSE[c]	Tr_Mex1			Transport	0	0	0	0	0	0	0
Met diffusion	1.0 MET[c] <=> 1.0 MET[p]	Tr_Met1			Transport	0	0	0	0	0	0	0
Met importer 1	1.0 MET[c] <=> 1.0 MET[m]	Tr_Met3			Transport	0	0	0	0	0	0	0
Met importer 2	1.0 MET[c] <=> 1.0 MET[h]	Tr_Met2			Transport	0	0	0	0	0	0	0
NAD transporter 1	1.0 AMP[h] + 1.0 NAD[c] <=> 1.0 AMP[c] + 1.0 NAD[h]	Tr_NDT1			Transport	0	-0.056757	-0.056757	-0.056757	-0.056757	-0.056757	-0.056757
NAD transporter 2	1.0 ADP[h] + 1.0 NAD[c] <=> 1.0 ADP[c] + 1.0 NAD[h]	Tr_NDT2			Transport	0	0.056757	0.056757	0.056757	0.056757	0.056757	0.056757
neutral amino acid transporter 1	1.0 L-ALPHA-ALANINE[c] <=> 1.0 L-ALPHA-ALANINE[m]	Tr_BAT11			Transport	0	-2.00117	-6.6463	-9.4588	-12.2713	-13.9538	-15.0838
neutral amino acid transporter 2	1.0 ARG[c] <=> 1.0 ARG[m]	Tr_BAT12			Transport	0	0	0	0	0	0	0
neutral amino acid transporter 3	1.0 GLT[c] <=> 1.0 GLT[m]	Tr_BAT13			Transport	0	0.113514	-1.7946	-3.6696	-5.5446	-6.66629	-6.9267
neutral amino acid transporter 4	1.0 LYS[c] <=> 1.0 LYS[m]	Tr_BAT14			Transport	0	0	0	0	0	0	0
neutral amino acid transporter 5	1.0 4-AMINO-BUTYRATE[c] <=> 1.0 4-AMINO-BUTYRATE[m]	Tr_BAT15			Transport	0	0	1.90812	3.78312	5.65812	6.77981	7.04022
NH4 diffusion 1	1.0 AMMONIUM[c] <=> 1.0 AMMONIUM[h]	Tr_NH41			Transport	0	0	0	0	0	0	-2.44054
NH4 diffusion 2	1.0 AMMONIUM[c] <=> 1.0 AMMONIUM[m]	Tr_NH42			Transport	0	1.78225	6.42739	9.23989	12.0524	13.7349	14.8649
NO2 transporter	1.0 NITRITE[c] <=> 1.0 NITRITE[h]	Tr_NO2			Transport	0	2.40811	2.40811	2.40811	2.40811	2.40811	2.40811
Nucleotide transporter	1.0 ADP[h] + 1.0 ATP[c] + 1.0 Pi[h] <=> 1.0 ADP[c] + 1.0 ATP[h] + 1.0 Pi[c]	Tr_NTT			Transport	0	0	0	0	0	0	0
O2 diffusion 1	1.0 OXYGEN-MOLECULE[c] <=> 1.0 OXYGEN-MOLECULE[h]	Tr_O2h			Transport	0	-0.660811	-1.61487	-2.55237	-3.48987	-4.05071	-4.42737
O2 diffusion 2	1.0 OXYGEN-MOLECULE[c] <=> 1.0 OXYGEN-MOLECULE[m]	Tr_O2m			Transport	0	0.421622	1.37568	2.31318	3.25068	3.81153	4.18818
O2 diffusion 3	1.0 OXYGEN-MOLECULE[c] <=> 1.0 OXYGEN-MOLECULE[p]	Tr_O2p			Transport	0	0.239189	0.239189	0.239189	0.239189	0.239189	0.239189
OAA diffusion	1.0 OXALACETIC_ACID[c] <=> 1.0 OXALACETIC_ACID[p]	Tr_OAA			Transport	0	-0.362427	-0.478378	-0.478378	-0.478378	0	0
ORO exporter	1.0 OROTATE[m] <=> 1.0 OROTATE[c]	Tr_ORO			Transport	0	0	0	0	0	0	0
P5C exporter 1	1.0 L-DELTA1-PYRROLINE_5-CARBOXYLATE[h] <=> 1.0 L-DELTA1-PYRROLINE_5-CARBOXYLATE[c]	Tr_P5C1			Transport	0	0	0	0	0	0	0
P5C exporter 2	1.0 L-DELTA1-PYRROLINE_5-CARBOXYLATE[m] <=> 1.0 L-DELTA1-PYRROLINE_5-CARBOXYLATE[c]	Tr_P5C2			Transport	0	0.113514	0.113514	0.113514	0.113514	0.113514	0.113514
PEP/Pi translocator	1.0 PHOSPHO-ENOL-PYRUVATE[c] + 1.0 Pi[h] <=> 1.0 PHOSPHO-ENOL-PYRUVATE[h] + 1.0 Pi[c]	Tr_PPT			Transport	0	0	0	0	0	0	0
Phe diffusion	1.0 PHE[c] <=> 1.0 PHE[p]	Tr_Phe1			Transport	0	0	0	0	0	0	0
Phe exporter	1.0 PHE[h] <=> 1.0 PHE[c]	Tr_Phe2			Transport	0	0.113514	0.113514	0.113514	0.113514	0.113514	0.113514
Phe importer	1.0 PHE[c] <=> 1.0 PHE[m]	Tr_Phe3			Transport	0	0	0	0	0	0	0
Polyol transporter 5	1.0 D-Ribofuranose[c] <=> 1.0 D-Ribofuranose[h]	Tr_PLT5			Transport	0	0	0	0	0	0	0
Pro diffusion	1.0 PRO[c] <=> 1.0 PRO[p]	Tr_Pro1			Transport	0	0	0	0	0	0	0
Pro importer	1.0 PRO[c] <=> 1.0 PRO[h]	Tr_Pro2			Transport	0	0	0	0	0	0	0
Pro uniporter	1.0 PRO[c] <=> 1.0 PRO[m]	Tr_ProU			Transport	0	0	0	0	0	0	0
Pro/Glu antiporter	1.0 GLT[m] + 1.0 PRO[c] <=> 1.0 GLT[c] + 1.0 PRO[m]	Tr_ProA			Transport	0	0	0	0	0	0	0
Proton diffusion	1.0 H+[c] <=> 1.0 H+[p]	Tr_Hp a			Transport	0	0	0	0	0	0	0
Proton diffusion h	1.0 H+[c] <=> 1.0 H+[h]	Tr_Hp b			Transport	0	0	-0.25031	-4.33798	-8.08798	-10.3314	-11.838
Proton sink/source	<=> 1.0 H+[c]	Si_H			Transport	0	-8.13691	-2.06068	1.82039	6.03914	8.56294	10.2579
PRPP exporter	1.0 H+[h] + 1.0 PRPP[h] <=> 1.0 PRPP[c]	Tr_PRPP			Transport	0	0	0	0	0	0	0
Pyr diffusion 1	1.0 PYRUVATE[c] <=> 1.0 PYRUVATE[h]	Tr_Pyr1			Transport	0	10.7065	6.53835	4.1946	1.85085	0.448738	0
Pyr diffusion 2	1.0 PYRUVATE[c] <=> 1.0 PYRUVATE[m]	Tr_Pyr2			Transport	0	6.55321	13.1065	17.794	22.4815	25.2857	27.169
Pyr diffusion 3	1.0 PYRUVATE[c] <=> 1.0 PYRUVATE[p]	Tr_Pyr3			Transport	0	0	0	0	0	0	0
SCA/Fum carrier	1.0 FUM[m] + 1.0 SUC[c] <=> 1.0 FUM[c] + 1.0 SUC[m]	Tr_SFC			Transport	0	0.843243	0.843243	0.843243	0.843243	0.843243	0.843243
Ser diffusion	1.0 SER[c] <=> 1.0 SER[p]	Tr_Ser1			Transport	0	0	0	0	0	0	0
Ser exporter	1.0 SER[h] <=> 1.0 SER[c]	Tr_Ser2			Transport	0	-0.081081	-0.081081	-0.081081	-0.081081	-0.081081	-0.081081
Ser importer	1.0 SER[c] <=> 1.0 SER[m]	Tr_Ser3			Transport	0	0.218919	0.218919	0.218919	0.218919	0.218919	0.218919
SO4 diffusion	1.0 SULFATE[c] <=> 1.0 SULFATE[h]	Tr_SO4			Transport	0	0	0	0	0	0	0
Thr diffusion	1.0 THR[c] <=> 1.0 THR[p]	Tr_Thr1			Transport	0	0	0	0	0	0	0
Thr exporter	1.0 THR[h] <=> 1.0 THR[c]	Tr_Thr2			Transport	0	0.040541	0.040541	0.040541	0.040541	0.040541	0.040541
Thr importer	1.0 THR[c] <=> 1.0 THR[m]	Tr_Thr3			Transport	0	0	0	0	0	0	0
TP/Pi translocator 1	1.0 G3P[h] + 1.0 Pi[c] <=> 1.0 G3P[c] + 1.0 Pi[h]	Tr_TPT1			Transport	0	16.5749	21.9474	28.9787	36.0099	40.2163	43.5341
TP/Pi translocator 2	1.0 GAP[h] + 1.0 Pi[c] <=> 1.0 GAP[c] + 1.0 Pi[h]	Tr_TPT2			Transport	0	-17.7673	-19.738	-22.5505	-25.363	-27.0455	-28.1755
TP/Pi translocator 3	1.0 DIHYDROXY-ACETONE-PHOSPHATE[h] + 1.0 Pi[c] <=> 1.0 DIHYDROXY-ACETONE-PHOSPHATE[c] + 1.0 Pi[h]	Tr_TPT3			Transport	0	-1.27268	-3.24337	-6.05587	-8.86837	-10.5509	-11.6809
Trp diffusion	1.0 TRP[c] <=> 1.0 TRP[p]	Tr_Trp1			Transport	0	0	0	0	0	0	0
Trp exporter	1.0 TRP[h] <=> 1.0 TRP[c]	Tr_Trp2			Transport	0	0.048649	0.048649	0.048649	0.048649	0.048649	0.048649
Trp importer	1.0 TRP[c] <=> 1.0 TRP[m]	Tr_Trp3			Transport	0	0	0	0	0	0	0
Tyr diffusion	1.0 TYR[c] <=> 1.0 TYR[p]	Tr_Tyr1			Transport	0	0	0	0	0	0	0
Tyr exporter	1.0 TYR[h] <=> 1.0 TYR[c]	Tr_Tyr2			Transport	0	0.064865	0.064865	0.064865	0.064865	0.064865	0.064865
Tyr importer	1.0 TYR[c] <=> 1.0 TYR[m]	Tr_Tyr3			Transport	0	0	0	0	0	0	0
Val diffusion	1.0 VAL[c] <=> 1.0 VAL[p]	Tr_Val1			Transport	0	0	0	0	0	0	0
Val exporter	1.0 VAL[h] <=> 1.0 VAL[c]	Tr_Val2			Transport	0	0.113514	0.113514	0.113514	0.113514	0.113514	0.113514
Val importer	1.0 VAL[c] <=> 1.0 VAL[m]	Tr_Val3			Transport	0	0	0	0	0	0	0
IPP transport	1.0 IPP[h] <=> 1.0 IPP[c]	Tr_IPP			Transport	0	0	0	0	0	0	0

## Sheet: Pintae_Meso model
Rxn name	Formula	Abbreviation	EC number	Gene-Protein Reaction	Pathway	Mean TPM	E Fmin	Abs E Fmin
AD PRPP-transferase	1.0 ADENINE[c] + 1.0 PRPP[c] <=> 1.0 AMP[c] + 1.0 PPI[c]	ADPRPPT_c	2.4.2.7	TR64219c0g1.1 TR39266c0g1.1 TR9395c0g1.1 TR48142c12g2.1	Amino acid metabolism	102.03	0	0
ADN nucleosidase	1.0 ADENOSINE[c] + 1.0 WATER[c] <=> 1.0 ADENINE[c] + 1.0 D-Ribofuranose[c] + 1.0 H+[c]	ADNN_c	3.2.2.7	TR26340c0g1.1	Amino acid metabolism	20.2553	0	0
Ribokinase	1.0 ATP[h] + 1.0 D-Ribofuranose[h] <=> 1.0 ADP[h] + 1.0 H+[h] + 1.0 RIBOSE-5P[h]	RibK_h	2.7.1.15	TR1186c0g1.1 TR52008c0g1.1 TR43275c0g1.1 TR27495c0g1.1	Amino acid metabolism	69.6873	0	0
Adenosine Kinase	1.0 ADENOSINE[c] + 1.0 ATP[c] <=> 1.0 ADP[c] + 1.0 AMP[c] + 1.0 H+[c]	ADNK_c	2.7.1.20	TR36432c0g1.2 TR36432c0g2.1	Amino acid metabolism	196.711	0	0
Ala transaminase 1	1.0 GLT[m] + 1.0 PYRUVATE[m] <=> 1.0 2-KETOGLUTARATE[m] + 1.0 L-ALPHA-ALANINE[m]	AlaTA_m	2.6.1.2	TR50561c0g2.1	Amino acid metabolism	4.564	0.23018	0.23018
Ala transaminase 2	1.0 GLT[h] + 1.0 PYRUVATE[h] <=> 1.0 2-KETOGLUTARATE[h] + 1.0 L-ALPHA-ALANINE[h]	AlaTA_h	2.6.1.2	TR50561c0g2.1	Pyruvate metabolism	4.564	-21.8613	21.8613
Ala transaminase 3	1.0 GLT[p] + 1.0 PYRUVATE[p] <=> 1.0 2-KETOGLUTARATE[p] + 1.0 L-ALPHA-ALANINE[p]	AlaTA_p	2.6.1.2	TR50561c0g2.1	Pyruvate metabolism	4.564	22.8824	22.8824
Valine-pyruvate transaminase	1.0 PYRUVATE[h] + 1.0 VAL[h] <=> 1.0 2-KETO-ISOVALERATE[h] + 1.0 L-ALPHA-ALANINE[h]	avtA	2.6.1.66		Amino acid metabolism	0	-1.14595	1.14595
A-Glu kinase	1.0 ACETYL-GLU[h] + 1.0 ATP[h] <=> 1.0 ADP[h] + 1.0 N-ACETYL-GLUTAMYL-P[h]	AGluK	2.7.2.8	TR81664c0g1.1	Amino acid metabolism	21.0733	0.0810811	0.0810811
A-GluP reductase	1.0 H+[h] + 1.0 N-ACETYL-GLUTAMYL-P[h] + 1.0 NADPH[h] <=> 1.0 N-acetyl-L-glutamate-5-semialdehyde[h] + 1.0 NADP[h] + 1.0 Pi[h]	AGluPR_h	1.2.1.38	TR55269c11g1.1 TR26179c1g2.1	Amino acid metabolism	95.2067	0.0810811	0.0810811
Acetylornithine aminotransferase	1.0 N-acetyl-L-glutamate-5-semialdehyde[h] + 1.0 GLT[h] <=> 1.0 2-KETOGLUTARATE[h] + 1.0 N-ALPHA-ACETYLORNITHINE[h]	AOrnTA_h	2.6.1.11	TR73300c0g1.1	Amino acid metabolism	13.2113	0.0810811	0.0810811
A-Orn:A-Glu acetyltransferase	1.0 GLT[h] + 1.0 N-ALPHA-ACETYLORNITHINE[h] <=> 1.0 ACETYL-GLU[h] + 1.0 L-ORNITHINE[h]	AOrnAGluAcT_h	2.3.1.35	TR55979c0g1.1	Amino acid metabolism	40.049	0.0810811	0.0810811
AGN dehydratase	1.0 Arogenate[h] + 1.0 H+[h] <=> 1.0 CARBON-DIOXIDE[h] + 1.0 PHE[h] + 1.0 WATER[h]	AGNDA_h	4.2.1.91	TR60855c0g1.1 TR27819c0g1.1	Amino acid metabolism	240.875	0	0
Arg-SCA lyase	1.0 L-ARGININO-SUCCINATE[h] <=> 1.0 ARG[h] + 1.0 FUM[h]	ArgSCAL_h	4.3.2.1	TR50524c0g1.1	Amino acid metabolism	16.5753	0.0810811	0.0810811
Arg-SCA synthase	1.0 ATP[h] + 1.0 L-ASPARTATE[h] + 1.0 L-CITRULLINE[h] <=> 1.0 AMP[h] + 1.0 L-ARGININO-SUCCINATE[h] + 1.0 PPI[h] + 3.0 H+[h]	ArgSCAS_h	6.3.4.5		Amino acid metabolism	0	0.0810811	0.0810811
chorismate mutase	1.0 CHORISMATE[h] <=> 1.0 PREPHENATE[h]	CHRM_c	5.4.99.5	TR65468c0g1.1	Amino acid metabolism	29.4213	0.202703	0.202703
Glu:PRE aminotransferase	1.0 GLT[h] + 1.0 PREPHENATE[h] <=> 1.0 2-KETOGLUTARATE[h] + 1.0 Arogenate[h]	GPAT_h	2.6.1.79	TR37336c0g1.1	Amino acid metabolism	86.1827	0.202703	0.202703
Orn carbamoyltransferase	1.0 CARBAMOYL-P[h] + 1.0 H+[h] + 1.0 L-ORNITHINE[h] <=> 1.0 L-CITRULLINE[h] + 1.0 Pi[h]	OrnCMT_h	2.1.3.3	TR67312c0g1.1	Amino acid metabolism	2.593	0.0810811	0.0810811
CBP synthase	1.0 GLN[h] + 1.0 HCO3[h] + 1.0 WATER[h] + 2.0 ATP[h] <=> 1.0 CARBAMOYL-P[h] + 1.0 GLT[h] + 1.0 Pi[h] + 2.0 ADP[h] + 3.0 H+[h]	CBPS_h	6.3.5.5	TR17248c0g1.1 TR82645c0g2.1 TR32458c5g1.1 TR51349c0g1.1	Amino acid metabolism	95.2427	0.0810811	0.0810811
Asn synthase	1.0 ATP[c] + 1.0 GLN[c] + 1.0 L-ASPARTATE[c] + 1.0 WATER[c] <=> 1.0 AMP[c] + 1.0 ASN[c] + 1.0 GLT[c] + 1.0 H+[c] + 1.0 PPI[c]	AsnS_c	6.3.5.4	TR46286c0g1.1 TR20338c0g1.1	Amino acid metabolism	37.908	0.0567568	0.0567568
Asnase	1.0 ASN[c] + 1.0 WATER[c] <=> 1.0 AMMONIUM[c] + 1.0 L-ASPARTATE[c]	Asnase_c	3.5.1.1	TR3574c0g1.1 TR39581c0g1.1	Amino acid metabolism	14.4187	0	0
Asp aminotransferase 1	1.0 GLT[c] + 1.0 OXALACETIC_ACID[c] <=> 1.0 2-KETOGLUTARATE[c] + 1.0 L-ASPARTATE[c]	AspAT_c	2.6.1.1	TR61204c0g1.1 TR1379c0g1.1 TR39043c0g1.1 TR51562c0g1.1 TR58546c0g1.1 TR41164c0g1.1	Amino acid metabolism	367.591	0	0
Asp aminotransferase 2	1.0 GLT[h] + 1.0 OXALACETIC_ACID[h] <=> 1.0 2-KETOGLUTARATE[h] + 1.0 L-ASPARTATE[h]	AspAT_h	2.6.1.1	TR61204c0g1.1 TR1379c0g1.1 TR39043c0g1.1 TR51562c0g1.1 TR58546c0g1.1 TR41164c0g1.1	Amino acid metabolism	367.591	9.0991	9.0991
Asp aminotransferase 3	1.0 GLT[m] + 1.0 OXALACETIC_ACID[m] <=> 1.0 2-KETOGLUTARATE[m] + 1.0 L-ASPARTATE[m]	AspAT_m	2.6.1.1	TR61204c0g1.1 TR1379c0g1.1 TR39043c0g1.1 TR51562c0g1.1 TR58546c0g1.1 TR41164c0g1.1	Amino acid metabolism	367.591	0	0
Asp aminotransferase 4	1.0 GLT[p] + 1.0 OXALACETIC_ACID[p] <=> 1.0 2-KETOGLUTARATE[p] + 1.0 L-ASPARTATE[p]	AspAT_p	2.6.1.1	TR61204c0g1.1 TR1379c0g1.1 TR39043c0g1.1 TR51562c0g1.1 TR58546c0g1.1 TR41164c0g1.1	Amino acid metabolism	367.591	0	0
adenosylhomocysteinase	1.0 ADENOSYL-HOMO-CYS[c] + 1.0 WATER[c] <=> 1.0 ADENOSINE[c] + 1.0 HOMO-CYS[c]	Cysase_c	3.3.1.1	TR72214c0g1.1 TR50278c0g1.2 TR3823c0g1.1 TR50278c0g1.1 TR54001c0g1.1 TR73907c0g1.1 TR17437c0g1.1 TR2028c0g1.1 TR54048c0g1.1 TR26340c0g1.1 TR83564c0g1.2 TR10858c0g1.1 TR38499c0g1.2 TR48142c12g1.1 TR55578c0g1.1	Amino acid metabolism	1546.1	0	0
Cys synthase 1	1.0 ACETYLSERINE[c] + 1.0 HS[c] <=> 1.0 ACET[c] + 1.0 CYS[c] + 1.0 H+[c]	CysS_c	2.5.1.47	TR16719c0g1.1 TR39025c1g1.1 TR39025c0g1.1	Amino acid metabolism	166.3	0.00810811	0.00810811
Cys synthase 2	1.0 ACETYLSERINE[h] + 1.0 HS[h] <=> 1.0 ACET[h] + 1.0 CYS[h] + 1.0 H+[h]	CysS_h	2.5.1.47	TR16719c0g1.1 TR39025c1g1.1 TR39025c0g1.1	Amino acid metabolism	166.3	0.0324324	0.0324324
Cys synthase 3	1.0 ACETYLSERINE[m] + 1.0 HS[m] <=> 1.0 ACET[m] + 1.0 CYS[m] + 1.0 H+[m]	CysS_m	2.5.1.47	TR16719c0g1.1 TR39025c1g1.1 TR39025c0g1.1	Amino acid metabolism	166.3	0	0
Ser O-acetyltransferase 1	1.0 ACETYL-COA[c] + 1.0 SER[c] <=> 1.0 ACETYLSERINE[c] + 1.0 CO-A[c]	SerAcT_c	2.3.1.30	TR61134c0g1.1 TR84372c0g1.1 TR16846c0g1.1	Amino acid metabolism	5.49333	0.00810811	0.00810811
Ser O-acetyltransferase 2	1.0 ACETYL-COA[h] + 1.0 SER[h] <=> 1.0 ACETYLSERINE[h] + 1.0 CO-A[h]	SerAcT_h	2.3.1.30	TR61134c0g1.1 TR84372c0g1.1 TR16846c0g1.1	Amino acid metabolism	5.49333	0.0324324	0.0324324
Ser O-acetyltransferase 3	1.0 ACETYL-COA[m] + 1.0 SER[m] <=> 1.0 ACETYLSERINE[m] + 1.0 CO-A[m]	SerAcT_m	2.3.1.30	TR61134c0g1.1 TR84372c0g1.1 TR16846c0g1.1	Amino acid metabolism	5.49333	0	0
Gln synthetase 1	1.0 AMMONIUM[c] + 1.0 ATP[c] + 1.0 GLT[c] <=> 1.0 ADP[c] + 1.0 GLN[c] + 1.0 H+[c] + 1.0 Pi[c]	GlnS_c	6.3.1.2	TR69906c0g1.1 TR70056c0g1.4 TR70056c0g1.3 TR56446c0g1.1 TR17193c0g1.1 TR46286c0g1.1 TR55269c4g12.1	Amino acid metabolism	571.428	0.113514	0.113514
Gln synthetase 2	1.0 AMMONIUM[h] + 1.0 ATP[h] + 1.0 GLT[h] <=> 1.0 ADP[h] + 1.0 GLN[h] + 1.0 H+[h] + 1.0 Pi[h]	GlnS_h	6.3.1.2	TR69906c0g1.1 TR70056c0g1.4 TR70056c0g1.3 TR56446c0g1.1 TR17193c0g1.1 TR46286c0g1.1 TR55269c4g12.1	Amino acid metabolism	571.428	0	0
Gln synthetase 3	1.0 AMMONIUM[m] + 1.0 ATP[m] + 1.0 GLT[m] <=> 1.0 ADP[m] + 1.0 GLN[m] + 1.0 H+[m] + 1.0 Pi[m]	GlnS_m	6.3.1.2	TR69906c0g1.1 TR70056c0g1.4 TR70056c0g1.3 TR56446c0g1.1 TR17193c0g1.1 TR46286c0g1.1 TR55269c4g12.1	Amino acid metabolism	571.428	0	0
Glnase	1.0 GLN[c] + 1.0 WATER[c] <=> 1.0 AMMONIUM[c] + 1.0 GLT[c]	Glnase_c	3.5.1.2	TR46286c0g1.1 TR20338c0g1.1	Amino acid metabolism	37.908	0	0
Glu dehydrogenase 1	1.0 GLT[c] + 1.0 NADP[c] + 1.0 WATER[c] <=> 1.0 2-KETOGLUTARATE[c] + 1.0 AMMONIUM[c] + 1.0 NADPH[c]	GluDH3NADP_c	1.4.1.4	TR62439c0g1.1	NAD(P)H regeneration	22.35	-23.8054	23.8054
Glu dehydrogenase 2	1.0 2-KETOGLUTARATE[m] + 1.0 AMMONIUM[m] + 1.0 H+[m] + 1.0 NADH[m] <=> 1.0 GLT[m] + 1.0 NAD[m] + 1.0 WATER[m]	GluDH1NAD_m	1.4.1.4	TR62439c0g1.1	Amino acid metabolism	22.35	0	0
Glu dehydrogenase 3	1.0 2-KETOGLUTARATE[m] + 1.0 AMMONIUM[m] + 1.0 H+[m] + 1.0 NADPH[m] <=> 1.0 GLT[m] + 1.0 NADP[m] + 1.0 WATER[m]	GluDH1NADP_m	1.4.1.4	TR62439c0g1.1	Amino acid metabolism	22.35	0.23018	0.23018
Glu dehydrogenase 4	1.0 GLT[m] + 1.0 NAD[m] + 1.0 WATER[m] <=> 1.0 2-KETOGLUTARATE[m] + 1.0 AMMONIUM[m] + 1.0 NADH[m]	GluDH2NAD_m	1.4.1.4	TR62439c0g1.1	Amino acid metabolism	22.35	0	0
Glu synthase (FeS-Fd)	1.0 2-KETOGLUTARATE[h] + 1.0 GLN[h] + 2.0 H+[h] + 2.0 Reduced-ferredoxins[h] <=> 2.0 GLT[h] + 2.0 Oxidized-ferredoxins[h]	GluSFd_h	1.4.7.1	TR64242c0g1.1 TR66831c0g1.1	Amino acid metabolism	49.0457	0	0
Glu synthase 1	1.0 2-KETOGLUTARATE[h] + 1.0 GLN[h] + 1.0 H+[h] + 1.0 NADPH[h] <=> 1.0 NADP[h] + 2.0 GLT[h]	GluSNADP_h	1.4.1.13	TR39500c0g1.1 TR18118c0g1.1 TR38358c0g1.1 TR39489c0g1.2	NAD(P)H regeneration	120.945	-26.6324	26.6324
Glu synthase 2	1.0 2-KETOGLUTARATE[h] + 1.0 GLN[h] + 1.0 NADPH[h] <=> 1.0 NADP[h] + 2.0 GLT[h]	GluSNAD_h	1.4.7.1	TR39500c0g1.1 TR18118c0g1.1 TR38358c0g1.1 TR39489c0g1.2	NAD(P)H regeneration	120.945	17.8982	17.8982
ACD oxidoreductase	1.0 ACETALD[c] + 1.0 NAD[c] + 1.0 WATER[c] <=> 1.0 ACET[c] + 1.0 H+[c] + 1.0 NADH[c]	ACDOxRed_c	1.2.1.3	TR24587c0g1.1 TR81382c0g1.1 TR79011c0g1.1 TR8322c1g1.1 TR62544c0g1.1 TR33446c0g1.1 TR8322c1g1.2 TR69085c1g1.1 TR39816c0g1.1 TR54009c0g1.1	Amino acid metabolism	298.509	0	0
Thr aldolase	1.0 THR[c] <=> 1.0 ACETALD[c] + 1.0 GLY[c]	ThrA_c	4.1.2.5	TR33015c0g1.1	Amino acid metabolism	27.2107	0	0
ATP PR-transferase	1.0 ATP[h] + 1.0 PRPP[h] <=> 1.0 H+[h] + 1.0 PHOSPHORIBOSYL-ATP[h] + 1.0 PPI[h]	ATPPRT_h	2.4.2.17	TR31564c0g1.1	Amino acid metabolism	22.379	0.0243243	0.0243243
Hisal-P dehydrogenase	1.0 HISTIDINAL[h] + 1.0 NAD[h] + 1.0 WATER[h] <=> 1.0 H+[h] + 1.0 HIS[h] + 1.0 NADH[h]	HisalPDH_h	1.1.1.23	TR73725c0g1.1	Amino acid metabolism	40.947	0.0243243	0.0243243
Hisol-P dehydrogenase	1.0 HISTIDINOL[h] + 1.0 NAD[h] <=> 1.0 HISTIDINAL[h] + 1.0 NADH[h] + 2.0 H+[h]	HisolPDH_h	1.1.1.23	TR73725c0g1.1	Amino acid metabolism	40.947	0.0243243	0.0243243
Hisol-P phosphatase	1.0 L-HISTIDINOL-P[h] + 1.0 WATER[h] <=> 1.0 H+[h] + 1.0 HISTIDINOL[h] + 1.0 Pi[h]	HisolPP_h	3.1.3.15	TR49125c0g1.1 TR62930c0g1.1 TR19748c0g1.1	Amino acid metabolism	134.134	0.0243243	0.0243243
Hisol-P transaminase	1.0 GLT[h] + 1.0 IMIDAZOLE-ACETOL-P[h] <=> 1.0 2-KETOGLUTARATE[h] + 1.0 L-HISTIDINOL-P[h]	HisolPTA_h	2.6.1.9	TR61200c1g1.2 TR32544c0g1.1 TR18129c0g1.1	Amino acid metabolism	78.54	0.0243243	0.0243243
ImGP dehydratase	1.0 D-ERYTHRO-IMIDAZOLE-GLYCEROL-P[h] <=> 1.0 IMIDAZOLE-ACETOL-P[h] + 1.0 WATER[h]	IGPDA_h	4.2.1.19	TR35393c0g1.1	Amino acid metabolism	0.261667	0.0243243	0.0243243
ImGP synthase	1.0 GLN[h] + 1.0 PHOSPHORIBULOSYL-FORMIMINO-AICAR-P[h] <=> 1.0 AICAR[h] + 1.0 D-ERYTHRO-IMIDAZOLE-GLYCEROL-P[h] + 1.0 GLT[h]	IGPS_h	2.4.2.-	TR49948c0g1.1	Amino acid metabolism	23.3847	0.0243243	0.0243243
P-AICAR-P isomerase	1.0 PHOSPHORIBOSYL-FORMIMINO-AICAR-P[h] <=> 1.0 PHOSPHORIBULOSYL-FORMIMINO-AICAR-P[h]	PAICARPI_h	5.3.1.16	TR75186c0g1.1	Amino acid metabolism	40.7257	0.0243243	0.0243243
Pr-AMP cyclohydrolase	1.0 PHOSPHORIBOSYL-AMP[h] + 1.0 WATER[h] <=> 1.0 PHOSPHORIBOSYL-FORMIMINO-AICAR-P[h]	PrAMPCy_h	3.5.4.19	TR59730c0g1.1	Amino acid metabolism	18.2413	0.0243243	0.0243243
Pr-ATP diphosphatase	1.0 PHOSPHORIBOSYL-ATP[h] + 1.0 WATER[h] <=> 1.0 PHOSPHORIBOSYL-AMP[h] + 1.0 PPI[h] + 2.0 H+[h]	PrATPDP_h	3.6.1.31	TR18847c3g1.1	Amino acid metabolism	33.3503	0.0243243	0.0243243
B.-chain-aa transaminase 1	1.0 2-KETO-3-METHYL-VALERATE[h] + 1.0 GLT[h] <=> 1.0 2-KETOGLUTARATE[h] + 1.0 ILE[h]	BAATA1_h	2.6.1.42	TR5480c0g1.1	Amino acid metabolism	41.4807	0.12973	0.12973
B.-chain-aa transaminase 2	1.0 GLT[h] + 4.0 2-KETO-3-METHYL-VALERATE[h] <=> 1.0 2-KETOGLUTARATE[h] + 1.0 LEU[h]	BAATA2_h	2.6.1.42	TR5480c0g1.1	Amino acid metabolism	41.4807	0.154054	0.154054
B.-chain-aa transaminase 3	1.0 GLT[h] + 4.0 2-KETO-ISOVALERATE[h] <=> 1.0 2-KETOGLUTARATE[h] + 1.0 VAL[h]	BAATA3_h	2.6.1.42	TR5480c0g1.1	Amino acid metabolism	41.4807	-0.286486	0.286486
DH-acid dehydratase	1.0 1-KETO-2-METHYLVALERATE[h] <=> 1.0 2-KETO-3-METHYL-VALERATE[h] + 1.0 WATER[h]	DHADA1_h	4.2.1.9	TR4093c0g1.1 TR48142c11g2.1	Amino acid metabolism	64.6273	0	0
Ketol-acid reductoisomerase 1	1.0 2-ACETO-2-HYDROXY-BUTYRATE[h] <=> 1.0 hydroxy-3-methyl-2-oxopentanoate[h]	KARI1_h	1.1.1.86	TR85091c0g1.1 TR8247c0g1.1 TR45379c0g1.1 TR56267c0g1.1	Amino acid metabolism	110.266	0	0
Ketol-acid reductoisomerase 2	1.0 hydroxy-3-methyl-2-oxopentanoate[h] + 1.0 H+[h] + 1.0 NADPH[h] <=> 1.0 1-KETO-2-METHYLVALERATE[h] + 1.0 NADP[h]	KARI2_h	1.1.1.86	TR85091c0g1.1 TR8247c0g1.1 TR45379c0g1.1 TR56267c0g1.1	Amino acid metabolism	110.266	0	0
Thr dehydratase	1.0 THR[h] <=> 1.0 2-OXOBUTANOATE[h] + 1.0 AMMONIUM[h]	ThrDA_h	4.3.1.19		Amino acid metabolism	0	0	0
AL synthase 1	1.0 H+[h] + 1.0 PYRUVATE[h] + 1.0 THIAMINE-PYROPHOSPHATE[h] <=> 1.0 2-ALPHA-HYDROXYETHYL-THPP[h] + 1.0 CARBON-DIOXIDE[h]	ALS1_h	2.2.1.6	TR34620c0g1.1 TR36962c0g1.1	Amino acid metabolism	51.1033	0	0
AL synthase 2	1.0 2-ALPHA-HYDROXYETHYL-THPP[h] + 1.0 2-OXOBUTANOATE[h] <=> 1.0 2-ACETO-2-HYDROXY-BUTYRATE[h] + 1.0 THIAMINE-PYROPHOSPHATE[h]	ALS2_h	2.2.1.6	TR34620c0g1.1 TR36962c0g1.1	Amino acid metabolism	51.1033	0	0
AL synthase 3	1.0 2-ALPHA-HYDROXYETHYL-THPP[h] + 1.0 PYRUVATE[h] <=> 1.0 2-ACETO-LACTATE[h] + 1.0 THIAMINE-PYROPHOSPHATE[h]	ALS3_h	2.2.1.6	TR34620c0g1.1 TR36962c0g1.1	Amino acid metabolism	51.1033	0	0
2-IPM synthase	1.0 2-KETO-ISOVALERATE[h] + 1.0 ACETYL-COA[h] + 1.0 WATER[h] <=> 1.0 3-CARBOXY-3-HYDROXY-ISOCAPROATE[h] + 1.0 CO-A[h] + 1.0 H+[h]	2IPMS_h	2.3.3.13	TR48142c13g1.1 TR44435c0g1.1	Amino acid metabolism	50.196	0	0
3-IPM dehydratase 1	1.0 3-CARBOXY-3-HYDROXY-ISOCAPROATE[h] <=> 1.0 2-isopropylmaleate[h] + 1.0 WATER[h]	3IPMDA1_h	4.2.1.33	TR78281c0g1.1 TR72000c0g1.1 TR29834c0g1.1 TR61965c0g2.2 TR3638c0g1.1	Amino acid metabolism	140.273	0	0
3-IPM dehydratase 2	1.0 WATER[h] <=> 2.0 2-isopropylmaleate[h]	3IPMDA2_h	4.2.1.33	TR78281c0g1.1 TR72000c0g1.1 TR29834c0g1.1 TR61965c0g2.2 TR3638c0g1.1	Amino acid metabolism	140.273	0	0
3-IPM dehydrogenase 3	1.0 2-isopropylmaleate[h] + 1.0 NAD[h] <=> 1.0 2-isopropyl-3-oxosuccinate[h] + 1.0 H+[h] + 1.0 NADH[h]	3IPMDH_h	1.1.1.85	TR74095c0g1.1	Amino acid metabolism	42.9717	0	0
spontaneous 1	1.0 2-isopropyl-3-oxosuccinate[h] + 1.0 H+[h] <=> 1.0 2K-4CH3-PENTANOATE[h] + 1.0 CARBON-DIOXIDE[h]	IPODC_h			Amino acid metabolism	0	0	0
Asp-SeA dehydrogenase	1.0 H+[h] + 1.0 L-BETA-ASPARTYL-P[h] + 1.0 NADPH[h] <=> 1.0 L-ASPARTATE-SEMIALDEHYDE[h] + 1.0 NADP[h] + 1.0 Pi[h]	Asp-SeADH_h	1.2.1.11		Amino acid metabolism	0	0.251351	0.251351
DAP aminotransferase	1.0 DELTA1-PIPERIDEINE-2-6-DICARBOXYLATE[h] + 1.0 GLT[h] + 1.0 H+[h] + 1.0 WATER[h] <=> 1.0 2-KETOGLUTARATE[h] + 1.0 LL-DIAMINOPIMELATE[h]	DAPAT_h	2.6.1.83	TR69834c0g1.1	Amino acid metabolism	10.566	0.178378	0.178378
DAP decarboxylase	1.0 H+[h] + 1.0 MESO-DIAMINOPIMELATE[h] <=> 1.0 CARBON-DIOXIDE[h] + 1.0 LYS[h]	DAPDC_h	4.1.1.20	TR73799c0g1.1	Amino acid metabolism	7.15833	0.178378	0.178378
DAP epimerase	1.0 LL-DIAMINOPIMELATE[h] <=> 1.0 MESO-DIAMINOPIMELATE[h]	DAPE_h	5.1.1.7	TR28874c0g1.1	Amino acid metabolism	27.5177	0.178378	0.178378
DHD reductase 1	1.0 2-3-DIHYDRODIPICOLINATE[h] + 1.0 H+[h] + 1.0 NADH[h] <=> 1.0 DELTA1-PIPERIDEINE-2-6-DICARBOXYLATE[h] + 1.0 NAD[h]	DHDRNAD_h	1.3.1.26	TR42040c0g1.1	Amino acid metabolism	32.269	0	0
DHD reductase 2	1.0 2-3-DIHYDRODIPICOLINATE[h] + 1.0 H+[h] + 1.0 NADPH[h] <=> 1.0 DELTA1-PIPERIDEINE-2-6-DICARBOXYLATE[h] + 1.0 NADP[h]	DHDRNADP_h	1.3.1.26	TR42040c0g1.1	Amino acid metabolism	32.269	0.178378	0.178378
DHD synthase	1.0 L-ASPARTATE-SEMIALDEHYDE[h] + 1.0 PYRUVATE[h] <=> 1.0 2-3-DIHYDRODIPICOLINATE[h] + 1.0 H+[h] + 2.0 WATER[h]	DHDS_h	4.2.1.52	TR23650c0g1.1	Amino acid metabolism	15.053	0.178378	0.178378
Asp kinase	1.0 ATP[h] + 1.0 L-ASPARTATE[h] <=> 1.0 ADP[h] + 1.0 L-BETA-ASPARTYL-P[h]	AspK_h	2.7.2.4	TR66570c0g1.1	Amino acid metabolism	19.4807	0.251351	0.251351
Arginase	1.0 ARG[m] + 1.0 H+[m] + 1.0 WATER[m] <=> 1.0 L-ORNITHINE[m] + 1.0 UREA[m]	Arginase_m	3.5.3.1	TR494c0g1.1 TR84699c0g1.1	Amino acid metabolism	84.5443	0	0
CTH beta-lyase	1.0 L-CYSTATHIONINE[h] + 1.0 WATER[h] <=> 1.0 AMMONIUM[h] + 1.0 HOMO-CYS[h] + 1.0 PYRUVATE[h]	CTHL_h	4.4.1.8	TR66570c0g1.1	Amino acid metabolism	19.4807	0.0324324	0.0324324
CTH synthase	1.0 CYS[h] + 1.0 O-PHOSPHO-L-HOMOSERINE[h] <=> 1.0 L-CYSTATHIONINE[h] + 1.0 Pi[h]	CTHS_h	2.5.1.48	TR35523c0g1.1	Amino acid metabolism	9.47333	0.0324324	0.0324324
H-Cys S-Met-transf.	1.0 HOMO-CYS[c] + 1.0 S-ADENOSYLMETHIONINE[c] <=> 1.0 ADENOSYL-HOMO-CYS[c] + 1.0 MET[c]	HCysMT_c	2.1.1.10	TR72214c0g1.1 TR3823c0g1.1 TR54001c0g1.1 TR73907c0g1.1 TR17437c0g1.1 TR26340c0g1.1 TR55578c0g1.1	Amino acid metabolism	898.819	-0.0112613	0.0112613
Met adenosyltransferase	1.0 ATP[c] + 1.0 MET[c] + 1.0 WATER[c] <=> 1.0 H+[c] + 1.0 PPI[c] + 1.0 Pi[c] + 1.0 S-ADENOSYLMETHIONINE[c]	MetAdT_h	2.5.1.6	TR63103c0g1.1 TR20776c0g1.1 TR41385c1g1.1 TR35892c0g1.1 TR61016c0g1.1 TR42017c0g1.1 TR24323c0g1.1 TR41385c2g1.1 TR12761c0g1.1 TR39345c0g1.1	Amino acid metabolism	1965.21	0	0
Met synthase	1.0 5-METHYL-THF-GLU-N[c] + 1.0 HOMO-CYS[c] <=> 1.0 MET[c] + 1.0 THF[c]	MetS_c	2.1.1.14	TR48142c13g7.1	Amino acid metabolism	33.8917	0.0436937	0.0436937
5M-THF oxidoreductase	1.0 METHYLENE-THF[c] + 1.0 NADH[c] <=> 1.0 5-METHYL-THF-GLU-N[c] + 1.0 NAD[c]	5M-THFOR_c	1.5.1.20	TR76042c0g1.1	Amino acid metabolism	132.428	0.0436937	0.0436937
H-Ser dehydrogenase 1	1.0 H+[h] + 1.0 L-ASPARTATE-SEMIALDEHYDE[h] + 1.0 NADPH[h] <=> 1.0 HOMO-SER[h] + 1.0 NADP[h]	HSerDHNADP_h	1.1.1.3	TR66570c0g1.1	Amino acid metabolism	19.4807	0.072973	0.072973
H-Ser dehydrogenase 2	1.0 H+[h] + 1.0 L-ASPARTATE-SEMIALDEHYDE[h] + 1.0 NADH[h] <=> 1.0 HOMO-SER[h] + 1.0 NAD[h]	HSerDHNAD_h	1.1.1.3	TR66570c0g1.1	Amino acid metabolism	19.4807	0	0
H-Ser kinase	1.0 ATP[h] + 1.0 HOMO-SER[h] <=> 1.0 ADP[h] + 1.0 H+[h] + 1.0 O-PHOSPHO-L-HOMOSERINE[h]	HSerK_h	2.7.1.39	TR48516c0g1.1	Amino acid metabolism	26.6203	0.072973	0.072973
Glu kinase 1	1.0 ATP[c] + 1.0 GLT[c] <=> 1.0 ADP[c] + 1.0 L-GLUTAMATE-5-P[c]	GluK_c	2.7.2.11	TR81664c0g1.1	Amino acid metabolism	21.0733	0	0
Glu kinase 2	1.0 ATP[h] + 1.0 GLT[h] <=> 1.0 ADP[h] + 1.0 L-GLUTAMATE-5-P[h]	GluK_h	2.7.2.11	TR81664c0g1.1	Amino acid metabolism	21.0733	0	0
Glu kinase 3	1.0 ATP[m] + 1.0 GLT[m] <=> 1.0 ADP[m] + 1.0 L-GLUTAMATE-5-P[m]	GluK_m	2.7.2.11	TR81664c0g1.1	Amino acid metabolism	21.0733	0.113514	0.113514
Orn aminotransferase	1.0 2-KETOGLUTARATE[m] + 1.0 L-ORNITHINE[m] <=> 1.0 GLT[m] + 1.0 L-GLUTAMATE_GAMMA-SEMIALDEHYDE[m]	OrnAT_m	2.6.1.13	TR73300c0g1.1	Amino acid metabolism	13.2113	0	0
Urease	1.0 H+[m] + 1.0 UREA[m] + 1.0 WATER[m] <=> 1.0 CARBON-DIOXIDE[m] + 2.0 AMMONIUM[m]	Urease_m	3.5.1.5	TR9987c0g1.1 TR77151c0g2.1 TR39838c0g1.1	Amino acid metabolism	120.13	0	0
B.-chain-aa transaminase Val	1.0 2-KETO-3-METHYL-VALERATE[h] + 1.0 GLT[h] <=> 1.0 2-KETOGLUTARATE[h] + 1.0 VAL[h]	BAATA1V_h	2.6.1.42	TR5480c0g1.1	Amino acid metabolism	41.4807	-0.745946	0.745946
AGN dehydrogenase	1.0 Arogenate[h] + 1.0 NADP[h] <=> 1.0 CARBON-DIOXIDE[h] + 1.0 NADPH[h] + 1.0 TYR[h]	AGNDH_h	1.3.1.78	TR60855c0g1.1 TR27819c0g1.1	Amino acid metabolism	240.875	0.0648649	0.0648649
ANT PR-transferase	1.0 ANTHRANILATE[h] + 1.0 PRPP[h] <=> 1.0 H+[h] + 1.0 N-5-PHOSPHORIBOSYL-ANTHRANILATE[h] + 1.0 PPI[h]	ANTPRT_h	2.4.2.18	TR51736c14g3.3 TR50756c0g1.1	Amino acid metabolism	32.089	0.0486486	0.0486486
ANT synthase	1.0 CHORISMATE[h] + 1.0 GLN[h] <=> 1.0 ANTHRANILATE[h] + 1.0 GLT[h] + 1.0 H+[h] + 1.0 PYRUVATE[h]	ANTS_h	4.1.3.27	TR17886c0g1.1 TR2179c0g1.2 TR61205c12g2.1	Amino acid metabolism	24.9373	0.0486486	0.0486486
Asp carbamoyltransferase	1.0 CARBAMOYL-P[h] + 1.0 L-ASPARTATE[h] <=> 1.0 CARBAMYUL-L-ASPARTATE[h] + 1.0 Pi[h]	AspCT_h	2.1.3.2	TR67312c0g1.1	Amino acid metabolism	2.593	0	0
GluSeA dehydrogenase 1	1.0 L-GLUTAMATE-5-P[c] + 1.0 NADPH[c] <=> 1.0 L-GLUTAMATE_GAMMA-SEMIALDEHYDE[c] + 1.0 NADP[c] + 1.0 Pi[c]	GluSeADH_c	1.2.1.41	TR83582c0g1.1	Amino acid metabolism	16.557	0	0
GluSeA dehydrogenase 2	1.0 L-GLUTAMATE-5-P[h] + 1.0 NADPH[h] <=> 1.0 L-GLUTAMATE_GAMMA-SEMIALDEHYDE[h] + 1.0 NADP[h] + 1.0 Pi[h]	GluSeADH_h	1.2.1.41	TR83582c0g1.1	Amino acid metabolism	16.557	0	0
GluSeA dehydrogenase 3	1.0 L-GLUTAMATE-5-P[m] + 1.0 NADPH[m] <=> 1.0 L-GLUTAMATE_GAMMA-SEMIALDEHYDE[m] + 1.0 NADP[m] + 1.0 Pi[m]	GluSeADH_m	1.2.1.41	TR83582c0g1.1	Amino acid metabolism	16.557	0.113514	0.113514
Ind-GP lyase	1.0 INDOLE-3-GLYCEROL-P[h] <=> 1.0 GAP[h] + 1.0 INDOLE[h]	IndGPL_h	4.1.2.8	TR31060c0g1.1 TR55269c1g1.1 TR34549c2g1.1 TR72091c0g1.1 TR31060c0g2.1	Amino acid metabolism	91.0727	0.0486486	0.0486486
Ind-GP synthase	1.0 CARBOXYPHENYLAMINO-DEOXYRIBULOSE-P[h] + 1.0 H+[h] <=> 1.0 CARBON-DIOXIDE[h] + 1.0 INDOLE-3-GLYCEROL-P[h] + 1.0 WATER[h]	IndGPS_h	4.1.1.48	TR9769c0g1.1	Amino acid metabolism	35.84	0.0486486	0.0486486
NH4 dissociation	1.0 AMMONIUM[c] <=> 1.0 H+[c] + 1.0 NH3[c]	Dissoc_NH4			Amino acid metabolism	0	-0.0243243	0.0243243
P5C dehydrogenase 1	1.0 L-DELTA1-PYRROLINE_5-CARBOXYLATE[h] + 1.0 NAD[h] + 2.0 WATER[h] <=> 1.0 GLT[h] + 1.0 H+[h] + 1.0 NADH[h]	P5CDHNAD_h	1.2.1.88	TR80594c0g1.1 TR9783c0g1.1	Amino acid metabolism	40.6313	0	0
P5C dehydrogenase 2	1.0 L-DELTA1-PYRROLINE_5-CARBOXYLATE[m] + 1.0 NAD[m] + 2.0 WATER[m] <=> 1.0 GLT[m] + 1.0 H+[m] + 1.0 NADH[m]	P5CDHNAD_m	1.2.1.88	TR80594c0g1.1 TR9783c0g1.1	Amino acid metabolism	40.6313	0	0
P5C dehydrogenase 3	1.0 L-DELTA1-PYRROLINE_5-CARBOXYLATE[m] + 1.0 NADP[m] + 2.0 WATER[m] <=> 1.0 GLT[m] + 1.0 H+[m] + 1.0 NADPH[m]	P5CDHNADP_m	1.2.1.88	TR80594c0g1.1 TR9783c0g1.1	Amino acid metabolism	40.6313	0	0
P5C reductase	1.0 H+[c] + 1.0 L-DELTA1-PYRROLINE_5-CARBOXYLATE[c] + 1.0 NADH[c] <=> 1.0 NAD[c] + 1.0 PRO[c]	P5CRNAD_c	1.5.1.2	TR80594c0g1.1 TR9783c0g1.1	NAD(P)H regeneration	40.6313	33.6932	33.6932
PGA dehydrogenase	1.0 G3P[h] + 1.0 NAD[h] <=> 1.0 3-P-HYDROXYPYRUVATE[h] + 1.0 H+[h] + 1.0 NADH[h]	PGADH_h	1.1.1.95	TR15933c0g1.1 TR59107c0g3.1 TR47688c0g1.1	Amino acid metabolism	105.749	0	0
PR-ANT isomerase	1.0 N-5-PHOSPHORIBOSYL-ANTHRANILATE[h] <=> 1.0 CARBOXYPHENYLAMINO-DEOXYRIBULOSE-P[h]	PRANTI_h	5.3.1.24	TR34797c0g1.1 TR66583c0g1.1	Amino acid metabolism	54.1533	0.0486486	0.0486486
Pro dehydrogenase 1	1.0 NAD[m] + 1.0 PRO[m] <=> 1.0 L-DELTA1-PYRROLINE_5-CARBOXYLATE[m] + 1.0 NADH[m] + 2.0 H+[m]	ProDHNAD_m	1.5.5.2		NAD(P)H regeneration	0	0	0
Pro dehydrogenase 2	1.0 NADP[m] + 1.0 PRO[m] <=> 1.0 L-DELTA1-PYRROLINE_5-CARBOXYLATE[m] + 1.0 NADPH[m] + 2.0 H+[m]	ProDHNADP_m	1.5.5.2		Amino acid metabolism	0	33.5797	33.5797
PSer aminotransferase	1.0 2-KETOGLUTARATE[h] + 1.0 glycerophosphoserine[h] <=> 1.0 3-P-HYDROXYPYRUVATE[h] + 1.0 GLT[h]	PSerAT_h	2.6.1.52	TR53101c0g1.1 TR69566c0g1.1 TR82544c0g1.2	Amino acid metabolism	62.1327	0	0
PSer phosphatase	1.0 glycerophosphoserine[h] + 1.0 WATER[h] <=> 1.0 H+[h] + 1.0 Pi[h] + 1.0 SER[h]	PSerP_h	3.1.3.3	TR79150c0g1.1	Amino acid metabolism	22.252	0	0
Ser racemase	1.0 SER[c] <=> 1.0 AMMONIUM[c] + 1.0 PYRUVATE[c]	SerRM_c	4.3.1.18	TR23539c0g1.1 TR23095c0g1.2	Amino acid metabolism	9.93133	0	0
Spontaneous 2	1.0 L-GLUTAMATE_GAMMA-SEMIALDEHYDE[c] <=> 1.0 H+[c] + 1.0 L-DELTA1-PYRROLINE_5-CARBOXYLATE[c] + 1.0 WATER[c]	GluSeADA_c			Amino acid metabolism	0	0	0
Spontaneous 3	1.0 L-GLUTAMATE_GAMMA-SEMIALDEHYDE[h] <=> 1.0 H+[h] + 1.0 L-DELTA1-PYRROLINE_5-CARBOXYLATE[h] + 1.0 WATER[h]	GluSeADA_h			Amino acid metabolism	0	0	0
Spontaneous 4	1.0 L-GLUTAMATE_GAMMA-SEMIALDEHYDE[m] <=> 1.0 H+[m] + 1.0 L-DELTA1-PYRROLINE_5-CARBOXYLATE[m] + 1.0 WATER[m]	GluSeADA_m			Amino acid metabolism	0	0.113514	0.113514
Threonine synthase	1.0 O-PHOSPHO-L-HOMOSERINE[h] + 1.0 WATER[h] <=> 1.0 Pi[h] + 1.0 THR[h]	ThrS_h	4.2.3.1		Amino acid metabolism	0	0.0405405	0.0405405
Trp synthase	1.0 INDOLE[h] + 1.0 SER[h] <=> 1.0 TRP[h] + 1.0 WATER[h]	TrpS_h	4.2.1.20	TR31060c0g1.1 TR55269c1g1.1 TR34549c2g1.1 TR72091c0g1.1 TR31060c0g2.1	Amino acid metabolism	91.0727	0.0486486	0.0486486
GABA transaminase 1	1.0 4-AMINO-BUTYRATE[m] + 1.0 PYRUVATE[m] <=> 1.0 L-ALPHA-ALANINE[m] + 1.0 SUCC-S-ALD[m]	GABATA1_m	2.6.1.19	TR67099c0g2.1 TR67099c0g1.1	Amino acid metabolism	21.5037	0	0
GABA transaminase 2	1.0 2-KETOGLUTARATE[m] + 1.0 4-AMINO-BUTYRATE[m] <=> 1.0 GLT[m] + 1.0 SUCC-S-ALD[m]	GABATA2_m	2.6.1.19	TR67099c0g2.1 TR67099c0g1.1	Amino acid metabolism	21.5037	0	0
Glu decarboxylase	1.0 GLT[c] + 1.0 H+[c] <=> 1.0 4-AMINO-BUTYRATE[c] + 1.0 CARBON-DIOXIDE[c]	GluDC_c	4.1.1.15	TR44026c0g1.1 TR83250c0g1.1 TR13657c0g1.1	Amino acid metabolism	149.327	0	0
SCA-SeA dehydrogenase	1.0 NAD[m] + 1.0 SUCC-S-ALD[m] + 1.0 WATER[m] <=> 1.0 NADH[m] + 1.0 SUC[m] + 2.0 H+[m]	SCASeADH_m	1.2.1.24	TR17324c0g1.1 TR47847c0g1.1 TR77596c0g1.1	Amino acid metabolism	116.432	0	0
Leucine Transaminase	1.0 2-KETOGLUTARATE[c] + 1.0 LEU[c] <=> 1.0 2K-4CH3-PENTANOATE[c] + 1.0 GLT[c]	LTA	2.6.1.6		Amino acid metabolism	0	0	0
4MOP dehydrogenase	1.0 2K-4CH3-PENTANOATE[c] + 1.0 CO-A[c] + 1.0 NAD[c] <=> 1.0 methylbutanoyl-COA[c] + 1.0 CARBON-DIOXIDE[c] + 1.0 NADH[c]	MODH	1.2.1.-		Amino acid metabolism	0	0	0
DAHP synthase	1.0 ERYTHROSE-4P[h] + 1.0 PHOSPHO-ENOL-PYRUVATE[h] + 1.0 WATER[h] <=> 1.0 3-DEOXY-D-ARABINO-HEPTULOSONATE-7-P[h] + 1.0 Pi[h]	DAHPS_h	2.5.1.54	TR22899c0g1.1 TR29303c0g1.1 TR8191c0g1.1 TR63924c0g1.1 TR48142c10g1.1 TR7746c2g1.1	Shikimate pathway	765.997	0.251351	0.251351
DHQ synthase	1.0 3-DEOXY-D-ARABINO-HEPTULOSONATE-7-P[h] <=> 1.0 DEHYDROQUINATE[h] + 1.0 Pi[h]	DHQS_h	4.2.3.4	TR26576c0g1.1	Shikimate pathway	137.097	0.251351	0.251351
DHQ dehydratase	1.0 DEHYDROQUINATE[h] <=> 1.0 3-DEHYDRO-SHIKIMATE[h] + 1.0 WATER[h]	DHQDH_h	4.2.1.10	TR10652c0g1.1 TR15593c0g1.1 TR27084c0g1.1	Shikimate pathway	109.673	0.251351	0.251351
SA dehydrogenase	1.0 3-DEHYDRO-SHIKIMATE[h] + 1.0 H+[h] + 1.0 NADPH[h] <=> 1.0 NADP[h] + 1.0 SHIKIMATE[h]	SADH_h	1.1.1.25	TR10652c0g1.1 TR15593c0g1.1 TR46335c0g1.1 TR5265c0g1.1 TR27084c0g1.1	Shikimate pathway	154.85	0.251351	0.251351
SA kinase	1.0 ATP[h] + 1.0 SHIKIMATE[h] <=> 1.0 ADP[h] + 1.0 H+[h] + 1.0 SHIKIMATE-5P[h]	SAK_h	2.7.1.71	TR19586c0g1.1 TR6164c0g1.1 TR44304c0g1.1 TR55321c0g1.1	Shikimate pathway	134.903	0.251351	0.251351
EPSP synthase	1.0 PHOSPHO-ENOL-PYRUVATE[h] + 1.0 SHIKIMATE-5P[h] <=> 1.0 3-ENOLPYRUVYL-SHIKIMATE-5P[h] + 1.0 Pi[h]	EPSPS_h	2.5.1.19	TR22399c0g1.1 TR18205c1g1.1	Shikimate pathway	81.495	0.251351	0.251351
CHR synthase	1.0 3-ENOLPYRUVYL-SHIKIMATE-5P[h] <=> 1.0 CHORISMATE[h] + 1.0 Pi[h]	CHRS_h	4.2.3.5	TR69972c0g1.1 TR24281c0g1.1 TR32067c0g1.1	Shikimate pathway	95.453	0.251351	0.251351
chorismate mutase shikimate	1.0 CHORISMATE[h] <=> 1.0 PREPHENATE[h]	CHRM_c	5.4.99.5	TR65468c0g1.1	Shikimate pathway	29.4213	0	0
prephenate aspartate aminotransferase	1.0 L-ASPARTATE[h] + 1.0 PREPHENATE[h] <=> 1.0 Arogenate[h] + 1.0 OXALACETIC_ACID[h]	PAT	2.6.1.79	TR61204c0g1.1 TR1379c0g1.1	Shikimate pathway	239.742	0	0
arogenate prephenate dhydrogenase	1.0 Arogenate[h] <=> 1.0 CARBON-DIOXIDE[h] + 1.0 PHE[h]	APD	4.2.1.91	TR60855c0g1.1 TR27819c0g1.1	Shikimate pathway	240.875	0.137838	0.137838
GAP dehydrogenase 1	1.0 DPG[h] + 1.0 H+[h] + 1.0 NADPH[h] <=> 1.0 GAP[h] + 1.0 NADP[h] + 1.0 Pi[h]	GAPDH1_h	1.2.1.13	TR15346c0g1.1 TR587c0g1.1 TR8820c0g1.1 TR44802c0g1.1 TR2511c0g1.1 TR85223c0g1.1 TR13966c0g1.1 TR21102c0g1.1 TR66831c16g1.1	Calvin-Benson Cycle	1453.21	0	0
GAP dehydrogenase 4	1.0 DPG[h] + 1.0 H+[h] + 1.0 NADH[h] <=> 1.0 GAP[h] + 1.0 NAD[h] + 1.0 Pi[h]	GAPDH2_h	1.2.1.13	TR15346c0g1.1 TR587c0g1.1 TR8820c0g1.1 TR44802c0g1.1 TR2511c0g1.1 TR85223c0g1.1 TR13966c0g1.1 TR21102c0g1.1 TR66831c16g1.1	Calvin-Benson Cycle	1453.21	0	0
PRK	1.0 ATP[h] + 1.0 RIBULOSE-5P[h] <=> 1.0 ADP[h] + 1.0 D-RIBULOSE-15-P2[h] + 1.0 H+[h]	Ru5PK_h	2.7.1.19	TR29600c0g1.1	Calvin-Benson Cycle	307.789	15.4261	15.4261
SBP aldolase	1.0 DIHYDROXY-ACETONE-PHOSPHATE[h] + 1.0 ERYTHROSE-4P[h] <=> 1.0 D-SEDOHEPTULOSE-1-7-P2[h]	SBPA_h	4.1.2.13	TR22899c0g1.1 TR29303c0g1.1 TR8191c0g1.1 TR63924c0g1.1 TR48142c10g1.1	Calvin-Benson Cycle	765.978	0	0
SBPase	1.0 D-SEDOHEPTULOSE-1-7-P2[h] + 1.0 WATER[h] <=> 1.0 D-SEDOHEPTULOSE-7-P[h] + 1.0 Pi[h]	SBPase_h	3.1.3.37	TR17942c0g1.1	Calvin-Benson Cycle	296.974	0	0
FBP aldolase 1	1.0 DIHYDROXY-ACETONE-PHOSPHATE[h] + 1.0 GAP[h] <=> 1.0 FRUCTOSE-16-DIPHOSPHATE[h]	FBPA_h	4.1.2.13	TR44988c0g1.1 TR44988c0g2.1 TR31466c0g1.1 TR69085c0g1.1 TR62717c0g1.1 TR18838c0g1.1 TR58070c0g1.1	Calvin-Benson Cycle	1905.27	0.0234234	0.0234234
FBPase 1	1.0 FRUCTOSE-16-DIPHOSPHATE[h] + 1.0 WATER[h] <=> 1.0 BETA-D-FRUCTOSE[h] + 1.0 Pi[h]	FBPase_h	3.1.3.11	TR43797c0g1.1 TR20550c0g1.1 TR47841c0g1.1 TR65434c0g2.1 TR62655c0g1.1 TR56107c0g1.1 TR13968c0g1.1	Calvin-Benson Cycle	323.315	0.0234234	0.0234234
PGA kinase 1	1.0 ATP[h] + 1.0 G3P[h] <=> 1.0 ADP[h] + 1.0 DPG[h]	PGAK_h	2.7.2.3	TR37475c0g1.1 TR53600c0g1.1 TR818c0g1.2 TR818c0g1.1	Calvin-Benson Cycle	278.267	0	0
TP isomerase 1	1.0 GAP[h] <=> 1.0 DIHYDROXY-ACETONE-PHOSPHATE[h]	TPI_h	5.3.1.1	TR78115c0g1.1 TR33675c0g1.2 TR15446c7g1.5 TR33675c0g1.1 TR40961c0g1.1	Calvin-Benson Cycle	188.092	0.0234234	0.0234234
F6P transketolase	1.0 FRUCTOSE-6P[h] + 1.0 GAP[h] <=> 1.0 ERYTHROSE-4P[h] + 1.0 XYLULOSE-5-PHOSPHATE[h]	FTK_h	2.2.1.1	TR19174c0g1.1	Calvin-Benson Cycle	201.609	0	0
R5P isomerase	1.0 RIBOSE-5P[h] <=> 1.0 RIBULOSE-5P[h]	R5PI_h	5.3.1.6	TR60902c1g1.1 TR39495c0g1.1 TR24600c0g1.1	Calvin-Benson Cycle	135.463	-4.61441	4.61441
Ru5P epimerase	1.0 XYLULOSE-5-PHOSPHATE[h] <=> 1.0 RIBULOSE-5P[h]	Ru5PE_h	5.1.3.1	TR20119c0g1.1 TR60322c0g1.1	Calvin-Benson Cycle	194.637	-0.251351	0.251351
S7P transketolase	1.0 D-SEDOHEPTULOSE-7-P[h] + 1.0 GAP[h] <=> 1.0 RIBOSE-5P[h] + 1.0 XYLULOSE-5-PHOSPHATE[h]	STK_h	2.2.1.1	TR19174c0g1.1	Calvin-Benson Cycle	201.609	-0.251351	0.251351
HCO3 dehydratase 1	1.0 CARBON-DIOXIDE[c] + 1.0 WATER[c] <=> 1.0 H+[c] + 1.0 HCO3[c]	HCO3DHA_c	4.2.1.1	TR78089c0g1.1 TR6542c0g1.1 TR61076c0g1.1 TR52440c0g1.1 TR54290c0g1.1 TR77547c0g2.1	Carbon fixation & photorespiration	354.215	0.0972973	0.0972973
HCO3 dehydratase 2	1.0 CARBON-DIOXIDE[h] + 1.0 WATER[h] <=> 1.0 H+[h] + 1.0 HCO3[h]	HCO3DHA_h	4.2.1.1	TR31627c0g1.1 TR46219c0g1.1 TR20255c0g1.1 TR36915c0g1.1	Carbon fixation & photorespiration	620.576	0.081982	0.081982
RuBisCO 1	1.0 CARBON-DIOXIDE[h] + 1.0 D-RIBULOSE-15-P2[h] + 1.0 WATER[h] <=> 2.0 G3P[h] + 2.0 H+[h]	RBC_h	4.1.1.39	TR79120c0g1.1 TR23961c0g1.1 TR61161c0g1.1 TR5352c0g1.1 TR62187c0g1.1 TR62970c0g1.1	Calvin-Benson Cycle	307.784	10.6464	10.6464
RuBisCO 2	1.0 D-RIBULOSE-15-P2[h] + 1.0 OXYGEN-MOLECULE[h] <=> 1.0 2-phosphoglycolate[h] + 1.0 G3P[h] + 2.0 H+[h]	RBO_h	4.1.1.39	TR79120c0g1.1 TR23961c0g1.1 TR61161c0g1.1 TR5352c0g1.1 TR62187c0g1.1 TR62970c0g1.1	Carbon fixation & photorespiration	307.784	4.77973	4.77973
Aminomethyltransferase	1.0 AMINOMETHYLDIHYDROLIPOYL-GCVH[m] + 1.0 THF[m] <=> 1.0 AMMONIUM[m] + 1.0 DIHYDROLIPOYL-GCVH[m] + 1.0 METHYLENE-THF[m]	AMT_m	2.1.2.10	TR85746c0g1.1	Carbon fixation & photorespiration	218.405	0.23018	0.23018
Catalase 1	2.0 HYDROGEN-PEROXIDE[p] <=> 1.0 OXYGEN-MOLECULE[p] + 2.0 WATER[p]	CAT_p	1.11.1.6	TR69880c0g1.1 TR37242c0g1.1 TR7457c9g1.1 TR84210c10g2.1	Carbon fixation & photorespiration	429.258	0.24482	0.24482
Catalase 2	2.0 HYDROGEN-PEROXIDE[h] <=> 1.0 OXYGEN-MOLECULE[h] + 2.0 WATER[h]	CAT_h	1.11.1.6	TR69880c0g1.1 TR37242c0g1.1 TR7457c9g1.1 TR84210c10g2.1	Carbon fixation & photorespiration	429.258	2.14572	2.14572
DHL dehydrogenase 2	1.0 DIHYDROLIPOYL-GCVH[m] + 1.0 NAD[m] <=> 1.0 H+[m] + 1.0 NADH[m] + 1.0 PROTEIN-LIPOYLLYSINE[m]	DHLDH1_m	1.8.1.4	TR51617c0g1.1	Carbon fixation & photorespiration	79.7707	0.23018	0.23018
GCA oxidase 1	1.0 GLYCOLLATE[p] + 1.0 OXYGEN-MOLECULE[p] <=> 1.0 GLYOX[p] + 1.0 HYDROGEN-PEROXIDE[p]	GCAO_p	1.1.3.15	TR31260c0g1.1	Carbon fixation & photorespiration	388.668	0.48964	0.48964
GCA oxidase 2	1.0 GLYCOLLATE[h] + 1.0 OXYGEN-MOLECULE[h] <=> 1.0 GLYOX[h] + 1.0 HYDROGEN-PEROXIDE[h]	GCAO_h	1.1.3.15	TR31260c0g1.1	Carbon fixation & photorespiration	388.668	4.29009	4.29009
GCEA dehydrogenase 1	1.0 H+[p] + 1.0 NADH[p] + 1.0 OH-PYR[p] <=> 1.0 GLYCERATE[p] + 1.0 NAD[p]	GCEADH_p	1.1.1.29	TR56606c0g1.1	Carbon fixation & photorespiration	223.508	0	0
GCEA dehydrogenase 2	1.0 H+[h] + 1.0 NADH[h] + 1.0 OH-PYR[h] <=> 1.0 GLYCERATE[h] + 1.0 NAD[h]	GCEADH_h	1.1.1.29	TR56606c0g1.1	Carbon fixation & photorespiration	223.508	0	0
GCEA kinase	1.0 ATP[h] + 1.0 GLYCERATE[h] <=> 1.0 ADP[h] + 1.0 G3P[h] + 1.0 H+[h]	GCEAK_h	2.7.1.31	TR47625c0g1.1	Carbon fixation & photorespiration	35.4347	0	0
Gly dehydrogenase	1.0 GLY[m] + 1.0 H+[m] + 1.0 PROTEIN-LIPOYLLYSINE[m] <=> 1.0 AMINOMETHYLDIHYDROLIPOYL-GCVH[m] + 1.0 CARBON-DIOXIDE[m]	GlyDH_m	1.4.4.2	TR7425c0g1.1 TR55269c4g10.1	Carbon fixation & photorespiration	212.264	0.23018	0.23018
Gly hydroxymethyltransferase 1	1.0 GLY[m] + 1.0 METHYLENE-THF[m] + 1.0 WATER[m] <=> 1.0 SER[m] + 1.0 THF[m]	GlyHMT_m	2.1.2.1	TR83747c0g1.1 TR75340c0g1.1 TR70477c0g1.1 TR56567c0g1.1 TR83213c0g1.1 TR1494c0g1.4 TR14521c0g1.1	Carbon fixation & photorespiration	828.903	0.23018	0.23018
Gly hydroxymethyltransferase 2	1.0 GLY[c] + 1.0 METHYLENE-THF[c] + 1.0 WATER[c] <=> 1.0 SER[c] + 1.0 THF[c]	GlyHMT_c	2.1.2.1	TR33015c0g1.1 TR74595c0g1.1 TR24764c0g1.1 TR19447c0g1.1 TR55903c0g1.1	Carbon fixation & photorespiration	257.324	-0.0436937	0.0436937
PGCA phosphorylase	1.0 2-phosphoglycolate[h] + 1.0 WATER[h] <=> 1.0 GLYCOLLATE[h] + 1.0 Pi[h]	PGP_h	3.1.3.18	TR51537c0g1.1 TR9692c0g1.1	Carbon fixation & photorespiration	123.874	4.77973	4.77973
Glu:GLX aminotransferase 1	1.0 GLT[p] + 1.0 GLYOX[p] <=> 1.0 2-KETOGLUTARATE[p] + 1.0 GLY[p]	GGAT_p	2.6.1.4	TR37336c0g1.1	Carbon fixation & photorespiration	86.1827	0.48964	0.48964
Glu:GLX aminotransferase 2	1.0 GLT[h] + 1.0 GLYOX[h] <=> 1.0 2-KETOGLUTARATE[h] + 1.0 GLY[h]	GGAT_h	2.6.1.4	TR37336c0g1.1	Carbon fixation & photorespiration	86.1827	4.29009	4.29009
Ser:GLX aminotransferase 1	1.0 GLYOX[p] + 1.0 SER[p] <=> 1.0 GLY[p] + 1.0 OH-PYR[p]	SGAT_p	2.6.1.45	TR15585c0g1.1 TR28212c0g1.1	Carbon fixation & photorespiration	105.235	0	0
Ser:GLX aminotransferase 2	1.0 GLYOX[h] + 1.0 SER[h] <=> 1.0 GLY[h] + 1.0 OH-PYR[h]	SGAT_h	2.6.1.45	TR15585c0g1.1 TR28212c0g1.1	Carbon fixation & photorespiration	105.235	0	0
phytoene synthase a	2.0 GGPP[h] <=> 1.0 PPI[h] + 1.0 prephytoene diphosphate[h]	PSase a	2.5.1.32	TR34133c0g1.1	Carotenoid Biosynthesis	43.471	0	0
phytoene synthase b	1.0 prephytoene diphosphate[h] <=> 1.0 15-cis-phytoene[h] + 1.0 PPI[h]	PSase b	2.5.1.32	TR34133c0g1.1	Carotenoid Biosynthesis	43.471	0	0
15-cis-phytoene desaturase a	1.0 15-cis-phytoene[h] + 1.0 PLASTOQUINONE-9[h] <=> 1.0 15,9'-dicis-phytofluene[h] + 1.0 plastoquinol-9[h]	PDS a	1.3.5.5		Carotenoid Biosynthesis	0	0	0
15-cis-phytoene desaturase b	1.0 15,9'-dicis-phytofluene[h] + 1.0 PLASTOQUINONE-9[h] <=> 1.0 9,15,9'-tricis-zeta-carotene[h] + 1.0 plastoquinol-9[h]	PDS b	1.3.5.5		Carotenoid Biosynthesis	0	0	0
zeta-carotene isomerase	1.0 9,15,9'-tricis-zeta-carotene[h] <=> 1.0 9,9'-dicis-zeta-carotene[h]	Z-ISO	5.2.1.12	TR60881c0g1.1	Carotenoid Biosynthesis	28.4403	0	0
zeta-carotene desaturase a	1.0 9,9'-dicis-zeta-carotene[h] + 1.0 PLASTOQUINONE-9[h] <=> 1.0 7,9,9'-tricis-neurosporene[h] + 1.0 plastoquinol-9[h]	ZDS a	1.3.5.6		Carotenoid Biosynthesis	0	0	0
zeta-carotene desaturase b	1.0 7,9,9'-tricis-neurosporene[h] + 1.0 PLASTOQUINONE-9[h] <=> 1.0 plastoquinol-9[h] + 1.0 prolycopene[h]	ZDS b	1.3.5.6		Carotenoid Biosynthesis	0	0	0
prolycopene isomerase	1.0 prolycopene[h] <=> 1.0 Lycopene[h]	CRTISO	5.2.1.13	TR44193c1g1.2 TR44193c1g1.1	Carotenoid Biosynthesis	120.744	0	0
lycopene beta-cyclase a	1.0 Lycopene[h] <=> 1.0 gamma-Carotene[h]	CrtL-b	5.5.1.19		Carotenoid Biosynthesis	0	0	0
lycopene beta-cyclase b	1.0 gamma-Carotene[h] <=> 1.0 beta-Carotene[h]	CrtL-b	5.5.1.19		Carotenoid Biosynthesis	0	0	0
beta-carotene 3-hydroxylase	1.0 H+[h] + 1.0 NADH[h] + 1.0 OXYGEN-MOLECULE[h] + 1.0 beta-Carotene[h] <=> 1.0 NAD[h] + 1.0 WATER[h] + 1.0 beta-Cryptoxanthin[h]	CtrZ 1	1.14.13.129	TR43951c0g1.1	Carotenoid Biosynthesis	34.244	0	0
beta-cryptoxanthin 3-hydroxylase	1.0 H+[h] + 1.0 NADH[h] + 1.0 OXYGEN-MOLECULE[h] + 1.0 beta-Cryptoxanthin[h] <=> 1.0 NAD[h] + 1.0 WATER[h] + 1.0 Zeaxanthin[h]	CtrZ 3	1.14.13.129		Carotenoid Biosynthesis	0	0	0
zeaxanthin expoxidase a	1.0 H+[h] + 1.0 NADH[h] + 1.0 OXYGEN-MOLECULE[h] + 1.0 Zeaxanthin[h] <=> 1.0 Antheraxanthin[h] + 1.0 NAD[h] + 1.0 WATER[h]	ZE a	1.14.13.90	TR33550c0g1.1 TR38740c0g1.1 TR45024c0g2.1 TR76265c0g2.1	Carotenoid Biosynthesis	102.412	0	0
zeaxanthin expoxidase b	1.0 Antheraxanthin[h] + 1.0 H+[h] + 1.0 NADH[h] + 1.0 OXYGEN-MOLECULE[h] <=> 1.0 NAD[h] + 1.0 Violaxanthin[h] + 1.0 WATER[h]	ZE b	1.14.13.90	TR33550c0g1.1 TR38740c0g1.1 TR45024c0g2.1 TR76265c0g2.1	Carotenoid Biosynthesis	102.412	0	0
violaxanthin de-epoxidase a	1.0 Ascorbate[h] + 1.0 H+[h] + 1.0 Violaxanthin[h] <=> 1.0 Antheraxanthin[h] + 1.0 Dehydroascorbate[h] + 1.0 WATER[h]	VDE a	1.10.99.3	TR33550c0g1.1 TR38740c0g1.1 TR45024c0g2.1 TR76265c0g2.1	Carotenoid Biosynthesis	102.412	0	0
violaxanthin de-epoxidase b	1.0 Antheraxanthin[h] + 1.0 Ascorbate[h] <=> 1.0 Dehydroascorbate[h] + 1.0 WATER[h] + 1.0 Zeaxanthin[h]	VDE b	1.10.99.3	TR33550c0g1.1 TR38740c0g1.1 TR45024c0g2.1 TR76265c0g2.1	Carotenoid Biosynthesis	102.412	0	0
lycopene epsilon-cyclase	1.0 Lycopene[h] <=> 1.0 delta-Carotene[h]	CrtL-e	5.5.1.18		Carotenoid Biosynthesis	0	0	0
lycopene beta-cyclase c	1.0 delta-Carotene[h] <=> 1.0 alpha-Carotene[h]	CrtL-b c	5.5.1.19		Carotenoid Biosynthesis	0	0	0
carotene episolon-monooxygenase	1.0 H+[h] + 1.0 NADPH[h] + 1.0 OXYGEN-MOLECULE[h] + 1.0 alpha-Carotene[h] <=> 1.0 NADP[h] + 1.0 WATER[h] + 1.0 zeinoxanthin[h]	CEM	1.14.99.-	TR59468c0g1.1	Carotenoid Biosynthesis	254.843	0	0
zeinoxanthin, NADH:oxygen 3-oxidoreductase	1.0 H+[h] + 1.0 NADH[h] + 1.0 OXYGEN-MOLECULE[h] + 1.0 zeinoxanthin[h] <=> 1.0 Lutein[h] + 1.0 NAD[h] + 1.0 WATER[h]	LUT1	1.14.99.45		Carotenoid Biosynthesis	0	0	0
copalyl diphosphate synthase	1.0 GGPP[h] <=> 1.0 copalyl-PP[h]	PtLAS		TR26733c0g1.1 TR45541c0g1.1 TR41179c0g1.1	Diterpene biosynthesis	140.036	0	0
pimaradiene synthase	1.0 copalyl-PP[h] <=> 1.0 pimaradiene[h] + 1.0 PPI[h]	PtPIM		TR26733c0g1.1 TR45541c0g1.1 TR41179c0g1.1	Diterpene biosynthesis	140.036	0	0
pimarate synthase	1.0 pimaradiene[h] + 1.0 NADPH[h] + 1.0 OXYGEN-MOLECULE[h] + 1.0 H+[h] <=> 1.0 pimarate[h] + 1.0 NADP[h] + 1.0 WATER[h] + 1.0 H+[h]	PtCYP720B1/4		TR76406c0g1.1 TR56837c0g1.1 TR12223c0g1.1 TR67596c0g1.1	Diterpene biosynthesis	140.646	0	0
isopimaradiene synthase	1.0 copalyl-PP[h] <=> 1.0 isopimaradiene[h] + 1.0 PPI[h]	PtISO		TR26733c0g1.1 TR45541c0g1.1 TR41179c0g1.1	Diterpene biosynthesis	140.036	0	0
Isopimarate synthase	1.0 isopimaradiene[h] + 1.0 NADPH[h] + 1.0 OXYGEN-MOLECULE[h] + 1.0 H+[h] <=> 1.0 isopimarate[h] + 1.0 NADP[h] + 1.0 WATER[h] + 1.0 H+[h]	PtCYP720B1/4		TR76406c0g1.1 TR56837c0g1.1 TR12223c0g1.1 TR67596c0g1.1	Diterpene biosynthesis	140.646	0	0
sandaracopimaradiene synthase	1.0 copalyl-PP[h] <=> 1.0 sandaracopimaradiene[h] + 1.0 PPI[h]	PtISO		TR26733c0g1.1 TR45541c0g1.1 TR41179c0g1.1	Diterpene biosynthesis	140.036	0	0
Sandaracopimarate synthase	1.0 sandaracopimaradiene[h] + 1.0 NADPH[h] + 1.0 OXYGEN-MOLECULE[h] + 1.0 H+[h] <=> 1.0 sandaracopimarate[h] + 1.0 NADP[h] + 1.0 WATER[h] + 1.0 H+[h]	PtCYP720B1/4		TR76406c0g1.1 TR56837c0g1.1 TR12223c0g1.1 TR67596c0g1.1	Diterpene biosynthesis	140.646	0	0
abietadiene synthase 1	1.0 copalyl-PP[h] <=> 1.0 hydroxyabietene[h] + 1.0 PPI[h]	PtLAS		TR26733c0g1.1 TR45541c0g1.1 TR41179c0g1.1	Diterpene biosynthesis	140.036	0	0
abietadiene dehydrogenase 1	1.0 hydroxyabietene[h] <=> 1.0 abietadiene[h] + 1.0 WATER[h]	Spont			Diterpene biosynthesis	0	0	0
Abietate synthase	1.0 abietadiene[h] + 1.0 NADPH[h] + 1.0 OXYGEN-MOLECULE[h] + 1.0 H+[h] <=> 1.0 abietate[h] + 1.0 NADP[h] + 1.0 WATER[h] + 1.0 H+[h]	PtCYP720B1/4		TR76406c0g1.1 TR56837c0g1.1 TR12223c0g1.1 TR67596c0g1.1	Diterpene biosynthesis	140.646	0	0
abietadiene dehydrogenase 2	1.0 hydroxyabietene[h] <=> 1.0 neoabietadiene[h] + 1.0 WATER[h]	Spont			Diterpene biosynthesis	0	0	0
neoabietate synthase	1.0 neoabietadiene[h] + 1.0 NADPH[h] + 1.0 OXYGEN-MOLECULE[h] + 1.0 H+[h] <=> 1.0 neoabietate[h] + 1.0 NADP[h] + 1.0 WATER[h] + 1.0 H+[h]	PtCYP720B1/4		TR76406c0g1.1 TR56837c0g1.1 TR12223c0g1.1 TR67596c0g1.1	Diterpene biosynthesis	140.646	0	0
abietadiene dehydrogenase 3	1.0 hydroxyabietene[h] <=> 1.0 levopimaradiene[h] + 1.0 WATER[h]	Spont			Diterpene biosynthesis	0	0	0
levopimarate synthase	1.0 levopimaradiene[h] + 1.0 NADPH[h] + 1.0 OXYGEN-MOLECULE[h] + 1.0 H+[h] <=> 1.0 levopimarate[h] + 1.0 NADP[h] + 1.0 WATER[h] + 1.0 H+[h]	PtCYP720B1/4		TR76406c0g1.1 TR56837c0g1.1 TR12223c0g1.1 TR67596c0g1.1	Diterpene biosynthesis	140.646	0	0
abietadiene dehydrogenase 4	1.0 hydroxyabietene[h] <=> 1.0 palustradiene[h] + 1.0 WATER[h]	Spont			Diterpene biosynthesis	0	0	0
palustrate synthase	1.0 palustradiene[h] + 1.0 NADPH[h] + 1.0 OXYGEN-MOLECULE[h] + 1.0 H+[h] <=> 1.0 palustrate[h] + 1.0 NADP[h] + 1.0 WATER[h] + 1.0 H+[h]	PtCYP720B1/4		TR76406c0g1.1 TR56837c0g1.1 TR12223c0g1.1 TR67596c0g1.1	Diterpene biosynthesis	140.646	0	0
hydroxyabietic acid synthase	1.0 hydroxyabietene[h] + 1.0 NADPH[h] + 1.0 OXYGEN-MOLECULE[h] + 1.0 H+[h] <=> 1.0 hydroxyabietic_acid[h] + 1.0 NADP[h] + 1.0 WATER[h] + 1.0 H+[h]	PtCYP720B2/B12		TR32940c0g1.1 TR28794c0g1.1 TR23549c0g1.1 TR77308c0g1.1 TR20882c0g1.1 TR21178c0g1.1 TR20882c0g2.1 TR76835c0g1.1 TR60056c0g1.1 TR76663c0g1.1 TR81578c0g1.1 TR21472c0g1.1	Diterpene biosynthesis	593.923	0	0
hydroxyabietatic acid dehydrogenation	1.0 hydroxyabietic_acid[h] <=> 1.0 abietate[h] + 1.0 WATER[h] + 1.0 H+[h]	Spont			Diterpene biosynthesis	0	0	0
abietadiene synthase 2	1.0 copalyl-PP[h] + 1.0 NADP[h] <=> 1.0 abietatriene[h] + 1.0 NADPH[h] + 1.0 PPI[h]	PtLas		TR26733c0g1.1 TR45541c0g1.1 TR41179c0g1.1	Diterpene biosynthesis	140.036	0	0
dehydroabietadienol hydroxylase	1.0 abietatriene[h] + 2.0 NADPH[h] + 2.0 OXYGEN-MOLECULE[h] + 2.0 H+[h] <=> 1.0 dehydroabietadienal[h] + 3.0 WATER[h] + 2.0 NADP[h]	PtAO			Diterpene biosynthesis	0	0	0
dehydroabietadienal hydroxylase	1.0 dehydroabietadienal[h] + 1.0 OXYGEN-MOLECULE[h] + 1.0 NADPH[h] <=> 1.0 dehydroabietate[h] + 1.0 NADP[h] + 1.0 WATER[h]	PtAO2			Diterpene biosynthesis	0	0	0
GGPP Synthase	3.0 DMAPP[h] + 1.0 IPP[h] <=> 1.0 GGPP[h] + 1.0 PPI[h]	GGPPS a	2.5.1.29	TR24675c0g1.1 TR56445c0g1.1 TR67559c0g2.2 TR67559c0g2.1 TR67559c1g1.1 TR82439c0g1.1 TR75040c0g1.1 TR70275c0g1.1 TR67559c0g1.1 TR77330c0g1.1 TR42708c0g1.1	Diterpene biosynthesis	500.966	0.00045045	0.00045045
A-CoA synthetase 2	1.0 ACET[h] + 1.0 ATP[h] + 1.0 CO-A[h] <=> 1.0 ACETYL-COA[h] + 1.0 AMP[h] + 1.0 H+[h] + 1.0 PPI[h]	ACoAS_h	6.2.1.1	TR16656c0g1.1 TR69508c0g1.1 TR10913c0g1.1 TR9427c0g1.1	Fatty acid biosynthesis	101.499	0.0405405	0.0405405
ATP-Cit lyase	1.0 ATP[c] + 1.0 CIT[c] + 1.0 CO-A[c] <=> 1.0 ACETYL-COA[c] + 1.0 ADP[c] + 1.0 OXALACETIC_ACID[c] + 1.0 Pi[c]	ATPCitL_c	2.3.3.8	TR39123c0g1.1 TR20326c0g1.1 TR78756c0g1.1 TR61874c0g1.1	Fatty acid biosynthesis	360.53	0.952252	0.952252
A-CoA carboxylase 1	1.0 ACETYL-COA[c] + 1.0 ATP[c] + 1.0 HCO3[c] <=> 1.0 ADP[c] + 1.0 H+[c] + 1.0 MALONYL-COA[c] + 1.0 Pi[c]	ACoAC_c	6.4.1.2	TR43177c0g1.1	Fatty acid biosynthesis	36.1417	0.0972973	0.0972973
A-CoA carboxylase h	1.0 ACETYL-COA[h] + 1.0 ATP[h] + 1.0 HCO3[h] <=> 1.0 ADP[h] + 1.0 H+[h] + 1.0 MALONYL-COA[h] + 1.0 Pi[h]	ACoAC_h	6.4.1.2	TR43177c0g1.1	Fatty acid biosynthesis	36.1417	0.000900901	0.000900901
Fatty acyl CoA synthase A	1.0 ACP[h] + 1.0 MALONYL-COA[h] <=> 1.0 CO-A[h] + 1.0 DASH-ACP[h]	ACPM_h	2.3.1.39	TR1631c0g1.1 TR19159c0g1.1 TR36180c0g1.1 TR51239c0g1.1 TR32975c0g1.1 TR85283c0g1.1 TR66525c0g1.1 TR17255c0g1.1 TR9905c0g2.1	Fatty acid biosynthesis	777.255	0.0576577	0.0576577
beta-ketoacyl-acyl-carrier-protein synthase 3	1.0 ACETYL-COA[h] + 1.0 DASH-ACP[h] + 1.0 H+[h] <=> 1.0 CARBON-DIOXIDE[h] + 1.0 CO-A[h] + 1.0 acetoacetyl-ACP[h]	BPS3	2.3.1.180	TR78421c0g1.1 TR66109c0g1.1 TR78677c0g1.1 TR29539c0g1.2 TR9756c0g2.1 TR20282c0g1.1	Fatty acid biosynthesis	166.841	0.00720721	0.00720721
fatty acyl CoA synthase B	1.0 H+[h] + 1.0 NADPH[h] + 1.0 acetoacetyl-ACP[h] <=> 1.0 3-hydroxybutanoyl-ACP[h] + 1.0 NADP[h]	ACPM_h	1.1.1.100	TR1631c0g1.1 TR19159c0g1.1 TR36180c0g1.1 TR51239c0g1.1 TR32975c0g1.1 TR85283c0g1.1 TR66525c0g1.1 TR17255c0g1.1 TR9905c0g2.1	Fatty acid biosynthesis	777.255	0.00720721	0.00720721
fatty acyl CoA synthase C	1.0 3-hydroxybutanoyl-ACP[h] <=> 1.0 Crotonyl-ACP[h] + 1.0 WATER[h]	ACPM_h	2.3.1.85	TR1631c0g1.1 TR19159c0g1.1 TR36180c0g1.1 TR51239c0g1.1 TR32975c0g1.1 TR85283c0g1.1 TR66525c0g1.1 TR17255c0g1.1 TR9905c0g2.1	Fatty acid biosynthesis	777.255	0.00720721	0.00720721
enoyl-ACP-reductase	1.0 Crotonyl-ACP[h] + 1.0 H+[h] + 1.0 NADH[h] <=> 1.0 Butyryl-ACP[h] + 1.0 NAD[h]	EAR	1.3.1.9	TR86333c0g1.1 TR77634c0g1.1 TR49574c0g1.1 TR37698c0g1.1	Fatty acid biosynthesis	353.717	0.00720721	0.00720721
beta-ketoacyl-acyl-carrier-protein synthase 1a	1.0 Butyryl-ACP[h] + 1.0 DASH-ACP[h] + 1.0 H+[h] <=> 1.0 ACP[h] + 1.0 CARBON-DIOXIDE[h] + 1.0 Hexanoyl-ACP[h]	BPS1	2.3.1.41	TR78421c0g1.1 TR66109c0g1.1 TR78677c0g1.1 TR29539c0g1.2 TR9756c0g2.1 TR20282c0g1.1	Fatty acid biosynthesis	166.841	0.00720721	0.00720721
beta-ketoacyl-acyl-carrier-protein synthase 1b	1.0 DASH-ACP[h] + 1.0 H+[h] + 1.0 Hexanoyl-ACP[h] <=> 1.0 ACP[h] + 1.0 CARBON-DIOXIDE[h] + 1.0 Octanoyl-ACP[h]	BPS1	2.3.1.41	TR78421c0g1.1 TR66109c0g1.1 TR78677c0g1.1 TR29539c0g1.2 TR9756c0g2.1 TR20282c0g1.1	Fatty acid biosynthesis	166.841	0.00720721	0.00720721
beta-ketoacyl-acyl-carrier-protein synthase 1c	1.0 DASH-ACP[h] + 1.0 H+[h] + 1.0 Octanoyl-ACP[h] <=> 1.0 ACP[h] + 1.0 CARBON-DIOXIDE[h] + 1.0 Decanoyl-ACP[h]	BPS1	2.3.1.41	TR78421c0g1.1 TR66109c0g1.1 TR78677c0g1.1 TR29539c0g1.2 TR9756c0g2.1 TR20282c0g1.1	Fatty acid biosynthesis	166.841	0.00720721	0.00720721
beta-ketoacyl-acyl-carrier-protein synthase 1d	1.0 DASH-ACP[h] + 1.0 Decanoyl-ACP[h] + 1.0 H+[h] <=> 1.0 ACP[h] + 1.0 CARBON-DIOXIDE[h] + 1.0 Dodecanoyl-ACP[h]	BPS1	2.3.1.41	TR78421c0g1.1 TR66109c0g1.1 TR78677c0g1.1 TR29539c0g1.2 TR9756c0g2.1 TR20282c0g1.1	Fatty acid biosynthesis	166.841	0.00720721	0.00720721
laurate synthaseb	1.0 Dodecanoyl-ACP[h] + 1.0 WATER[h] <=> 1.0 ACP[h] + 1.0 H+[h] + 1.0 Laurate[h]	LRS	3.1.2.21		Fatty acid biosynthesis	0	0	0
lauryl-coa ligase	1.0 CO-A[h] + 1.0 H+[h] + 1.0 Laurate[h] <=> 1.0 Lauroyl-COA[h] + 1.0 WATER[h]	LCL	3.1.2.2	TR4114c0g1.1 TR12999c0g1.1	Fatty acid biosynthesis	126.925	0	0
fatty acyl CoA synthase D	1.0 DASH-ACP[h] + 1.0 Dodecanoyl-ACP[h] + 1.0 H+[h] <=> 1.0 ACP[h] + 1.0 CARBON-DIOXIDE[h] + 1.0 Myristoyl-ACP[h]	ACPM_h	2.3.1.41	TR1631c0g1.1 TR19159c0g1.1 TR36180c0g1.1 TR51239c0g1.1 TR32975c0g1.1 TR85283c0g1.1 TR66525c0g1.1 TR17255c0g1.1 TR9905c0g2.1	Fatty acid biosynthesis	777.255	0.00720721	0.00720721
beta-ketoacyl-acyl-carrier-protein synthase 1e	1.0 DASH-ACP[h] + 1.0 H+[h] + 1.0 Myristoyl-ACP[h] <=> 1.0 ACP[h] + 1.0 CARBON-DIOXIDE[h] + 1.0 Palmitoyl-ACP[h]	BPS1	2.3.1.41	TR78421c0g1.1 TR66109c0g1.1 TR78677c0g1.1 TR29539c0g1.2 TR9756c0g2.1 TR20282c0g1.1	Fatty acid biosynthesis	166.841	0.00720721	0.00720721
beta-ketoacyl-acyl-carrier-protein synthase 1f	1.0 DASH-ACP[h] + 1.0 H+[h] + 1.0 Palmitoyl-ACP[h] <=> 1.0 ACP[h] + 1.0 CARBON-DIOXIDE[h] + 1.0 Stearoyl-ACP[h]	BPS1	2.3.1.41	TR78421c0g1.1 TR66109c0g1.1 TR78677c0g1.1 TR29539c0g1.2 TR9756c0g2.1 TR20282c0g1.1	Fatty acid biosynthesis	166.841	0.00720721	0.00720721
Stearoyl-ACP-hydrolase	1.0 Stearoyl-ACP[h] + 1.0 WATER[h] <=> 1.0 ACP[h] + 1.0 H+[h] + 1.0 Stearate[h]	FASN2	3.1.2.14	TR23945c1g2.1 TR23945c2g1.1 TR23945c1g1.1 TR2024c0g1.1 TR23945c2g1.2 TR23945c2g1.3	Fatty acid biosynthesis	91.201	0	0
Palmitoyl-ACP-hydrolase	1.0 Palmitoyl-ACP[h] + 1.0 WATER[h] <=> 1.0 ACP[h] + 1.0 H+[h] + 1.0 Palmitate[h]	FASN	3.1.2.14	TR4114c0g1.1 TR12999c0g1.1	Fatty acid biosynthesis	126.925	0	0
palmitoyl-desaturase	1.0 Palmitate[h] + 2.0 H+[h] + 1.0 OXYGEN-MOLECULE[h] <=> 1.0 Palmitoleate[h] + 2.0 WATER[h]	FAD9	1.14.19.2	TR63993c0g1.1 TR42060c0g1.1 TR3155c0g1.1 TR22636c0g1.1 TR35770c0g1.1 TR37145c0g1.1 TR86115c0g1.1 TR34096c0g1.1 TR42614c0g1.1 TR76963c0g2.1 TR59486c0g2.1	Fatty acid biosynthesis	619.462	0	0
steroyl oxidase	1.0 OXYGEN-MOLECULE[h] + 1.0 Stearoyl-ACP[h] + 2.0 H+[h] <=> 1.0 Oleoyl-ACP[h] + 2.0 WATER[h]	SRO	1.14.19.2		Fatty acid biosynthesis	0	0.00720721	0.00720721
Oleoyl-ACP-hydrolase	1.0 Oleoyl-ACP[h] + 1.0 WATER[h] <=> 1.0 ACP[h] + 1.0 H+[h] + 1.0 Oleate[h]	OAH	3.1.2.14	TR23945c1g2.1 TR23945c2g1.1 TR23945c1g1.1 TR2024c0g1.1 TR23945c2g1.2 TR23945c2g1.3	Fatty acid biosynthesis	91.201	0.00720721	0.00720721
long chain acyl-coa synthetase	1.0 CO-A[h] + 1.0 ATP[h] + 1.0 Oleate[h] <=> 1.0 Oleoyl-COA[h] + 1.0 AMP[h] + 1.0 PPI[h]	LACS	6.2.1.3	TR49339c0g1.1 TR7990c0g1.1 TR27835c1g1.1 TR67628c0g1.1	Fatty acid biosynthesis	123.035	0	0
oleoyl-desaturase	1.0 Oleate[h] + 2.0 H+[h] + 1.0 OXYGEN-MOLECULE[h] <=> 1.0 Linoleate[h] + 2.0 WATER[h]	FAD2	1.14.19.22	TR63993c0g1.1 TR42060c0g1.1 TR3155c0g1.1 TR22636c0g1.1 TR35770c0g1.1 TR37145c0g1.1 TR86115c0g1.1 TR34096c0g1.1 TR42614c0g1.1 TR76963c0g2.1 TR59486c0g2.1	Fatty acid biosynthesis	619.462	0.00720721	0.00720721
linolenoyl desaturase	1.0 Linoleate[h] + 2.0 H+[h] + 1.0 OXYGEN-MOLECULE[h] <=> 1.0 Linolenate[h] + 2.0 WATER[h]	FAD3	1.14.19.25	TR63993c0g1.1 TR42060c0g1.1 TR3155c0g1.1 TR22636c0g1.1 TR35770c0g1.1 TR37145c0g1.1 TR86115c0g1.1 TR34096c0g1.1 TR42614c0g1.1 TR76963c0g2.1 TR59486c0g2.1	Fatty acid biosynthesis	619.462	0.00720721	0.00720721
Chalcone isomerase	1.0 NarC[c] <=> 1.0 Naringenin[c]	CHI	5.5.1.6	TR54930c0g1.1 TR22751c0g1.1	Flavonoid Biosynthesis	97.1243	0.0135135	0.0135135
chalcone synthase	1.0 P-COUMAROYL-COA[c] + 3.0 MALONYL-COA[c] <=> 1.0 NarC[c] + 3.0 CARBON-DIOXIDE[c] + 4.0 CO-A[c]	CHS	2.3.1.74	TR43632c0g1.1 TR55c0g1.1 TR73080c0g1.1 TR62441c0g1.1 TR78573c1g1.1 TR14372c0g1.1 TR78573c0g1.1 TR47705c0g1.1 TR76982c0g1.1 TR26944c0g1.1 TR76982c0g2.1	Flavonoid Biosynthesis	637.886	0.0135135	0.0135135
cinnamate 2-hydroxylase	1.0 H+[c] + 1.0 NADPH[c] + 1.0 OXYGEN-MOLECULE[c] + 1.0 cinnamate[c] <=> 1.0 NADP[c] + 1.0 WATER[c] + 1.0 coumarate[c]	C2H	1.14.13.11	TR75890c0g1.1 TR55938c0g2.1	Flavonoid Biosynthesis	168.59	0.0243243	0.0243243
coumarate-CoA ligase	1.0 ATP[c] + 1.0 CO-A[c] + 1.0 coumarate[c] <=> 1.0 AMP[c] + 1.0 P-COUMAROYL-COA[c] + 1.0 PPI[c]	4CL	6.2.1.12	TR56966c0g1.1 TR69018c0g1.1 TR46370c0g1.1 TR79675c0g1.1	Flavonoid Biosynthesis	152.701	0.0243243	0.0243243
flavanoid 3', 5'-hydroxylase	1.0 dihydrokaempferol[c] + 2.0 H+[c] + 2.0 NADPH[c] + 2.0 OXYGEN-MOLECULE[c] <=> 1.0 dihydromyricetin[c] + 2.0 NADP[c] + 2.0 WATER[c]	F3,5H	1.14.13.88	TR28887c0g1.1 TR63354c0g1.1 TR52227c0g1.1 TR16229c0g1.1 TR8705c0g1.1	Flavonoid Biosynthesis	699.106	0	0
flavanone 3-hydroxylase	1.0 2-KETOGLUTARATE[c] + 1.0 Naringenin[c] + 1.0 OXYGEN-MOLECULE[c] <=> 1.0 CARBON-DIOXIDE[c] + 1.0 SUC[c] + 1.0 dihydrokaempferol[c]	F3H kg	1.14.11.9	TR28887c0g1.1 TR8705c0g1.1	Flavonoid Biosynthesis	511.813	0	0
flavonoid 3'-hydroxylase	1.0 H+[c] + 1.0 NADPH[c] + 1.0 OXYGEN-MOLECULE[c] + 1.0 dihydrokaempferol[c] <=> 1.0 NADP[c] + 1.0 WATER[c] + 1.0 dihydroquercetin[c]	F3H	1.14.13.21	TR28887c0g1.1 TR8705c0g1.1	Flavonoid Biosynthesis	511.813	0	0
flavonol synthase	1.0 2-KETOGLUTARATE[c] + 1.0 UDP-GLUCOSE[c] + 1.0 OXYGEN-MOLECULE[c] + 1.0 dihydroquercetin[c] <=> 1.0 CARBON-DIOXIDE[c] + 1.0 SUC[c] + 1.0 UDP[c] + 1.0 WATER[c] + 1.0 rutin[c]	FLS a	1.14.11.23	TR28887c0g1.1 TR8705c0g1.1	Flavonoid Biosynthesis	511.813	0	0
flavonol synthase 3MeMyr	1.0 S-ADENOSYLMETHIONINE[c] + 1.0 dihydromyricetin[c] <=> 1.0 3-O-methylmyricetin[c] + 1.0 ADENOSYL-HOMO-CYS[c]	FLS b	1.14.11.23	TR28887c0g1.1 TR8705c0g1.1	Flavonoid Biosynthesis	511.813	0	0
flavonol synthase K3Rha	1.0 UDP-GLUCOSE[c] + 1.0 dihydrokaempferol[c] <=> 1.0 H+[c] + 1.0 UDP[c] + 1.0 kaempferol-rhamnoside[c]	FLS c	1.14.11.23	TR28887c0g1.1 TR8705c0g1.1	Flavonoid Biosynthesis	511.813	0	0
phenylalanine AMMONIUM-lyase	1.0 PHE[c] <=> 1.0 NH3[c] + 1.0 cinnamate[c]	PAL	4.3.1.24	TR43691c0g1.1 TR27801c0g1.1 TR46345c0g1.1	Flavonoid Biosynthesis	106.852	0.0243243	0.0243243
FNR	1.0 H+[h] + 1.0 NADP[h] + 2.0 Reduced-ferredoxins[h] <=> 1.0 NADPH[h] + 2.0 Oxidized-ferredoxins[h]	Fd-NADPR_h	1.18.1.2	TR49403c0g1.1 TR33910c0g1.1 TR62377c0g1.1 TR32267c0g1.1 TR54756c0g1.1 TR37143c0g1.1 TR22717c0g1.1 TR19197c0g1.1	FNR	630.64	49.0658	49.0658
FNR-nonphoto	1.0 NADPH[h] + 2.0 Oxidized-ferredoxins[h] <=> 1.0 H+[h] + 1.0 NADP[h] + 2.0 Reduced-ferredoxins[h]	Fd-NADPR_h	1.18.1.2	TR49403c0g1.1 TR33910c0g1.1 TR62377c0g1.1 TR32267c0g1.1 TR54756c0g1.1 TR37143c0g1.1 TR22717c0g1.1 TR19197c0g1.1	FNR-nonphoto	630.64	0	0
FBP aldolase 2	1.0 FRUCTOSE-16-DIPHOSPHATE[c] <=> 1.0 DIHYDROXY-ACETONE-PHOSPHATE[c] + 1.0 GAP[c]	FBPA_c	4.1.2.13	TR44988c0g1.1 TR44988c0g2.1 TR31466c0g1.1 TR69085c0g1.1 TR62717c0g1.1 TR18838c0g1.1 TR58070c0g1.1	Glycolysis & gluconeogenesis	1905.27	-11.5664	11.5664
PGA kinase 2	1.0 ADP[c] + 1.0 DPG[c] <=> 1.0 ATP[c] + 1.0 G3P[c]	PGAK_c	2.7.2.3	TR37475c0g1.1 TR53600c0g1.1 TR818c0g1.2 TR818c0g1.1 TR9474c0g1.1	Glycolysis & gluconeogenesis	320.745	-23.1329	23.1329
PEP carboxykinase	1.0 ATP[c] + 1.0 OXALACETIC_ACID[c] <=> 1.0 ADP[c] + 1.0 CARBON-DIOXIDE[c] + 1.0 PHOSPHO-ENOL-PYRUVATE[c]	PEPCK_c	4.1.1.49	TR86280c0g1.1 TR2468c0g1.1 TR84974c0g1.1	Glycolysis & gluconeogenesis	113.807	0	0
F26BP phosphorylase	1.0 beta-D-fructose-2,6-bisphosphate[c] + 1.0 WATER[c] <=> 1.0 BETA-D-FRUCTOSE[c] + 1.0 Pi[c]	F26BPPh_c	3.1.3.46	TR62655c0g1.1	Glycolysis & gluconeogenesis	6.45967	0	0
F6P kinase	1.0 ATP[c] + 1.0 BETA-D-FRUCTOSE[c] <=> 1.0 ADP[c] + 1.0 beta-D-fructose-2,6-bisphosphate[c] + 1.0 H+[c]	F6PK2_c	2.7.1.105	TR62655c0g1.1	Glycolysis & gluconeogenesis	6.45967	0	0
S6P phosphorylase	1.0 SUC-6-P[c] + 1.0 WATER[c] <=> 1.0 Pi[c] + 1.0 SUCROSE[c]	S6PPh_c	3.1.3.24	TR79329c1g1.1 TR49855c0g1.1	Glycolysis & gluconeogenesis	48.694	0	0
S6P synthase	1.0 BETA-D-FRUCTOSE[c] + 1.0 UDP-GLUCOSE[c] <=> 1.0 SUC-6-P[c] + 1.0 UDP[c]	S6PS_c	2.4.1.14	TR79329c1g1.1	Glycolysis & gluconeogenesis	33.6707	0	0
GAP dehydrogenase 2	1.0 GAP[c] + 1.0 NADP[c] + 1.0 Pi[c] <=> 1.0 DPG[c] + 1.0 H+[c] + 1.0 NADPH[c]	GAPDH2_c	1.2.1.13	TR15346c0g1.1 TR587c0g1.1 TR8820c0g1.1 TR44802c0g1.1 TR2511c0g1.1 TR85223c0g1.1 TR13966c0g1.1 TR21102c0g1.1 TR66831c16g1.1	Glycolysis & gluconeogenesis	1453.21	-23.1329	23.1329
GAP dehydrogenase 3	1.0 GAP[c] + 1.0 NADP[c] + 1.0 WATER[c] <=> 1.0 G3P[c] + 1.0 H+[c] + 1.0 NADPH[c]	GAPDH3_c	1.2.1.13	TR15346c0g1.1 TR587c0g1.1 TR8820c0g1.1 TR44802c0g1.1 TR2511c0g1.1 TR85223c0g1.1 TR13966c0g1.1 TR21102c0g1.1 TR66831c16g1.1	Glycolysis & gluconeogenesis	1453.21	0	0
FBPase 2	1.0 FRUCTOSE-16-DIPHOSPHATE[c] + 1.0 WATER[c] <=> 1.0 BETA-D-FRUCTOSE[c] + 1.0 Pi[c]	FBPase_c	3.1.3.11	TR43797c0g1.1 TR20550c0g1.1 TR47841c0g1.1 TR65434c0g2.1 TR62655c0g1.1 TR56107c0g1.1 TR13968c0g1.1	Glycolysis & gluconeogenesis	323.315	11.5664	11.5664
TP isomerase 2	1.0 GAP[c] <=> 1.0 DIHYDROXY-ACETONE-PHOSPHATE[c]	TPI_c	5.3.1.1	TR78115c0g1.1 TR33675c0g1.2 TR15446c7g1.5 TR33675c0g1.1 TR40961c0g1.1	Glycolysis & gluconeogenesis	188.092	11.5664	11.5664
Enolase 1	1.0 2-PG[c] <=> 1.0 PHOSPHO-ENOL-PYRUVATE[c] + 1.0 WATER[c]	Enol_c	4.2.1.11	TR50567c0g1.1 TR17293c0g1.1 TR75386c1g1.1 TR62577c0g1.1 TR14824c0g1.1 TR30340c0g1.1 TR64528c0g1.1 TR14224c0g1.1	Glycolysis & gluconeogenesis	363.148	2.93964	2.93964
Enolase 2	1.0 2-PG[h] <=> 1.0 PHOSPHO-ENOL-PYRUVATE[h] + 1.0 WATER[h]	Enol_h	4.2.1.11	TR50567c0g1.1 TR17293c0g1.1 TR75386c1g1.1 TR62577c0g1.1 TR14824c0g1.1 TR30340c0g1.1 TR64528c0g1.1 TR14224c0g1.1	Glycolysis & gluconeogenesis	363.148	0	0
PGA mutase 1	1.0 G3P[c] <=> 1.0 2-PG[c]	PGAM_c	5.4.2.1	TR46650c0g1.1 TR38276c0g1.1 TR6922c0g1.1 TR29712c0g1.1 TR67680c0g1.1 TR67700c0g1.1 TR18200c0g1.1	Glycolysis & gluconeogenesis	294.001	2.93964	2.93964
PGA mutase 2	1.0 G3P[h] <=> 1.0 2-PG[h]	PGAM_h	5.4.2.1	TR46650c0g1.1 TR38276c0g1.1 TR6922c0g1.1 TR29712c0g1.1 TR67680c0g1.1 TR67700c0g1.1 TR18200c0g1.1	Glycolysis & gluconeogenesis	294.001	0	0
6-Phosphofructokinase 1	1.0 ATP[h] + 1.0 BETA-D-FRUCTOSE[h] <=> 1.0 ADP[h] + 1.0 FRUCTOSE-16-DIPHOSPHATE[h] + 1.0 H+[h]	F6PK1_h	2.7.1.11	TR28016c0g1.1 TR44016c0g1.1 TR62655c0g1.1 TR25778c0g1.1	Glycolysis & gluconeogenesis	55.7557	0	0
6-Phosphofructokinase 2	1.0 ATP[c] + 1.0 BETA-D-FRUCTOSE[c] <=> 1.0 ADP[c] + 1.0 FRUCTOSE-16-DIPHOSPHATE[c] + 1.0 H+[c]	F6PK1_c	2.7.1.11	TR28016c0g1.1 TR44016c0g1.1 TR62655c0g1.1 TR25778c0g1.1	Glycolysis & gluconeogenesis	55.7557	0	0
Pyr kinase 1	1.0 ADP[c] + 1.0 H+[c] + 1.0 PHOSPHO-ENOL-PYRUVATE[c] <=> 1.0 ATP[c] + 1.0 PYRUVATE[c]	PyrK_c	2.7.1.40	TR79109c0g1.1 TR21864c0g1.1 TR68825c0g1.1	Glycolysis & gluconeogenesis	78.8917	2.93964	2.93964
Pyr kinase 2	1.0 ADP[h] + 1.0 H+[h] + 1.0 PHOSPHO-ENOL-PYRUVATE[h] <=> 1.0 ATP[h] + 1.0 PYRUVATE[h]	PyrK_h	2.7.1.40	TR49667c0g1.1 TR11281c0g1.1	Glycolysis & gluconeogenesis	80.1337	0	0
Fructofuranosidase	1.0 SUCROSE[c] + 1.0 WATER[c] <=> 1.0 BETA-D-FRUCTOSE[c] + 1.0 GLC[c]	FrcFD_c	3.2.1.26	TR56056c0g1.1 TR73544c0g1.1 TR78372c0g1.1	Glycolysis & gluconeogenesis	56.7847	0	0
Fructokinase	1.0 ATP[c] <=> 1.0 ADP[c] + 1.0 H+[c]	FrcK_c	2.7.1.4	TR63211c0g1.1 TR64154c0g1.1	Glycolysis & gluconeogenesis	262.462	0	0
Suc synthase	1.0 SUCROSE[c] + 1.0 UDP[c] <=> 1.0 BETA-D-FRUCTOSE[c] + 1.0 UDP-GLUCOSE[c]	SucS_c	2.4.1.13	TR19063c0g1.1 TR59829c0g1.1 TR26476c0g1.1 TR79329c1g1.1 TR41543c0g1.1 TR33451c0g1.1 TR71044c0g1.1	Glycolysis & gluconeogenesis	312.221	8.46869	8.46869
Hexokinase	1.0 ATP[c] + 1.0 GLC[c] <=> 1.0 ADP[c] + 1.0 GLC-6-P[c] + 1.0 H+[c]	HEXK_c	2.7.1.1	TR46039c0g1.1 TR16747c0g1.1	Glycolysis & gluconeogenesis	44.521	0	0
G1P adenylyltransferase	1.0 ATP[h] + 1.0 GLC-1-P[h] <=> 1.0 ADP-D-GLUCOSE[h] + 1.0 PPI[h]	AGPase_h	2.7.7.27	TR11146c0g1.1 TR25253c0g1.1 TR4637c0g1.1 TR43212c0g1.1 TR49892c0g1.1	Glycolysis & gluconeogenesis	150.279	0.018018	0.018018
G6P isomerase 1	1.0 GLC-6-P[h] <=> 1.0 BETA-D-FRUCTOSE[h]	PGI_h	5.3.1.9	TR27783c0g1.1 TR28813c0g1.1 TR34261c0g1.1 TR24923c0g1.1 TR78834c0g3.1 TR52778c1g3.1	Glycolysis & gluconeogenesis	0	-0.274775	0.274775
G6P isomerase 2	1.0 GLC-6-P[c] <=> 1.0 BETA-D-FRUCTOSE[c]	PGI_c	5.3.1.9	TR27783c0g1.1 TR28813c0g1.1 TR34261c0g1.1 TR24923c0g1.1 TR78834c0g3.1 TR52778c1g3.1	Glycolysis & gluconeogenesis	0	-20.0351	20.0351
Phosphoglucomutase 1	1.0 GLC-6-P[h] <=> 1.0 GLC-1-P[h]	PGM_h	5.4.2.2	TR58778c0g1.1 TR59962c0g1.1 TR12441c0g2.1 TR62201c0g1.1	Glycolysis & gluconeogenesis	74.216	0.018018	0.018018
Phosphoglucomutase 2	1.0 GLC-6-P[c] <=> 1.0 GLC-1-P[c]	PGM_c	5.4.2.2	TR58778c0g1.1 TR59962c0g1.1 TR12441c0g2.1 TR62201c0g1.1	Glycolysis & gluconeogenesis	74.216	0	0
ATPase	3.0 ADP[h] + 3.0 H+[h] + 3.0 Pi[h] <=> 3.0 ATP[h] + 3.0 WATER[h]	ATPase_h	3.6.3.14	TR78911c0g1.1 TR84337c0g1.1 TR40511c1g1.2 TR41554c0g1.1 TR24134c0g1.1 TR17079c0g1.1 TR84337c1g1.1 TR38994c0g1.1 TR48202c0g1.1 TR13744c0g1.1 TR19990c0g1.1 TR50246c0g1.1 TR48123c0g1.1 TR81567c0g1.1 TR28982c0g1.1 TR13051c0g1.1 TR39995c0g1.1 TR28539c0g1.1 TR59306c0g1.1 TR22224c0g1.1 TR71716c2g1.2 TR47085c0g1.1 TR39995c0g1.2 TR67159c0g1.1 TR35314c0g1.1 TR14296c0g1.1 TR48683c0g1.1 TR22493c0g1.1 TR52609…	Light reactions	1631.79	21.6803	21.6803
cytochrom b6f complex	1.0 plastoquinol-9[h] + 2.0 Oxidized-Plastocyanins[h] <=> 1.0 PLASTOQUINONE-9[h] + 2.0 H+[h] + 2.0 Plastocyanin-Reduced[h]	Cytb6f_h	1.10.99.1	TR35688c0g1.1 TR2858c1g1.1 TR63347c4g1.2 TR22440c0g1.1	Light reactions	460.04	22.5225	22.5225
photosystem I	1.0 Light[h] + 1.0 Oxidized-ferredoxins[h] + 1.0 Plastocyanin-Reduced[h] <=> 1.0 Oxidized-Plastocyanins[h] + 1.0 Reduced-ferredoxins[h]	PSI_h	1.97.1.12	TR65967c0g1.1 TR67139c0g1.1 TR61666c0g1.1 TR42731c0g1.1 TR28154c0g1.1 TR55012c0g1.1 TR73397c0g1.1 TR55333c0g1.1 TR66794c0g3.1 TR82578c0g1.11 TR5111c0g1.1 TR76073c9g1.2	Light reactions	3271.71	45.045	45.045
photosystem II	2.0 PLASTOQUINONE-9[h] + 2.0 WATER[h] + 4.0 Light[h] <=> 1.0 OXYGEN-MOLECULE[h] + 2.0 plastoquinol-9[h]	PSII_h	1.10.3.9	TR53719c0g1.1 TR43111c0g1.1 TR73743c0g1.1 TR23247c0g1.1 TR8121c0g1.1 TR28153c0g1.1 TR71499c0g1.1 TR34037c0g1.1 TR63233c0g1.1 TR73666c0g1.1 TR49826c0g1.1 TR56165c0g1.1 TR8079c0g1.1 TR34037c0g1.2 TR54383c0g1.1 TR43685c0g1.1 TR21612c0g1.1	Light reactions	5720.01	11.2613	11.2613
CDP-ME kinase	1.0 ATP[h] + 1.0 CDPME[h] <=> 1.0 ADP[h] + 1.0 CDPMEP[h]	CMK	2.7.1.148	TR86377c0g1.1 TR48084c0g1.1 TR72617c0g1.1	MEP Pathway	50.6017	0.0018018	0.0018018
DXP-reductoisomerase	1.0 DOXP[h] + 1.0 H+[h] + 1.0 NADPH[h] <=> 1.0 MEP[h] + 1.0 NADP[h]	DXR	1.1.1.267	TR32519c0g1.1 TR50715c1g2.1	MEP Pathway	96.9893	0.0018018	0.0018018
DXP-synthase	1.0 GAP[h] + 1.0 PYRUVATE[h] <=> 1.0 CARBON-DIOXIDE[h] + 1.0 DOXP[h]	DXS	2.2.1.7	TR12300c0g1.1 TR74313c0g1.1	MEP Pathway	115.969	0.0018018	0.0018018
GPP Synthase	1.0 DMAPP[h] + 1.0 IPP[h] <=> 1.0 GERANYL-PP[h] + 1.0 PPI[h]	GPPS	2.5.1.1	TR31542c0g1.1 TR8666c1g1.1 TR29939c0g1.1 TR29939c0g2.1 TR38110c0g3.1	MEP Pathway	90.93	0	0
HMBPP reductase IPP	1.0 H+[h] + 1.0 HMBPP[h] + 1.0 NADPH[h] <=> 1.0 IPP[h] + 1.0 NADP[h] + 1.0 WATER[h]	HDRI	1.17.1.2	TR49217c0g1.1 TR42717c0g1.1 TR78879c0g1.1	MEP Pathway	400.696	0.0018018	0.0018018
HMBPP synthase	1.0 MEcPP[h] + 2.0 Reduced-ferredoxins[h] <=> 1.0 HMBPP[h] + 1.0 WATER[h] + 2.0 Oxidized-ferredoxins[h]	HDS	1.17.7.1	TR57322c0g1.1 TR41192c0g1.1	MEP Pathway	117.332	0.0018018	0.0018018
IPP Isomerase	1.0 IPP[h] <=> 1.0 DMAPP[h]	IPI a	5.3.3.2	TR24887c0g1.1 TR802c0g1.1	MEP Pathway	125.498	0.00135135	0.00135135
MECDP-synthase	1.0 CDPMEP[h] <=> 1.0 CMP[h] + 1.0 MEcPP[h]	MDS	4.6.1.12	TR66783c0g1.1 TR69428c0g1.1	MEP Pathway	146.015	0.0018018	0.0018018
MEP cytidylyltransferase	1.0 CTP[h] + 1.0 MEP[h] <=> 1.0 CDPME[h] + 1.0 PPI[h]	MCT	2.7.7.60	TR60178c0g1.1 TR56443c0g2.1	MEP Pathway	256.887	0.0018018	0.0018018
a-Pinene synthase	1.0 GERANYL-PP[h] <=> 1.0 PPI[h] + 1.0 alpha-Pinene[h]	gPin1	4.2.3.119	TR59989c0g1.1 TR67569c0g1.1 TR81784c0g1.1 TR27325c0g1.1 TR79169c0g1.1 TR29499c0g1.1 TR86386c0g1.1 TR6264c0g1.1 TR41036c0g1.1 TR48375c0g1.1 TR78551c0g1.1	Monoterpene biosynthesis	753.593	0	0
b-Pinene synthase	1.0 GERANYL-PP[h] <=> 1.0 PPI[h] + 1.0 beta-Pinene[h]	gPin2	4.2.3.120	TR59989c0g1.1 TR67569c0g1.1 TR81784c0g1.1 TR27325c0g1.1 TR79169c0g1.1 TR29499c0g1.1 TR86386c0g1.1 TR6264c0g1.1 TR41036c0g1.1 TR48375c0g1.1 TR78551c0g1.1	Monoterpene biosynthesis	753.593	0	0
limonene synthase	1.0 GERANYL-PP[h] <=> 1.0 PPI[h] + 1.0 Limonene[h]	gLim	4.2.3.16	TR59989c0g1.1 TR67569c0g1.1 TR81784c0g1.1 TR27325c0g1.1 TR79169c0g1.1 TR29499c0g1.1 TR86386c0g1.1 TR6264c0g1.1 TR41036c0g1.1 TR48375c0g1.1 TR78551c0g1.1	Monoterpene biosynthesis	753.593	0	0
camphene synthase	1.0 GERANYL-PP[h] <=> 1.0 Camphene[h] + 1.0 PPI[h]	gCam	4.2.3.117	TR59989c0g1.1 TR67569c0g1.1 TR81784c0g1.1 TR27325c0g1.1 TR79169c0g1.1 TR29499c0g1.1 TR86386c0g1.1 TR6264c0g1.1 TR41036c0g1.1 TR48375c0g1.1 TR78551c0g1.1	Monoterpene biosynthesis	753.593	0	0
terpineol synthase 1	1.0 GERANYL-PP[h] + 1.0 WATER[h] <=> 1.0 alpha-Terpineol[h] + 1.0 PPI[h]	gTol	4.2.3.112	TR59989c0g1.1 TR67569c0g1.1 TR81784c0g1.1 TR27325c0g1.1 TR79169c0g1.1 TR29499c0g1.1 TR86386c0g1.1 TR6264c0g1.1 TR41036c0g1.1 TR48375c0g1.1 TR78551c0g1.1	Monoterpene biosynthesis	753.593	0	0
terpineol synthase 2	1.0 GERANYL-PP[h] + 1.0 WATER[h] <=> 1.0 Terpinen-4-ol[h] + 1.0 PPI[h]	gTol2	4.2.3.112	TR59989c0g1.1 TR67569c0g1.1 TR81784c0g1.1 TR27325c0g1.1 TR79169c0g1.1 TR29499c0g1.1 TR86386c0g1.1 TR6264c0g1.1 TR41036c0g1.1 TR48375c0g1.1 TR78551c0g1.1	Monoterpene biosynthesis	753.593	0	0
terpinolene synthase	1.0 GERANYL-PP[h] <=> 1.0 Terpinolene[h] + 1.0 PPI[h]	gTeo	4.2.3.113	TR59989c0g1.1 TR67569c0g1.1 TR81784c0g1.1 TR27325c0g1.1 TR79169c0g1.1 TR29499c0g1.1 TR86386c0g1.1 TR6264c0g1.1 TR41036c0g1.1 TR48375c0g1.1 TR78551c0g1.1	Monoterpene biosynthesis	753.593	0	0
bornylPP synthase	1.0 GERANYL-PP[h] + 1.0 WATER[h] <=> 1.0 borneol[h] + 1.0 PPI[h]	gBor	5.5.1.22	TR59989c0g1.1 TR67569c0g1.1 TR81784c0g1.1 TR27325c0g1.1 TR79169c0g1.1 TR29499c0g1.1 TR86386c0g1.1 TR6264c0g1.1 TR41036c0g1.1 TR48375c0g1.1 TR78551c0g1.1	Monoterpene biosynthesis	753.593	0	0
borneol dehydrogenase	1.0 borneol[h] + 1.0 NAD[h] <=> 1.0 Camphor[h] + 1.0 NADH[h] + 1.0 H+[h]	gCamp	1.1.1.227	TR59989c0g1.1 TR67569c0g1.1 TR81784c0g1.1 TR27325c0g1.1 TR79169c0g1.1 TR29499c0g1.1 TR86386c0g1.1 TR6264c0g1.1 TR41036c0g1.1 TR48375c0g1.1 TR78551c0g1.1	Monoterpene biosynthesis	753.593	0	0
myrcene synthase	1.0 GERANYL-PP[h] <=> 1.0 PPI[h] + 1.0 Myrcene[h]	gMyr	4.2.3.15	TR59989c0g1.1 TR67569c0g1.1 TR81784c0g1.1 TR27325c0g1.1 TR79169c0g1.1 TR29499c0g1.1 TR86386c0g1.1 TR6264c0g1.1 TR41036c0g1.1 TR48375c0g1.1 TR78551c0g1.1	Monoterpenoid biosynthesis	753.593	0	0
Acetyl-CoA C-acetyltransferase	2.0 ACETYL-COA[c] <=> 1.0 CO-A[c] + 1.0 acetoacetyl[c]	ACAT	2.3.1.9	TR25282c0g1.1	MVA Pathway	10.2523	0	0
hydroxymethylglutaryl-coA synthase	1.0 ACETYL-COA[c] + 1.0 WATER[c] + 1.0 acetoacetyl[c] <=> 1.0 CO-A[c] + 1.0 H+[c] + 1.0 HMG-COA[c]	HMGS	2.3.3.10	TR71572c0g1.1	MVA Pathway	1.508	0	0
hydroxymethylglutaryl-CoA reductase	1.0 HMG-COA[c] + 2.0 H+[c] + 2.0 NADPH[c] <=> 1.0 CO-A[c] + 1.0 MVA[c] + 2.0 NADP[c]	HMGR	1.1.1.34	TR14521c0g1.1	MVA Pathway	20.549	0	0
mevalonate kinase	1.0 ATP[c] + 1.0 MVA[c] <=> 1.0 ADP[c] + 1.0 MVA-P[c]	MVAK	2.7.1.36		MVA Pathway	0	0	0
phosphomevalonate kinase	1.0 ATP[c] + 1.0 MVA-P[c] <=> 1.0 ADP[c] + 1.0 MVA-PP[c]	PMVK	2.7.4.2		MVA Pathway	0	0	0
diphosophomevalonate decarboxylase	1.0 ATP[c] + 1.0 MVA-PP[c] <=> 1.0 ADP[c] + 1.0 CARBON-DIOXIDE[c] + 1.0 IPP[c] + 1.0 Pi[c]	PPMDC	4.1.1.33	TR62742c0g1.1	MVA Pathway	16.175	0	0
IPP Isomerase c	1.0 IPP[c] <=> 1.0 DMAPP[c]	IPI b	5.3.3.2	TR24887c0g1.1 TR802c0g1.1	MVA Pathway	125.498	0	0
Deoxyuridine-triphosphatase	1.0 DUTP[c] + 1.0 WATER[c] <=> 1.0 DUMP[c] + 1.0 PPI[c] + 2.0 H+[c]	dUTPP_c	3.6.1.23	TR80803c0g1.1 TR79840c2g1.1	Nucleic acid synthesis	169.595	0	0
Nucleoside-diphosphate kinase 3	1.0 ATP[c] + 1.0 DADP[c] <=> 1.0 ADP[c] + 1.0 DATP[c] + 1.0 H+[c]	dADPK_c	2.7.4.6	TR57228c0g1.1 TR43741c0g1.1 TR78520c0g1.1 TR16661c0g1.1	Nucleic acid synthesis	433.899	0	0
Nucleoside-diphosphate kinase 4	1.0 ATP[c] + 1.0 DCDP[c] <=> 1.0 ADP[c] + 1.0 DTCP[c] + 1.0 H+[c]	dCDPK_c	2.7.4.6	TR57228c0g1.1 TR43741c0g1.1 TR78520c0g1.1 TR16661c0g1.1	Nucleic acid synthesis	433.899	0	0
Nucleoside-diphosphate kinase 5	1.0 ATP[c] + 1.0 DGDP[c] <=> 1.0 ADP[c] + 1.0 DGTP[c] + 1.0 H+[c]	dGDPK_c	2.7.4.6	TR57228c0g1.1 TR43741c0g1.1 TR78520c0g1.1 TR16661c0g1.1	Nucleic acid synthesis	433.899	0	0
Nucleoside-diphosphate kinase 7	1.0 ATP[c] + 1.0 DUDP[c] <=> 1.0 ADP[c] + 1.0 DUTP[c] + 1.0 H+[c]	dUDPK_c	2.7.4.6	TR57228c0g1.1 TR43741c0g1.1 TR78520c0g1.1 TR16661c0g1.1	Nucleic acid synthesis	433.899	0	0
Ribonucleotide reductase 1	1.0 ADP[c] + 1.0 H+[c] <=> 1.0 DADP[c] + 1.0 WATER[c]	ADPR_c	1.17.4.1	TR53201c0g1.1	Nucleic acid synthesis	10.234	0	0
Ribonucleotide reductase 2	1.0 CDP[c] + 1.0 H+[c] <=> 1.0 DCDP[c] + 1.0 WATER[c]	CDPR_c	1.17.4.1	TR53201c0g1.1	Nucleic acid synthesis	10.234	0	0
Ribonucleotide reductase 3	1.0 GDP[c] + 1.0 H+[c] <=> 1.0 DGDP[c] + 1.0 WATER[c]	GDPR_c	1.17.4.1	TR53201c0g1.1	Nucleic acid synthesis	10.234	0	0
Ribonucleotide reductase 4	1.0 H+[c] + 1.0 UDP[c] <=> 1.0 DUDP[c] + 1.0 WATER[c]	UDPR_c	1.17.4.1	TR53201c0g1.1	Nucleic acid synthesis	10.234	0	0
adenylate kinase 1	1.0 AMP[c] + 1.0 ATP[c] <=> 2.0 ADP[c]	AMPK_c	2.7.4.3	TR19705c0g1.1 TR51449c0g1.1 TR37344c0g1.1 TR76220c0g1.1	Nucleotide metabolism	61.9257	0	0
adenylate kinase 2	1.0 AMP[h] + 1.0 ATP[h] <=> 2.0 ADP[h]	AMPK_h	2.7.4.3	TR4882c0g1.1 TR4713c0g1.1 TR35214c0g1.1	Nucleotide metabolism	121.162	9.38649	9.38649
Adenylo-SCA lyase 1	1.0 H+[h] + 1.0 P-RIBOSYL-4-SUCCCARB-AMINOIMIDAZOLE[h] <=> 1.0 AICAR[h] + 1.0 FUM[h]	DCAMPL1_h	4.3.2.2		Nucleotide metabolism	0	4.29009	4.29009
Adenylo-SCA lyase 2	1.0 ADENYLOSUCC[h] <=> 1.0 AMP[h] + 1.0 FUM[h]	DCAMPL2_h	4.3.2.2		Nucleotide metabolism	0	4.31441	4.31441
Adenylo-SCA synthase	1.0 GTP[h] + 1.0 IMP[h] + 1.0 L-ASPARTATE[h] <=> 1.0 ADENYLOSUCC[h] + 1.0 GDP[h] + 1.0 H+[h] + 1.0 Pi[h]	DCAMPS_h	6.3.4.4	TR6190c0g1.1 TR72618c0g1.1 TR37542c9g1.1	Nucleotide metabolism	93.1173	4.31441	4.31441
AICAR formyltransferase	1.0 AICAR[h] + 1.0 FORMYL-THF-GLU-N[h] <=> 1.0 PHOSPHORIBOSYL-FORMAMIDO-CARBOXAMIDE[h] + 1.0 THF[h] + 2.0 H+[h]	AICARFT_h	2.1.2.3	TR50828c0g1.1 TR72104c0g1.1	Nucleotide metabolism	53.951	4.31441	4.31441
AIR carboxylase	1.0 5-PHOSPHORIBOSYL-5-AMINOIMIDAZOLE[h] + 1.0 CARBON-DIOXIDE[h] <=> 1.0 H+[h] + 1.0 PHOSPHORIBOSYL-CARBOXY-AMINOIMIDAZOLE[h]	AIRC_h	4.1.1.21		Nucleotide metabolism	0	4.29009	4.29009
AMP deaminase	1.0 AMP[c] + 1.0 H+[c] + 1.0 WATER[c] <=> 1.0 AMMONIUM[c] + 1.0 IMP[c]	AMPDA_c	3.5.4.6	TR54357c0g1.1	Nucleotide metabolism	16.064	0	0
amidophosphoribosyltransferase	1.0 GLN[h] + 1.0 PRPP[h] + 1.0 WATER[h] <=> 1.0 5-P-BETA-D-RIBOSYL-AMINE[h] + 1.0 GLT[h] + 1.0 H+[h] + 1.0 PPI[h]	ATase_h	2.4.2.14	TR5516c0g1.1	Nucleotide metabolism	60.127	4.29009	4.29009
CDP Kinase	1.0 ATP[h] + 1.0 CDP[h] <=> 1.0 ADP[h] + 1.0 CTP[h]	CDPK		TR57228c0g1.1 TR43741c0g1.1	Nucleotide metabolism	253.278	0.0018018	0.0018018
CMP kinase c	1.0 ATP[c] + 1.0 CMP[c] + 1.0 H+[c] <=> 1.0 ADP[c] + 1.0 CDP[c]	NMPK_c	2.7.4.14	TR78520c0g1.1 TR16661c0g1.1	Nucleotide metabolism	180.62	0	0
CMP Kinase h	1.0 ATP[h] + 1.0 CMP[h] <=> 1.0 ADP[h] + 1.0 CDP[h]	CMPK		TR57228c0g1.1 TR43741c0g1.1	Nucleotide metabolism	253.278	0.0018018	0.0018018
CTP synthase	1.0 ATP[c] + 1.0 GLN[c] + 1.0 UTP[c] + 1.0 WATER[c] <=> 1.0 ADP[c] + 1.0 CTP[c] + 1.0 GLT[c] + 1.0 Pi[c] + 2.0 H+[c]	CTPS_c	6.3.4.2	TR84872c0g1.1 TR84872c0g2.1 TR38583c0g1.1 TR9284c0g1.1	Nucleotide metabolism	123.158	0	0
FGAM cyclo-ligase	1.0 5-PHOSPHORIBOSYL-N-FORMYLGLYCINEAMIDINE[h] + 1.0 ATP[h] <=> 1.0 5-PHOSPHORIBOSYL-5-AMINOIMIDAZOLE[h] + 1.0 ADP[h] + 1.0 H+[h] + 1.0 Pi[h]	FGAMCL_h	6.3.3.1	TR55777c0g1.1	Nucleotide metabolism	14.5173	4.29009	4.29009
FGAM synthase	1.0 5-P-RIBOSYL-N-FORMYLGLYCINEAMIDE[h] + 1.0 ATP[h] + 1.0 GLN[h] + 1.0 WATER[h] <=> 1.0 5-PHOSPHORIBOSYL-N-FORMYLGLYCINEAMIDINE[h] + 1.0 ADP[h] + 1.0 GLT[h] + 1.0 Pi[h] + 2.0 H+[h]	FGAMS_h	6.3.5.3	TR3267c1g1.1 TR66831c4g1.2 TR63380c0g1.1 TR33248c0g1.1	Nucleotide metabolism	318.174	4.29009	4.29009
GAR formyltransferase	1.0 5-PHOSPHO-RIBOSYL-GLYCINEAMIDE[h] + 1.0 FORMYL-THF-GLU-N[h] <=> 1.0 5-P-RIBOSYL-N-FORMYLGLYCINEAMIDE[h] + 1.0 THF[h] + 2.0 H+[h]	GARFT_h	2.1.2.2		Nucleotide metabolism	0	4.29009	4.29009
GMP synthase	1.0 ATP[c] + 1.0 GLN[c] + 1.0 WATER[c] + 1.0 XANTHOSINE-5-PHOSPHATE[c] <=> 1.0 AMP[c] + 1.0 GLT[c] + 1.0 GMP[c] + 1.0 H+[c] + 1.0 PPI[c]	GMPS_c	6.3.5.2	TR56446c0g1.1 TR17193c0g1.1	Nucleotide metabolism	7.40633	0	0
guanylate kinase	1.0 ATP[c] + 1.0 GMP[c] + 1.0 H+[c] <=> 1.0 ADP[c] + 1.0 GDP[c]	GMPK_c	2.7.4.8	TR79014c0g1.1 TR40510c0g1.1 TR72287c0g1.1	Nucleotide metabolism	46.5923	0	0
IMP cyclohydrolase	1.0 PHOSPHORIBOSYL-FORMAMIDO-CARBOXAMIDE[h] <=> 1.0 IMP[h] + 1.0 WATER[h]	IMPCH_h	3.5.4.10	TR50828c0g1.1 TR72104c0g1.1	Nucleotide metabolism	53.951	4.31441	4.31441
IMP dehydrogenase	1.0 IMP[c] + 1.0 NAD[c] + 1.0 WATER[c] <=> 1.0 NADH[c] + 1.0 XANTHOSINE-5-PHOSPHATE[c]	IMPDH_c	1.1.1.205	TR23126c0g2.1 TR55269c4g1.2	Nucleotide metabolism	58.0487	0	0
Nucleoside-diphosphate kinase 1	1.0 ATP[h] + 1.0 GDP[h] <=> 1.0 ADP[h] + 1.0 GTP[h] + 1.0 H+[h]	GDPK_h	2.7.4.6	TR57228c0g1.1 TR43741c0g1.1 TR78520c0g1.1 TR16661c0g1.1	Nucleotide metabolism	433.899	4.31441	4.31441
Nucleoside-diphosphate kinase 2	1.0 ATP[c] + 1.0 UDP[c] <=> 1.0 ADP[c] + 1.0 H+[c] + 1.0 UTP[c]	UDPK_c	2.7.4.6	TR57228c0g1.1 TR43741c0g1.1 TR78520c0g1.1 TR16661c0g1.1	Nucleotide metabolism	433.899	0	0
Nucleoside-diphosphate kinase 6	1.0 ATP[c] + 1.0 TDP[c] <=> 1.0 ADP[c] + 1.0 H+[c] + 1.0 TTP[c]	dTDPK_c	2.7.4.6	TR57228c0g1.1 TR43741c0g1.1 TR78520c0g1.1 TR16661c0g1.1	Nucleotide metabolism	433.899	0	0
Nucleoside-diphosphate kinase 8	1.0 ATP[c] + 1.0 GDP[c] <=> 1.0 ADP[c] + 1.0 GTP[c] + 1.0 H+[c]	GDPK_c	2.7.4.6	TR57228c0g1.1 TR43741c0g1.1 TR78520c0g1.1 TR16661c0g1.1	Nucleotide metabolism	433.899	0	0
Nucleoside-triphosphatase	1.0 CTP[c] + 1.0 WATER[c] <=> 1.0 CDP[c] + 1.0 H+[c] + 1.0 Pi[c]	CTPP_c	3.6.1.15	TR12313c0g1.1 TR15424c0g1.1	Nucleotide metabolism	33.9463	0	0
OMP decarboxylase	1.0 H+[c] + 1.0 OROTIDINE-5-PHOSPHATE[c] <=> 1.0 CARBON-DIOXIDE[c] + 1.0 UMP[c]	OMPDC_c	4.1.1.23		Nucleotide metabolism	0	0	0
ORO PR-transferase	1.0 OROTATE[c] + 1.0 PRPP[c] <=> 1.0 H+[c] + 1.0 OROTIDINE-5-PHOSPHATE[c] + 1.0 PPI[c]	OROPRT_c	2.4.2.10	TR29212c0g1.1 TR58937c1g2.1	Nucleotide metabolism	55.9183	0	0
PRA-Gly ligase	1.0 5-P-BETA-D-RIBOSYL-AMINE[h] + 1.0 ATP[h] + 1.0 GLY[h] <=> 1.0 5-PHOSPHO-RIBOSYL-GLYCINEAMIDE[h] + 1.0 ADP[h] + 1.0 H+[h] + 1.0 Pi[h]	PRAGlyL_h	6.3.4.13	TR83284c0g1.1	Nucleotide metabolism	2.477	4.29009	4.29009
SAICAR synthase	1.0 ATP[h] + 1.0 L-ASPARTATE[h] + 1.0 PHOSPHORIBOSYL-CARBOXY-AMINOIMIDAZOLE[h] <=> 1.0 ADP[h] + 1.0 H+[h] + 1.0 P-RIBOSYL-4-SUCCCARB-AMINOIMIDAZOLE[h] + 1.0 Pi[h]	SAICARS_h	6.3.2.6		Nucleotide metabolism	0	4.29009	4.29009
Thymidine monophosphate kinase	1.0 ATP[c] + 1.0 H+[c] + 1.0 TMP[c] <=> 1.0 ADP[c] + 1.0 TDP[c]	dTMPK_c	2.7.4.9	TR78244c0g1.1 TR63845c0g1.1	Nucleotide metabolism	54.5093	0	0
Thymidylate synthase	1.0 DUMP[c] + 1.0 METHYLENE-THF[c] <=> 1.0 DIHYDROFOLATE-GLU-N[c] + 1.0 TMP[c]	dTMPS_c	2.1.1.45	TR15923c0g1.1 TR66831c8g1.1	Nucleotide metabolism	88.5843	0	0
UMP kinase	1.0 ATP[c] + 1.0 H+[c] + 1.0 UMP[c] <=> 1.0 ADP[c] + 1.0 UDP[c]	NMPK_c	2.7.4.14	TR31817c0g1.1	Nucleotide metabolism	122.901	0	0
Cellulose synthase 1	1.0 UDP-GLUCOSE[c] + 1.0 WATER[c] <=> 1.0 UDP[c] + 1.0 celluloseX+1[c]	CeS_C1	2.4.1.12	TR78406c0g1.1 TR49178c0g1.1 TR39078c0g1.1 TR73904c0g1.1 TR43456c0g1.1 TR6148c0g1.1 TR27277c0g1.1 TR20408c0g1.1 TR73500c0g1.1 TR45389c0g1.1 TR49778c0g1.1 TR7474c0g1.1 TR61609c0g1.1 TR2725c0g1.1	Cell wall sugar metabolism	621.463	2.8229	2.8229
Cellulose synthase 2	1.0 UDP-GLUCOSE[c] + 1.0 celluloseX+1[c] <=> 1.0 UDP[c] + 1.0 celluloseX+2[c]	CeS_C2	2.4.1.12	TR78406c0g1.1 TR49178c0g1.1 TR39078c0g1.1 TR73904c0g1.1 TR43456c0g1.1 TR6148c0g1.1 TR27277c0g1.1 TR20408c0g1.1 TR73500c0g1.1 TR45389c0g1.1 TR49778c0g1.1 TR7474c0g1.1 TR61609c0g1.1 TR2725c0g1.1	Cell wall sugar metabolism	621.463	2.8229	2.8229
Cellulose synthase 3	1.0 UDP-GLUCOSE[c] + 1.0 celluloseX+2[c] <=> 1.0 UDP[c] + 1.0 cellulose3[c]	CeS_C3	2.4.1.12	TR78406c0g1.1 TR49178c0g1.1 TR39078c0g1.1 TR73904c0g1.1 TR43456c0g1.1 TR6148c0g1.1 TR27277c0g1.1 TR20408c0g1.1 TR73500c0g1.1 TR45389c0g1.1 TR49778c0g1.1 TR7474c0g1.1 TR61609c0g1.1 TR2725c0g1.1	Cell wall sugar metabolism	621.463	2.8229	2.8229
DHO dehydrogenase	1.0 DI-H-OROTATE[m] + 1.0 H+[m] + 1.0 UBIQUINONE-8[m] <=> 1.0 ubiquinol-8[m] + 1.0 OROTATE[m]	DHODH_m	1.3.5.2	TR81568c1g1.1	Other	48.8207	0	0
DHOase	1.0 CARBAMYUL-L-ASPARTATE[h] <=> 1.0 DI-H-OROTATE[h] + 1.0 WATER[h]	DHOase_h	3.5.2.3	TR61637c0g1.1 TR58468c0g1.1	Other	53.5687	0	0
Formate dehydrogenase	1.0 FORMATE[c] + 1.0 NAD[c] <=> 1.0 CARBON-DIOXIDE[c] + 1.0 NADH[c]	FDH1	1.2.1.2	TR66831c2g1.1 TR60225c0g1.1 TR82621c0g1.1	Other	88.4013	0	0
Mal dehydrogenase 1	1.0 MAL[c] + 1.0 NAD[c] <=> 1.0 NADH[c] + 1.0 OXALACETIC_ACID[c]	MalDH1_c	1.1.1.37	TR36596c0g1.1 TR52922c0g1.1 TR9353c0g1.1 TR20623c0g1.1 TR36423c0g1.1 TR24743c0g1.1 TR39721c0g1.1 TR5764c0g1.1 TR51068c0g1.1 TR52763c0g1.1 TR46945c0g1.1	Other	649.252	33.7369	33.7369
Mal dehydrogenase 2	1.0 MAL[m] + 1.0 NAD[m] <=> 1.0 NADH[m] + 1.0 OXALACETIC_ACID[m]	MalDH1_m	1.1.1.37	TR36596c0g1.1 TR52922c0g1.1 TR9353c0g1.1 TR20623c0g1.1 TR36423c0g1.1 TR24743c0g1.1 TR39721c0g1.1 TR5764c0g1.1 TR51068c0g1.1 TR52763c0g1.1 TR46945c0g1.1	Other	649.252	-2.46261	2.46261
Mal dehydrogenase 3	1.0 MAL[p] + 1.0 NAD[p] <=> 1.0 NADH[p] + 1.0 OXALACETIC_ACID[p]	MalDH1_p	1.1.1.37	TR36596c0g1.1 TR52922c0g1.1 TR9353c0g1.1 TR20623c0g1.1 TR36423c0g1.1 TR24743c0g1.1 TR39721c0g1.1 TR5764c0g1.1 TR51068c0g1.1 TR52763c0g1.1 TR46945c0g1.1	Other	649.252	0	0
Mal dehydrogenase 4	1.0 MAL[c] + 1.0 NADP[c] <=> 1.0 NADPH[c] + 1.0 OXALACETIC_ACID[c]	MalDH2NADP_c	1.1.1.37	TR36596c0g1.1 TR52922c0g1.1 TR9353c0g1.1 TR20623c0g1.1 TR36423c0g1.1 TR24743c0g1.1 TR39721c0g1.1 TR5764c0g1.1 TR51068c0g1.1 TR52763c0g1.1 TR46945c0g1.1	Other	649.252	3.24189	3.24189
Mal dehydrogenase 5	1.0 MAL[h] + 1.0 NADP[h] <=> 1.0 NADPH[h] + 1.0 OXALACETIC_ACID[h]	MalDH2NADP_h	1.1.1.37	TR36596c0g1.1 TR52922c0g1.1 TR9353c0g1.1 TR20623c0g1.1 TR36423c0g1.1 TR24743c0g1.1 TR39721c0g1.1 TR5764c0g1.1 TR51068c0g1.1 TR52763c0g1.1 TR46945c0g1.1	Other	649.252	0	0
Mal dehydrogenase 6	1.0 MAL[h] + 1.0 NADP[h] <=> 1.0 NADPH[h] + 1.0 OXALACETIC_ACID[h]	MalDH1_h	1.1.1.37	TR36596c0g1.1 TR52922c0g1.1 TR9353c0g1.1 TR20623c0g1.1 TR36423c0g1.1 TR24743c0g1.1 TR39721c0g1.1 TR5764c0g1.1 TR51068c0g1.1 TR52763c0g1.1 TR46945c0g1.1	Other	649.252	9.0991	9.0991
Mal dehydrogenase 7	1.0 NADPH[c] + 1.0 OXALACETIC_ACID[c] <=> 1.0 MAL[c] + 1.0 NADP[c]	MalDH3_c	1.1.1.37	TR36596c0g1.1 TR52922c0g1.1 TR9353c0g1.1 TR20623c0g1.1 TR36423c0g1.1 TR24743c0g1.1 TR39721c0g1.1 TR5764c0g1.1 TR51068c0g1.1 TR52763c0g1.1 TR46945c0g1.1	Other	649.252	0	0
Mal dehydrogenase 8	1.0 NADPH[h] + 1.0 OXALACETIC_ACID[h] <=> 1.0 MAL[h] + 1.0 NADP[h]	MalDH3_h	1.1.1.37	TR36596c0g1.1 TR52922c0g1.1 TR9353c0g1.1 TR20623c0g1.1 TR36423c0g1.1 TR24743c0g1.1 TR39721c0g1.1 TR5764c0g1.1 TR51068c0g1.1 TR52763c0g1.1 TR46945c0g1.1	Other	649.252	0	0
Mal dehydrogenase 9	1.0 NADPH[m] + 1.0 OXALACETIC_ACID[m] <=> 1.0 MAL[m] + 1.0 NADP[m]	MalDH3_m	1.1.1.37	TR36596c0g1.1 TR52922c0g1.1 TR9353c0g1.1 TR20623c0g1.1 TR36423c0g1.1 TR24743c0g1.1 TR39721c0g1.1 TR5764c0g1.1 TR51068c0g1.1 TR52763c0g1.1 TR46945c0g1.1	Other	649.252	33.236	33.236
UDPG pyrophosphorylase	1.0 GLC-1-P[c] + 1.0 H+[c] + 1.0 UTP[c] <=> 1.0 UDP-GLUCOSE[c] + 1.0 PPI[c]	UGPase_c	2.7.7.9	TR81410c0g1.1 TR9928c0g1.1	Other	138.287	0	0
Fd-NO2 reductase	1.0 NITRITE[h] + 6.0 Reduced-ferredoxins[h] + 8.0 H+[h] <=> 1.0 AMMONIUM[h] + 2.0 WATER[h] + 6.0 Oxidized-ferredoxins[h]	NO2R_h	1.7.7.1	TR19197c0g1.1	Nitrogen Assimilation	32.4207	23.8622	23.8622
NO3 reductase 1	1.0 NADPH[c] + 1.0 NITRATE[c] <=> 1.0 NADP[c] + 1.0 NITRITE[c] + 1.0 WATER[c]	NO3R2_c	1.7.1.1	TR44554c0g1.1	Nitrogen Assimilation	0.069	23.8622	23.8622
NO3 reductase 2	1.0 NADH[c] + 1.0 NITRATE[c] <=> 1.0 NAD[c] + 1.0 NITRITE[c] + 1.0 WATER[c]	NO3R1_c	1.7.1.1	TR44554c0g1.1	Nitrogen Assimilation	0.069	0	0
inorganic Ppiase 1	1.0 PPI[c] + 1.0 WATER[c] <=> 2.0 Pi[c]	PPiase_c	3.6.1.1	TR71584c0g1.1 TR49822c0g1.1 TR26132c0g1.1 TR55867c0g2.1 TR55867c0g1.1	Other	499.352	-0.527853	0.527853
inorganic Ppiase 2	1.0 PPI[h] + 1.0 WATER[h] <=> 2.0 Pi[h]	PPiase_h	3.6.1.1	TR23275c0g1.1	Other	100.954	11.5128	11.5128
PPi-dep. Phosphofructokinase	1.0 BETA-D-FRUCTOSE[c] + 1.0 PPI[c] <=> 1.0 FRUCTOSE-16-DIPHOSPHATE[c] + 1.0 H+[c] + 1.0 Pi[c]	PPIF6PK_c	2.7.1.90	TR28016c0g1.1 TR44016c0g1.1 TR25778c0g1.1	Other	49.296	0	0
APS reductase	1.0 APS[h] + 2.0 GLUTATHIONE[h] <=> 1.0 AMP[h] + 1.0 H+[h] + 1.0 OXIDIZED-GLUTATHIONE[h] + 1.0 SO3[h]	APSR_h	1.8.4.9	TR38759c1g1.1 TR43165c0g1.1	Other	19.7473	0	0
ATP SO4ylase	1.0 ATP[h] + 1.0 SULFATE[h] <=> 1.0 APS[h] + 1.0 PPI[h]	ATPSL_h	2.7.7.4	TR9475c0g1.1 TR4558c0g1.1 TR47415c0g1.1	Other	37.643	0	0
GSSG reductase	1.0 H+[h] + 1.0 NADPH[h] + 1.0 OXIDIZED-GLUTATHIONE[h] <=> 1.0 NADP[h] + 2.0 GLUTATHIONE[h]	GSSGR_h	1.8.1.7	TR47448c0g1.1	Other	41.8163	0	0
SO3 reductase	1.0 SO3[h] + 3.0 Reduced-ferredoxins[h] + 7.0 H+[h] <=> 1.0 HS[h] + 3.0 Oxidized-ferredoxins[h] + 3.0 WATER[h]	SO3R_h	1.8.7.1	TR51736c16g1.1 TR3323c0g1.1	Other	47.9367	0	0
starch phosphorylase 1	1.0 Pi[h] + 1.0 starchx+2[h] <=> 1.0 GLC-1-P[h] + 1.0 starchx+1[h]	StP1_h	3.2.1.1 + 2.4.1.1	TR36967c0g1.1 TR36967c0g1.2 TR34885c0g1.1 TR29774c0g1.1 TR38414c0g1.1	Starch biosynthesis	274.374	0	0
amylase 1	1.0 ALPHA-MALTOSE[h] + 1.0 starchx+3[h] <=> 1.0 WATER[h] + 1.0 starchx+5[h]	bAMY1_h	3.2.1.1	TR36967c0g1.1 TR36967c0g1.2 TR34885c0g1.1 TR29774c0g1.1 TR38414c0g1.1	Starch biosynthesis	274.374	0.0036036	0.0036036
amylase 2	1.0 WATER[h] + 1.0 starchx+3[h] <=> 1.0 ALPHA-MALTOSE[h] + 1.0 starchx+1[h]	bAMY2_h	3.2.1.1	TR36967c0g1.1 TR36967c0g1.2 TR34885c0g1.1 TR29774c0g1.1 TR38414c0g1.1	Starch biosynthesis	274.374	0.0036036	0.0036036
starch synthase 1	1.0 ADP-D-GLUCOSE[h] + 1.0 WATER[h] <=> 1.0 ADP[h] + 1.0 H+[h] + 1.0 starchx+1[h]	StS_h1	2.4.1.21	TR54514c0g1.1 TR74249c0g1.1	Starch biosynthesis	161.9	0.0036036	0.0036036
starch synthase 2	1.0 ADP-D-GLUCOSE[h] + 1.0 starchx+1[h] <=> 1.0 ADP[h] + 1.0 H+[h] + 1.0 starchx+2[h]	StS_h2	2.4.1.21	TR54514c0g1.1 TR74249c0g1.1	Starch biosynthesis	161.9	0.00720721	0.00720721
starch synthase 3	1.0 ADP-D-GLUCOSE[h] + 1.0 starchx+2[h] <=> 1.0 ADP[h] + 1.0 H+[h] + 1.0 starchx+3[h]	StS_h3	2.4.1.21	TR54514c0g1.1 TR74249c0g1.1	Starch biosynthesis	161.9	0.00720721	0.00720721
GGPP Reductase c	1.0 GGPP[h] + 3.0 H+[h] + 3.0 NADPH[h] <=> 1.0 phytyl-PP[h] + 3.0 NADP[h]	GGPR b	1.3.1.83	TR46976c0g1.1	Other	199.969	0.00045045	0.00045045
GGPP Synthase c	3.0 DMAPP[h] + 1.0 IPP[h] <=> 1.0 GGPP[h] + 1.0 PPI[h]	GGPPS b	2.5.1.29	TR24675c0g1.1 TR56445c0g1.1 TR67559c0g2.2 TR67559c0g2.1 TR67559c1g1.1 TR82439c0g1.1 TR75040c0g1.1 TR70275c0g1.1 TR67559c0g1.1 TR77330c0g1.1 TR42708c0g1.1	Other	500.966	0	0
homogentisate geranylgeranyltransferase	1.0 GGPP[h] + 1.0 homogentisate[h] <=> 1.0 6-geranylgeranyl-2-methylbenzene-1,4-diol[h] + 1.0 CARBON-DIOXIDE[h] + 1.0 PPI[h]	HGGT	2.5.1.116	TR60174c0g1.1	Other	6.68133	0	0
Homogentisate phytyltransferase	1.0 homogentisate[h] + 1.0 phytyl-PP[h] <=> 1.0 CARBON-DIOXIDE[h] + 1.0 MSBQ[h] + 1.0 PPI[h]	HPT	2.5.1.115	TR55200c0g1.1 TR82565c0g1.1 TR41254c0g1.1 TR51295c0g1.1	Other	118.211	0	0
hydroxyphenylpyruvate dioxygenase	1.0 4-hydroxyphenylPyruvate[h] + 1.0 OXYGEN-MOLECULE[h] <=> 1.0 CARBON-DIOXIDE[h] + 1.0 homogentisate[h]	HPDO	1.13.11.27	TR49830c0g1.1	Other	100.348	0	0
hydroxyphenylpyruvate reductase	1.0 1.0H+[h] + 1.0 4-hydroxyphenylPyruvate[h] + 1.0 NADH[h] <=> 1.0 3-(4-hydroxyphenyl)lactate[h] + 1.0 NAD[h]	HPRP	1.1.1.237	TR49267c0g1.1 TR61574c0g1.1	Other	37.1807	0	0
MPBQ Methyl Transferase 1	1.0 MSBQ[h] + 1.0 S-ADENOSYLMETHIONINE[h] <=> 1.0 ADENOSYL-HOMO-CYS[h] + 1.0 plastoquinol-9[h]	MPBQ MT	2.1.1.295	TR14695c0g1.1	Other	28.84	0	0
MPBQ Methyl Transferase 2	1.0 MSBQ[h] + 1.0 S-ADENOSYLMETHIONINE[h] <=> 1.0 2,3-dimethyl-6-phytylbenzene-1,4-diol[h] + 1.0 ADENOSYL-HOMO-CYS[h]	MPQ MT a	2.1.1.295	TR14695c0g1.1	Other	28.84	0	0
MSBQ Methyltransferase	1.0 6-geranylgeranyl-2-methylbenzene-1,4-diol[h] + 1.0 S-ADENOSYLMETHIONINE[h] <=> 1.0 6-geranylgeranyl-2,3-dimethylbenzene-1,4-diol[h] + 1.0 ADENOSYL-HOMO-CYS[h]	MSBQ MT	2.1.1.295	TR14695c0g1.1	Other	28.84	0	0
Tocopherol cyclase 1	1.0 MSBQ[h] <=> 1.0 delta-tocopherol[h]	SXD a	5.5.1.24	TR72292c0g1.1	Other	15.594	0	0
Tocopherol cyclase 2	1.0 2,3-dimethyl-6-phytylbenzene-1,4-diol[h] <=> 1.0 gamma-tocopherol[h]	SXD b	5.5.1.24	TR72292c0g1.1	Other	15.594	0	0
Tocopherol cyclase 3	1.0 6-geranylgeranyl-2-methylbenzene-1,4-diol[h] <=> 1.0 delta-tocotrienol[h]	SXD c	5.5.1.24	TR72292c0g1.1	Other	15.594	0	0
Tocopherol cyclase 4	1.0 6-geranylgeranyl-2,3-dimethylbenzene-1,4-diol[h] <=> 1.0 gamma-tocotrienol[h]	SXD d	5.5.1.24	TR72292c0g1.1	Other	15.594	0	0
Tocopherol O-methyltransferase 1	1.0 S-ADENOSYLMETHIONINE[h] + 1.0 gamma-tocopherol[h] <=> 1.0 ADENOSYL-HOMO-CYS[h] + 1.0 alpha-tocopherol[h]	VTE4 a	2.1.1.95	TR75629c0g1.1	Other	27.648	0	0
Tocopherol O-methyltransferase 2	1.0 S-ADENOSYLMETHIONINE[h] + 1.0 delta-tocopherol[h] <=> 1.0 ADENOSYL-HOMO-CYS[h] + 1.0 beta-tocopherol[h]	VTE4 b	2.1.1.95	TR75629c0g1.1	Other	27.648	0	0
Tocopherol O-methyltransferase 3	1.0 MET[h] + 1.0 delta-tocotrienol[h] <=> 1.0 ADENOSYL-HOMO-CYS[h] + 1.0 beta-tocotrienol[h]	VTE4 c	2.1.1.95	TR75629c0g1.1	Other	27.648	0	0
Tocopherol O-methyltransferase 4	1.0 S-ADENOSYLMETHIONINE[h] + 1.0 gamma-tocotrienol[h] <=> 1.0 ADENOSYL-HOMO-CYS[h] + 1.0 alpha-tocotrienol[h]	VTE4 d	2.1.1.95	TR75629c0g1.1	Other	27.648	0	0
Tyrosine Transaminase	1.0 2-KETOGLUTARATE[h] + 1.0 TYR[h] <=> 1.0 4-hydroxyphenylPyruvate[h] + 1.0 GLT[h]	TyrAT	2.6.1.5	TR32767c0g1.1	Other	56.1073	0	0
Dihydrofolate reductase	1.0 DIHYDROFOLATE-GLU-N[c] + 1.0 NADPH[c] <=> 1.0 NADP[c] + 1.0 THF[c]	DHFR_c	1.5.1.3	TR69731c0g1.1 TR15923c0g1.1	Other	296.122	0	0
For dehydrogenase	1.0 CARBON-DIOXIDE[h] + 1.0 NADH[h] <=> 1.0 FORMATE[h] + 1.0 NAD[h]	ForDH_h	1.2.1.2	TR66831c2g1.1 TR60225c0g1.1 TR82621c0g1.1	Other	88.4013	8.6045	8.6045
For-THF ligase	1.0 ATP[h] + 1.0 FORMATE[h] + 1.0 H+[h] + 1.0 THF[h] <=> 1.0 ADP[h] + 1.0 FORMYL-THF-GLU-N[h] + 1.0 Pi[h]	ForTHFL_h	6.3.4.3	TR53466c1g1.1 TR22041c0g1.1 TR55777c0g1.1	Other	69.303	8.6045	8.6045
Tre phosphatase	1.0 TREHALOSE-6P[c] + 1.0 WATER[c] <=> 1.0 H+[c] + 1.0 Pi[c] + 1.0 TREHALOSE[c]	TPP_c	3.1.3.12	TR34449c0g1.1 TR39148c0g1.1	Other	8.81167	0	0
UDPG:G6P glucosyltransferase	1.0 UDP-GLUCOSE[c] + 1.0 GLC-6-P[c] <=> 1.0 TREHALOSE-6P[c] + 1.0 UDP[c]	TPS_c	2.4.1.15	TR62694c0g1.1	Other	32.532	0	0
Thioredoxin reductase	1.0 NADP[c] <=> 1.0 NADPH[c]	TRXR_c	1.8.1.9	TR32267c0g1.1 TR54756c0g1.1 TR22717c0g1.1 TR6474c0g1.1 TR20272c1g1.2	Other	187.993	0	0
6-Phosphogluconolactonase	1.0 D-6-P-GLUCONO-DELTA-LACTONE[h] + 1.0 WATER[h] <=> 1.0 gluconate-6-P[h] + 1.0 H+[h]	6PGL_h	3.1.1.31	TR67170c0g1.1	Pentose phosphate pathway	30.8583	20.2919	20.2919
6PG dehydrogenase 1	1.0 gluconate-6-P[h] + 1.0 NAD[h] <=> 1.0 CARBON-DIOXIDE[h] + 1.0 NADH[h] + 1.0 RIBULOSE-5P[h]	6PGDHNAD_h	1.1.1.44	TR15933c0g1.1 TR59107c0g3.1 TR47688c0g1.1	Pentose phosphate pathway	105.749	8.56306	8.56306
6PG dehydrogenase 2	1.0 gluconate-6-P[h] + 1.0 NADP[h] <=> 1.0 CARBON-DIOXIDE[h] + 1.0 NADPH[h] + 1.0 RIBULOSE-5P[h]	6PGDHNADP_h	1.1.1.44	TR15933c0g1.1 TR59107c0g3.1 TR47688c0g1.1	Pentose phosphate pathway	105.749	11.7288	11.7288
G6P dehydrogenase	1.0 GLC-6-P[h] + 1.0 NADP[h] <=> 1.0 D-6-P-GLUCONO-DELTA-LACTONE[h] + 1.0 H+[h] + 1.0 NADPH[h]	G6PDH_h	1.1.1.49	TR67805c0g1.1 TR41530c0g1.1 TR13278c0g1.1	Pentose phosphate pathway	178.599	20.2919	20.2919
Transaldolase	1.0 D-SEDOHEPTULOSE-7-P[h] + 1.0 GAP[h] <=> 1.0 BETA-D-FRUCTOSE[h] + 1.0 ERYTHROSE-4P[h]	TA_h	2.2.1.2	TR6819c0g1.1 TR39062c0g1.1 TR71571c0g1.1	Pentose phosphate pathway	109.121	0.251351	0.251351
R5P diphosphokinase	1.0 ATP[h] + 1.0 RIBOSE-5P[h] <=> 1.0 AMP[h] + 1.0 H+[h] + 1.0 PRPP[h]	R5PDPK_h	2.7.6.1	TR57073c0g1.1 TR3694c0g1.1	Pentose phosphate pathway	78.351	4.36306	4.36306
Synthesis Glutathione s-transferase	1.0 CYS[c] + 7.0 GLN[c] + 3.0 HIS[c] + 4.0 MET[c] + 8.0 TYR[c] + 10.0 ARG[c] + 14.0 PHE[c] + 16.0 ILE[c] + 22.0 GLT[c] + 13.0 L-ALPHA-ALANINE[c] + 13.0 L-ASPARTATE[c] + 12.0 SER[c] + 14.0 VAL[c] + 22.0 LYS[c] + 5.0 THR[c] + 9.0 GLY[c] + 14.0 PRO[c] + 7.0 ASN[c] + 19.0 LEU[c] + 6.0 TRP[c] <=> 1.0 GSTU[c]	Ex_Glut-S-TR			Protein synthesis	0	0.00810811	0.00810811
longifolene synthase	1.0 FARNESYL-PP[c] <=> 1.0 PPI[c] + 1.0 Longifolene[c]	gLon	4.2.3.58	TR4754c0g1.1 TR5638c0g1.1 TR73016c0g1.1	Sesquiterpene Biosynthesis	478.957	0	0
farnesyl diphosphate synthase	1.0 DMAPP[c] + 2.0 IPP[c] <=> 1.0 FARNESYL-PP[c] + 1.0 PPI[c]	FPPS	2.5.1.10	TR6221c0g1.1	Sesquiterpenoid biosynthesis	31.5747	0	0
caryophyllene synthase	1.0 FARNESYL-PP[c] <=> 1.0 PPI[c] + 1.0 beta-Caryophyllene[c]	gSel1	4.2.3.57	TR4754c0g1.1 TR5638c0g1.1 TR73016c0g1.1	Sesquiterpenoid biosynthesis	478.957	0	0
humulene synthase	1.0 FARNESYL-PP[c] <=> 1.0 PPI[c] + 1.0 alpha-Humulene[c]	gHum	4.2.3.56	TR4754c0g1.1 TR5638c0g1.1 TR73016c0g1.1	Sesquiterpenoid biosynthesis	478.957	0	0
ATP synthase	1.0 ADP[m] + 1.0 H+[m] + 1.0 Pi[m] <=> 1.0 ATP[m] + 1.0 WATER[m]	cplx5_m	3.6.3.14	TR23370c0g1.1 TR51590c0g1.1 TR48058c0g1.1 TR58906c0g1.1 TR32387c0g1.1 TR69194c0g1.1 TR20640c0g1.1 TR17474c0g1.2	TCA cycle & oxidative phosphorylation	745.026	69.2752	69.2752
Cytc oxidase	1.0 OXYGEN-MOLECULE[m] + 4.0 Cytochromes-C-Reduced[m] + 4.0 H+[m] <=> 2.0 WATER[m] + 4.0 Cytochromes-C-Oxidized[m]	cplx4_m	1.9.3.1	TR53562c0g1.1 TR55353c0g1.1 TR33489c0g1.1 TR60211c0g1.1 TR64412c0g1.1 TR66428c0g1.1 TR69672c0g1.1 TR66831c3g2.1 TR31281c0g1.2 TR66831c3g1.1 TR31989c1g1.2	TCA cycle & oxidative phosphorylation	522.267	0.423423	0.423423
Cytc reductase	1.0 ubiquinol-8[m] + 2.0 Cytochromes-C-Oxidized[m] <=> 1.0 UBIQUINONE-8[m] + 2.0 Cytochromes-C-Reduced[m] + 2.0 H+[m]	cplx3_m	1.10.2.2	TR72957c0g1.1	TCA cycle & oxidative phosphorylation	60.335	0.846847	0.846847
NADH dehydrogenase (Q)	1.0 H+[m] + 1.0 NADH[m] + 1.0 UBIQUINONE-8[m] <=> 1.0 ubiquinol-8[m] + 1.0 NAD[m]	cplx1_m	1.6.5.3	TR85932c0g1.1 TR2169c0g1.1 TR27808c0g1.1 TR68259c0g1.1 TR76992c0g1.1 TR63767c0g1.1 TR59732c0g1.1 TR21666c0g1.1 TR10302c0g1.1	TCA cycle & oxidative phosphorylation	618.218	0	0
SCA dehydrogenase (Q)	1.0 SUC[m] + 1.0 UBIQUINONE-8[m] <=> 1.0 ubiquinol-8[m] + 1.0 FUM[m]	cplx2_m	1.3.5.1	TR17324c0g1.1 TR47847c0g1.1 TR77596c0g1.1	TCA cycle & oxidative phosphorylation	116.432	0.846847	0.846847
DHL acetyltransferase	1.0 CO-A[m] + 1.0 S-ACETYLDIHYDROLIPOAMIDE[m] <=> 1.0 ACETYL-COA[m] + 1.0 DIHYDROLIPOAMIDE[m]	DHLAcT_m	2.3.1.12	TR69381c0g1.1	TCA cycle & oxidative phosphorylation	29.9113	2.23243	2.23243
DHL dehydrogenase 1	1.0 DIHYDROLIPOAMIDE[m] + 1.0 NAD[m] <=> 1.0 H+[m] + 1.0 LIPOAMIDE[m] + 1.0 NADH[m]	DHLDH2_m	1.8.1.4	TR51617c0g1.1 TR49900c0g1.1 TR69381c0g1.1	TCA cycle & oxidative phosphorylation	118.038	2.23243	2.23243
Pyr dehydrogenase 1	1.0 H+[m] + 1.0 PYRUVATE[m] + 1.0 THIAMINE-PYROPHOSPHATE[m] <=> 1.0 2-ALPHA-HYDROXYETHYL-THPP[m] + 1.0 CARBON-DIOXIDE[m]	PyrDH1_m	2.2.1.6	TR68930c0g1.1 TR3738c0g1.1 TR69381c0g1.1 TR64326c0g1.1	TCA cycle & oxidative phosphorylation	151.272	2.23243	2.23243
Pyr dehydrogenase 2	1.0 2-ALPHA-HYDROXYETHYL-THPP[m] + 1.0 LIPOAMIDE[m] <=> 1.0 S-ACETYLDIHYDROLIPOAMIDE[m] + 1.0 THIAMINE-PYROPHOSPHATE[m]	PyrDH2_m	2.2.1.6	TR68930c0g1.1 TR3738c0g1.1 TR69381c0g1.1 TR64326c0g1.1	TCA cycle & oxidative phosphorylation	151.272	2.23243	2.23243
Aconitase dehydration 1	1.0 CIT[m] <=> 1.0 CIS-ACONITATE[m] + 1.0 WATER[m]	cACNDHA_m	4.2.1.3	TR43306c0g1.1 TR52218c0g1.1	TCA cycle & oxidative phosphorylation	61.3687	0	0
Aconitase dehydration 2	1.0 CIT[c] <=> 1.0 CIS-ACONITATE[c] + 1.0 WATER[c]	cACNDHA_c	4.2.1.3	TR43306c0g1.1 TR52218c0g1.1	TCA cycle & oxidative phosphorylation	61.3687	1.28018	1.28018
Aconitase dehydration 3	1.0 CIT[h] <=> 1.0 CIS-ACONITATE[h] + 1.0 WATER[h]	cACNDHA_h	4.2.1.3	TR43306c0g1.1 TR52218c0g1.1	TCA cycle & oxidative phosphorylation	61.3687	0	0
Aconitase hydration 1	1.0 CIS-ACONITATE[m] + 1.0 WATER[m] <=> 1.0 THREO-DS-ISO-CITRATE[m]	cACNHA_m	4.2.1.3	TR43306c0g1.1 TR52218c0g1.1	TCA cycle & oxidative phosphorylation	61.3687	1.28018	1.28018
Aconitase hydration 2	1.0 CIS-ACONITATE[c] + 1.0 WATER[c] <=> 1.0 THREO-DS-ISO-CITRATE[c]	cACNHA_c	4.2.1.3	TR43306c0g1.1 TR52218c0g1.1	TCA cycle & oxidative phosphorylation	61.3687	0	0
Aconitase hydration 3	1.0 CIS-ACONITATE[h] + 1.0 WATER[h] <=> 1.0 THREO-DS-ISO-CITRATE[h]	cACNHA_h	4.2.1.3	TR43306c0g1.1 TR52218c0g1.1	TCA cycle & oxidative phosphorylation	61.3687	0	0
Cit synthase 1	1.0 ACETYL-COA[m] + 1.0 OXALACETIC_ACID[m] + 1.0 WATER[m] <=> 1.0 CIT[m] + 1.0 CO-A[m] + 1.0 H+[m]	CitS_m	2.3.3.1	TR42685c0g1.1 TR43389c0g1.1	TCA cycle & oxidative phosphorylation	47.5547	2.23243	2.23243
Cit synthase 2	1.0 ACETYL-COA[c] + 1.0 OXALACETIC_ACID[c] + 1.0 WATER[c] <=> 1.0 CIT[c] + 1.0 CO-A[c] + 1.0 H+[c]	CitS_c	2.3.3.1	TR42685c0g1.1 TR43389c0g1.1	TCA cycle & oxidative phosphorylation	47.5547	0	0
Cit synthase 3	1.0 ACETYL-COA[h] + 1.0 OXALACETIC_ACID[h] + 1.0 WATER[h] <=> 1.0 CIT[h] + 1.0 CO-A[h] + 1.0 H+[h]	CitS_h	2.3.3.1	TR42685c0g1.1 TR43389c0g1.1	TCA cycle & oxidative phosphorylation	47.5547	0	0
iCit lyase	1.0 THREO-DS-ISO-CITRATE[c] <=> 1.0 GLYOX[c] + 1.0 SUC[c]	iCitL_c	4.1.3.1	TR61581c0g1.1	TCA cycle & oxidative phosphorylation	32.3703	0.846847	0.846847
Mal synthase	1.0 ACETYL-COA[c] + 1.0 GLYOX[c] + 1.0 WATER[c] <=> 1.0 CO-A[c] + 1.0 H+[c] + 1.0 MAL[c]	MalS_c	2.3.3.9	TR4851c0g1.1 TR78255c0g1.1	TCA cycle & oxidative phosphorylation	82.1637	0.846847	0.846847
Pyr phosphate dikinase	1.0 ATP[h] + 1.0 PYRUVATE[h] + 1.0 Pi[h] <=> 1.0 AMP[h] + 1.0 PHOSPHO-ENOL-PYRUVATE[h] + 1.0 PPI[h] + 2.0 H+[h]	PyrPiDK_h	2.7.9.1	TR49725c0g2.1 TR6919c0g1.1 TR34932c0g1.1	TCA cycle & oxidative phosphorylation	76.2957	0.502703	0.502703
DHL succinyltransferase	1.0 CO-A[m] + 1.0 S-succinyl-dihydrolipoamide[m] <=> 1.0 DIHYDROLIPOAMIDE[m] + 1.0 SUC-COA[m]	DHLST_m	2.3.1.61	TR49900c0g1.1	TCA cycle & oxidative phosphorylation	8.35567	0	0
Fum hydratase 1	1.0 FUM[m] + 1.0 WATER[m] <=> 1.0 MAL[m]	FumHA_m	4.2.1.2	TR84619c0g1.1 TR55269c9g1.1 TR81374c0g1.1	TCA cycle & oxidative phosphorylation	71.8203	0	0
Fum hydratase 2	1.0 FUM[c] + 1.0 WATER[c] <=> 1.0 MAL[c]	FumHA_c	4.2.1.2	TR84619c0g1.1 TR55269c9g1.1 TR81374c0g1.1	TCA cycle & oxidative phosphorylation	71.8203	9.53243	9.53243
iCit dehydrogenase 1	1.0 NAD[m] + 1.0 THREO-DS-ISO-CITRATE[m] <=> 1.0 2-KETOGLUTARATE[m] + 1.0 CARBON-DIOXIDE[m] + 1.0 NADH[m]	iCitDHNAD_m	1.1.1.41	TR41939c0g1.1 TR30228c0g1.1 TR55821c1g1.1 TR55269c4g8.1 TR69894c0g1.1 TR67820c0g1.1	TCA cycle & oxidative phosphorylation	177.116	0	0
iCit dehydrogenase 2	1.0 NAD[c] + 1.0 THREO-DS-ISO-CITRATE[c] <=> 1.0 2-KETOGLUTARATE[c] + 1.0 CARBON-DIOXIDE[c] + 1.0 NADH[c]	iCitDHNAD_c	1.1.1.41	TR41939c0g1.1 TR30228c0g1.1 TR55821c1g1.1 TR55269c4g8.1 TR69894c0g1.1 TR67820c0g1.1	TCA cycle & oxidative phosphorylation	177.116	0	0
iCit dehydrogenase 3	1.0 NADP[c] + 1.0 THREO-DS-ISO-CITRATE[c] <=> 1.0 2-KETOGLUTARATE[c] + 1.0 CARBON-DIOXIDE[c] + 1.0 NADPH[c]	iCitDHNADP_c	1.1.1.41	TR41939c0g1.1 TR30228c0g1.1 TR55821c1g1.1 TR55269c4g8.1 TR69894c0g1.1 TR67820c0g1.1	TCA cycle & oxidative phosphorylation	177.116	0.433333	0.433333
iCit dehydrogenase 4	1.0 NADP[h] + 1.0 THREO-DS-ISO-CITRATE[h] <=> 1.0 2-KETOGLUTARATE[h] + 1.0 CARBON-DIOXIDE[h] + 1.0 NADPH[h]	iCitDHNADP_h	1.1.1.41	TR42414c0g1.1	TCA cycle & oxidative phosphorylation	113.009	0	0
iCit dehydrogenase 5	1.0 NADP[m] + 1.0 THREO-DS-ISO-CITRATE[m] <=> 1.0 2-KETOGLUTARATE[m] + 1.0 CARBON-DIOXIDE[m] + 1.0 NADPH[m]	iCitDHNADP_m	1.1.1.41	TR41939c0g1.1 TR30228c0g1.1 TR55821c1g1.1 TR55269c4g8.1 TR69894c0g1.1 TR67820c0g1.1	TCA cycle & oxidative phosphorylation	177.116	0	0
KG dehydrogenase	1.0 2-KETOGLUTARATE[m] + 1.0 H+[m] + 1.0 LIPOAMIDE[m] <=> 1.0 CARBON-DIOXIDE[m] + 1.0 S-succinyl-dihydrolipoamide[m]	KGDH_m	1.2.4.2	TR55250c0g1.1 TR6372c0g1.1 TR37472c2g1.1 TR58562c0g1.1	TCA cycle & oxidative phosphorylation	74.281	0	0
SCA-CoA ligase	1.0 ADP[m] + 1.0 Pi[m] + 1.0 SUC-COA[m] <=> 1.0 ATP[m] + 1.0 CO-A[m] + 1.0 SUC[m]	SCACoAL_m	6.2.1.5	TR69275c0g1.1 TR60679c0g1.1 TR64596c0g1.1 TR80725c0g1.1	TCA cycle & oxidative phosphorylation	119.536	0	0
AC diffusion 1	1.0 ACET[c] <=> 1.0 ACET[h]	Tr_AC1			Transport	0	0.00810811	0.00810811
AC diffusion 2	1.0 ACET[c] <=> 1.0 ACET[m]	Tr_AC2			Transport	0	0	0
ADP/ATP carrier	1.0 ADP[c] + 1.0 ATP[m] + 1.0 Pi[c] <=> 1.0 ADP[m] + 1.0 ATP[c] + 1.0 Pi[m]	Tr_AAC			Transport	0	69.1617	69.1617
Ala diffusion	1.0 L-ALPHA-ALANINE[c] <=> 1.0 L-ALPHA-ALANINE[p]	Tr_Ala1			Transport	0	-22.8824	22.8824
Ala exporter	1.0 L-ALPHA-ALANINE[h] <=> 1.0 L-ALPHA-ALANINE[c]	Tr_Ala2			Transport	0	-23.0072	23.0072
Arg diffusion	1.0 ARG[c] <=> 1.0 ARG[p]	Tr_Arg1			Transport	0	0	0
Arg exporter	1.0 ARG[h] <=> 1.0 ARG[c]	Tr_Arg2			Transport	0	0.0810811	0.0810811
Asn diffusion	1.0 ASN[c] <=> 1.0 ASN[p] + 1.0 H+[p]	Tr_Asn1			Transport	0	0	0
Asn importer	1.0 ASN[c] <=> 1.0 ASN[h] + 1.0 H+[h]	Tr_Asn2			Transport	0	0	0
Asp diffusion H	1.0 L-ASPARTATE[c] <=> 1.0 L-ASPARTATE[h]	Tr_Asp_h			Transport	0	-0.162162	0.162162
Asp diffusion M	1.0 L-ASPARTATE[c] <=> 1.0 L-ASPARTATE[m]	Tr_Asp_m			Transport	0	0	0
Asp diffusion P	1.0 L-ASPARTATE[c] <=> 1.0 L-ASPARTATE[p]	Tr_Asp_p			Transport	0	0	0
Basic amino acid carriers 1	1.0 ARG[c] + 1.0 LYS[m] <=> 1.0 ARG[m] + 1.0 LYS[c]	Tr_BAC2			Transport	0	0	0
Basic amino acid carriers 2	1.0 ARG[c] + 1.0 HIS[m] <=> 1.0 ARG[m] + 1.0 HIS[c]	Tr_BAC1			Transport	0	0	0
Brittle1 protein transporter 1	1.0 AMP[h] <=> 1.0 AMP[c]	Tr_BT11			Transport	0	0	0
Brittle1 protein transporter 2	1.0 AMP[h] <=> 1.0 AMP[c]	Tr_BT12			Transport	0	0	0
Brittle1 protein transporter 3	1.0 ADP[h] <=> 1.0 ADP[c]	Tr_BT13			Transport	0	0	0
CO2 diffusion 1	1.0 CARBON-DIOXIDE[c] <=> 1.0 CARBON-DIOXIDE[h]	Tr_CO2h			Transport	0	2.83919	2.83919
CO2 diffusion 2	1.0 CARBON-DIOXIDE[c] <=> 1.0 CARBON-DIOXIDE[m]	Tr_CO2m			Transport	0	-2.46261	2.46261
CTP Diffusion	1.0 CTP[c] <=> 1.0 CTP[h]	CTPD			Transport	0	0	0
CTP import	<=> 1.0 CTP[c]	CTPI			Transport	0	0	0
Ascorbate Import	<=> 1.0 Ascorbate[c]	ASCI			Transport	0	0	0
Ascorbate Diffusion	1.0 Ascorbate[c] <=> 1.0 Ascorbate[h]	ASCD			Transport	0	0	0
Cys diffusion	1.0 CYS[c] <=> 1.0 CYS[p]	Tr_Cys			Transport	0	0	0
DHO shuffle 1	1.0 DI-H-OROTATE[h] <=> 1.0 DI-H-OROTATE[c]	Tr_DHO1			Transport	0	0	0
DHO shuffle 2	1.0 DI-H-OROTATE[c] <=> 1.0 DI-H-OROTATE[m]	Tr_DHO2			Transport	0	0	0
Di-/ri-carboxylate carrier 1	1.0 CIT[m] + 1.0 MAL[c] <=> 1.0 CIT[c] + 1.0 MAL[m]	Tr_DTC2A			Transport	0	0	0
Di-/ri-carboxylate carrier 10	1.0 SUC[c] + 1.0 THREO-DS-ISO-CITRATE[m] <=> 1.0 SUC[m] + 1.0 THREO-DS-ISO-CITRATE[c]	Tr_DTC4B			Transport	0	0	0
Di-/ri-carboxylate carrier 11	1.0 2-KETOGLUTARATE[c] + 1.0 CIT[m] <=> 1.0 2-KETOGLUTARATE[m] + 1.0 CIT[c]	Tr_DTC1A			Transport	0	0	0
Di-/ri-carboxylate carrier 12	1.0 CIS-ACONITATE[m] + 1.0 SUC[c] <=> 1.0 CIS-ACONITATE[c] + 1.0 SUC[m]	Tr_DTC4C			Transport	0	0	0
Di-/ri-carboxylate carrier 2	1.0 2-KETOGLUTARATE[c] + 1.0 THREO-DS-ISO-CITRATE[m] <=> 1.0 2-KETOGLUTARATE[m] + 1.0 THREO-DS-ISO-CITRATE[c]	Tr_DTC1B			Transport	0	0	0
Di-/ri-carboxylate carrier 3	1.0 2-KETOGLUTARATE[c] + 1.0 CIS-ACONITATE[m] <=> 1.0 2-KETOGLUTARATE[m] + 1.0 CIS-ACONITATE[c]	Tr_DTC1C			Transport	0	0	0
Di-/ri-carboxylate carrier 4	1.0 MAL[c] + 1.0 THREO-DS-ISO-CITRATE[m] <=> 1.0 MAL[m] + 1.0 THREO-DS-ISO-CITRATE[c]	Tr_DTC2B			Transport	0	-34.4185	34.4185
Di-/ri-carboxylate carrier 5	1.0 CIS-ACONITATE[m] + 1.0 MAL[c] <=> 1.0 CIS-ACONITATE[c] + 1.0 MAL[m]	Tr_DTC2C			Transport	0	-1.28018	1.28018
Di-/ri-carboxylate carrier 6	1.0 CIT[m] + 1.0 OXALACETIC_ACID[c] <=> 1.0 CIT[c] + 1.0 OXALACETIC_ACID[m]	Tr_DTC3A			Transport	0	2.23243	2.23243
Di-/ri-carboxylate carrier 7	1.0 OXALACETIC_ACID[c] + 1.0 THREO-DS-ISO-CITRATE[m] <=> 1.0 OXALACETIC_ACID[m] + 1.0 THREO-DS-ISO-CITRATE[c]	Tr_DTC3B			Transport	0	35.6986	35.6986
Di-/ri-carboxylate carrier 8	1.0 CIS-ACONITATE[m] + 1.0 OXALACETIC_ACID[c] <=> 1.0 CIS-ACONITATE[c] + 1.0 OXALACETIC_ACID[m]	Tr_DTC3C			Transport	0	0	0
Di-/ri-carboxylate carrier 9	1.0 CIT[m] + 1.0 SUC[c] <=> 1.0 CIT[c] + 1.0 SUC[m]	Tr_DTC4A			Transport	0	0	0
Dicarboxylate carrier 1	1.0 MAL[c] + 1.0 Pi[m] <=> 1.0 MAL[m] + 1.0 Pi[c]	Tr_DIC1			Transport	0	0	0
Dicarboxylate carrier 2	1.0 Pi[m] + 1.0 SUC[c] <=> 1.0 Pi[c] + 1.0 SUC[m]	Tr_DIC2			Transport	0	0	0
Dicarboxylate transporter 1	1.0 2-KETOGLUTARATE[c] + 1.0 MAL[h] <=> 1.0 2-KETOGLUTARATE[h] + 1.0 MAL[c]	Tr_DIT1			Transport	0	0	0
Dicarboxylate transporter 2	1.0 GLT[h] + 1.0 MAL[c] <=> 1.0 GLT[c] + 1.0 MAL[h]	Tr_DIT2			Transport	0	9.0991	9.0991
Export Ala 1	1.0 L-ALPHA-ALANINE[c] <=>	Ex_Ala_c			Transport	0	0	0
Export Ala 2	1.0 L-ALPHA-ALANINE[h] <=>	Ex_Ala_h			Transport	0	0	0
Export Ala 3	1.0 L-ALPHA-ALANINE[m] <=>	Ex_Ala_m			Transport	0	0	0
Export Ala 4	1.0 L-ALPHA-ALANINE[p] <=>	Ex_Ala_p			Transport	0	0	0
Export Arg 1	1.0 ARG[c] <=>	Ex_Arg_c			Transport	0	0	0
Export Arg 2	1.0 ARG[h] <=>	Ex_Arg_h			Transport	0	0	0
Export Arg 3	1.0 ARG[m] <=>	Ex_Arg_m			Transport	0	0	0
Export Arg 4	1.0 ARG[p] <=>	Ex_Arg_p			Transport	0	0	0
Export Asn 1	1.0 ASN[c] <=>	Ex_Asn_c			Transport	0	0	0
Export Asn 2	1.0 ASN[h] <=>	Ex_Asn_h			Transport	0	0	0
Export Asn 3	1.0 ASN[m] <=>	Ex_Asn_m			Transport	0	0	0
Export Asn 4	1.0 ASN[p] <=>	Ex_Asn_p			Transport	0	0	0
Export Asp 1	1.0 L-ASPARTATE[c] <=>	Ex_Asp_c			Transport	0	0	0
Export Asp 2	1.0 L-ASPARTATE[h] <=>	Ex_Asp_h			Transport	0	0	0
Export Asp 3	1.0 L-ASPARTATE[m] <=>	Ex_Asp_m			Transport	0	0	0
Export Asp 4	1.0 L-ASPARTATE[p] <=>	Ex_Asp_p			Transport	0	0	0
Export ATP	1.0 ATP[h] <=>	Ex_ATP[h]			Transport	0	4.29009	4.29009
Export cell wall precursor	1.0 cellulose3[c] <=>	Ex_cellulose			Transport	0	2.80218	2.80218
Export Cys 1	1.0 CYS[c] <=>	Ex_Cys_c			Transport	0	0	0
Export Cys 2	1.0 CYS[h] <=>	Ex_Cys_h			Transport	0	0	0
Export Cys 3	1.0 CYS[m] <=>	Ex_Cys_m			Transport	0	0	0
Export Cys 4	1.0 CYS[p] <=>	Ex_Cys_p			Transport	0	0	0
Export fructose	1.0 BETA-D-FRUCTOSE[c] <=>	Ex_Frc			Transport	0	0	0
Export GAP 1	1.0 GAP[c] <=>	Ex_GAP_c			Transport	0	0	0
Export GAP 2	1.0 GAP[h] <=>	Ex_GAP_h			Transport	0	0	0
Export GAP 3	1.0 GAP[m] <=>	Ex_GAP_m			Transport	0	0	0
Export GAP 4	1.0 GAP[p] <=>	Ex_GAP_p			Transport	0	0	0
Export Gln 1	1.0 GLN[c] <=>	Ex_Gln_c			Transport	0	0	0
Export Gln 2	1.0 GLN[h] <=>	Ex_Gln_h			Transport	0	0	0
Export Gln 3	1.0 GLN[m] <=>	Ex_Gln_m			Transport	0	0	0
Export Gln 4	1.0 GLN[p] <=>	Ex_Gln_p			Transport	0	0	0
Export Glu 1	1.0 GLT[c] <=>	Ex_Glu_c			Transport	0	0	0
Export Glu 2	1.0 GLT[h] <=>	Ex_Glu_h			Transport	0	0	0
Export Glu 3	1.0 GLT[m] <=>	Ex_Glu_m			Transport	0	0	0
Export Glu 4	1.0 GLT[p] <=>	Ex_Glu_p			Transport	0	0	0
Export Gly 1	1.0 GLY[c] <=>	Ex_Gly_c			Transport	0	0	0
Export Gly 2	1.0 GLY[h] <=>	Ex_Gly_h			Transport	0	0	0
Export Gly 3	1.0 GLY[m] <=>	Ex_Gly_m			Transport	0	0	0
Export Gly 4	1.0 GLY[p] <=>	Ex_Gly_p			Transport	0	0	0
Export His 1	1.0 HIS[c] <=>	Ex_His_c			Transport	0	0	0
Export His 2	1.0 HIS[h] <=>	Ex_His_h			Transport	0	0	0
Export His 3	1.0 HIS[m] <=>	Ex_His_m			Transport	0	0	0
Export His 4	1.0 HIS[p] <=>	Ex_His_p			Transport	0	0	0
Export Ile 1	1.0 ILE[c] <=>	Ex_Ile_c			Transport	0	0	0
Export Ile 2	1.0 ILE[h] <=>	Ex_Ile_h			Transport	0	0	0
Export Ile 3	1.0 ILE[m] <=>	Ex_Ile_m			Transport	0	0	0
Export Ile 4	1.0 ILE[p] <=>	Ex_Ile_p			Transport	0	0	0
Export Leu 1	1.0 LEU[c] <=>	Ex_Leu_c			Transport	0	0	0
Export Leu 2	1.0 LEU[h] <=>	Ex_Leu_h			Transport	0	0	0
Export Leu 3	1.0 LEU[m] <=>	Ex_Leu_m			Transport	0	0	0
Export Leu 4	1.0 LEU[p] <=>	Ex_Leu_p			Transport	0	0	0
Export lys 1	1.0 LYS[c] <=>	Ex_Lys_c			Transport	0	0	0
Export lys 2	1.0 LYS[h] <=>	Ex_Lys_h			Transport	0	0	0
Export lys 3	1.0 LYS[m] <=>	Ex_Lys_m			Transport	0	0	0
Export lys 4	1.0 LYS[p] <=>	Ex_Lys_p			Transport	0	0	0
Export Met 1	1.0 MET[c] <=>	Ex_Met_c			Transport	0	0	0
Export Met 2	1.0 MET[h] <=>	Ex_Met_h			Transport	0	0	0
Export Met 3	1.0 MET[m] <=>	Ex_Met_m			Transport	0	0	0
Export Met 4	1.0 MET[p] <=>	Ex_Met_p			Transport	0	0	0
Export O2	1.0 OXYGEN-MOLECULE[h] <=>	Ex_O2[h]			Transport	0	0	0
Export CoA	1.0 CO-A[c] <=>	Im_ACETYL-COA			Transport	0	0	0
Export Phe 1	1.0 PHE[c] <=>	Ex_Phe_c			Transport	0	0	0
Export Phe 2	1.0 PHE[h] <=>	Ex_Phe_h			Transport	0	0	0
Export Phe 3	1.0 PHE[m] <=>	Ex_Phe_m			Transport	0	0	0
Export Phe 4	1.0 PHE[p] <=>	Ex_Phe_p			Transport	0	0	0
Export Pi c	1.0 Pi[c] <=>	Ex_Pi[c]			Transport	0	7.33191	7.33191
Export Pi h	1.0 Pi[h] <=>	Ex_Pi[h]			Transport	0	0	0
Export PPi c	1.0 PPI[c] <=>	Ex_PPi[c]			Transport	0	0	0
Export PPi h	1.0 PPI[h] <=>	Ex_PPi[h]			Transport	0	-5.86787	5.86787
Diffusion PPi h	1.0 PPI[h] <=> 1.0 PPI[c]	Ex_PPi[h]			Transport	0	-0.608934	0.608934
Export PQH2	1.0 plastoquinol-9[h] <=>	Ex_PQH2			Transport	0	0	0
Export Pro 1	1.0 PRO[c] <=>	Ex_Pro_c			Transport	0	0	0
Export Pro 2	1.0 PRO[h] <=>	Ex_Pro_h			Transport	0	0	0
Export Pro 3	1.0 PRO[m] <=>	Ex_Pro_m			Transport	0	0	0
Export Pro 4	1.0 PRO[p] <=>	Ex_Pro_p			Transport	0	0	0
Export Ser 1	1.0 SER[c] <=>	Ex_Ser_c			Transport	0	0	0
Export Ser 2	1.0 SER[h] <=>	Ex_Ser_h			Transport	0	0	0
Export Ser 3	1.0 SER[m] <=>	Ex_Ser_m			Transport	0	0	0
Export Ser 4	1.0 SER[p] <=>	Ex_Ser_p			Transport	0	0	0
Export starch	1.0 starchX+3[h] <=>	Ex_starch			Transport	0	0	0
Export Suc	1.0 SUCROSE[c] <=>	Ex_Suc			Transport	0	0	0
Export Thr 1	1.0 THR[c] <=>	Ex_Thr_c			Transport	0	0	0
Export Thr 2	1.0 THR[h] <=>	Ex_Thr_h			Transport	0	0	0
Export Thr 3	1.0 THR[m] <=>	Ex_Thr_m			Transport	0	0	0
Export Thr 4	1.0 THR[p] <=>	Ex_Thr_p			Transport	0	0	0
Export Trp 1	1.0 TRP[c] <=>	Ex_Trp_c			Transport	0	0	0
Export Trp 2	1.0 TRP[h] <=>	Ex_Trp_h			Transport	0	0	0
Export Trp 3	1.0 TRP[m] <=>	Ex_Trp_m			Transport	0	0	0
Export Trp 4	1.0 TRP[p] <=>	Ex_Trp_p			Transport	0	0	0
Export Tyr 1	1.0 TYR[c] <=>	Ex_Tyr_c			Transport	0	0	0
Export Tyr 2	1.0 TYR[h] <=>	Ex_Tyr_h			Transport	0	0	0
Export Tyr 3	1.0 TYR[m] <=>	Ex_Tyr_m			Transport	0	0	0
Export Tyr 4	1.0 TYR[p] <=>	Ex_Tyr_p			Transport	0	0	0
Export Val 1	1.0 VAL[c] <=>	Ex_Val_c			Transport	0	0	0
Export Val 2	1.0 VAL[h] <=>	Ex_Val_h			Transport	0	0	0
Export Val 3	1.0 VAL[m] <=>	Ex_Val_m			Transport	0	0	0
Export Val 4	1.0 VAL[p] <=>	Ex_Val_p			Transport	0	0	0
Fum exporter	1.0 FUM[h] <=> 1.0 FUM[c]	Tr_Fum			Transport	0	8.68559	8.68559
G6P exporter	1.0 GLC-6-P[c] + 1.0 Pi[h] <=> 1.0 GLC-6-P[h] + 1.0 Pi[c]	Tr_GPT1			Transport	0	20.0351	20.0351
GCA diffusion	1.0 GLYCOLLATE[c] <=> 1.0 GLYCOLLATE[p]	Tr_GCA2			Transport	0	0.48964	0.48964
GCA/GCEA shuffle 1	1.0 GLYCOLLATE[h] <=> 1.0 GLYCOLLATE[c]	Tr_GCA1			Transport	0	0.48964	0.48964
GCA/GCEA shuffle 2	1.0 GLYCERATE[h] <=> 1.0 GLYCERATE[c]	Tr_GCEA1			Transport	0	0	0
GCEA diffusion	1.0 GLYCERATE[c] <=> 1.0 GLYCERATE[p]	Tr_GCEA2			Transport	0	0	0
Glc transporter	1.0 GLC[h] <=> 1.0 GLC[c]	Tr_pGlc			Transport	0	0	0
Gln diffusion	1.0 GLN[c] <=> 1.0 GLN[p] + 1.0 H+[p]	Tr_Gln			Transport	0	0	0
Glu diffusion	1.0 GLT[c] <=> 1.0 GLT[p]	Tr_Glu1			Transport	0	23.3721	23.3721
Glu importer	1.0 GLT[c] <=> 1.0 GLT[h]	Tr_Glu2			Transport	0	9.18378	9.18378
Gly diffusion	1.0 GLY[c] <=> 1.0 GLY[p]	Tr_Gly			Transport	0	-0.48964	0.48964
Gly/Ser shuffle	1.0 GLY[c] + 1.0 SER[m] <=> 1.0 GLY[m] + 1.0 SER[c]	Tr_GlySer			Transport	0	0.46036	0.46036
H-Cys exporter	1.0 HOMO-CYS[h] <=> 1.0 HOMO-CYS[c]	Tr_HCys			Transport	0	0.0324324	0.0324324
H2O diffusion 1	1.0 WATER[c] <=> 1.0 WATER[h]	Tr_H2Oh			Transport	0	-43.0304	43.0304
H2O diffusion 2	1.0 WATER[c] <=> 1.0 WATER[m]	Tr_H2Om			Transport	0	-66.723	66.723
H2O diffusion 3	1.0 WATER[c] <=> 1.0 WATER[p]	Tr_H2Op			Transport	0	-0.48964	0.48964
SAM diffusion 1	1.0 S-ADENOSYLMETHIONINE[c] <=> 1.0 S-ADENOSYLMETHIONINE[h]	Tr_SAMh			Transport	0	0.00045045	0.00045045
SAM diffusion 2	1.0 S-ADENOSYLMETHIONINE[c] <=> 1.0 S-ADENOSYLMETHIONINE[m]	Tr_SAMm			Transport	0	0	0
SAM diffusion 3	1.0 S-ADENOSYLMETHIONINE[c] <=> 1.0 S-ADENOSYLMETHIONINE[p]	Tr_SAMp			Transport	0	0	0
SAH diffusion 1	1.0 ADENOSYL-HOMO-CYS[c] <=> 1.0 ADENOSYL-HOMO-CYS[h]	Tr_SAHh			Transport	0	-0.00045045	0.00045045
SAH diffusion 2	1.0 ADENOSYL-HOMO-CYS[c] <=> 1.0 ADENOSYL-HOMO-CYS[m]	Tr_SAHm			Transport	0	0	0
SAH diffusion 3	1.0 ADENOSYL-HOMO-CYS[c] <=> 1.0 ADENOSYL-HOMO-CYS[p]	Tr_SAHp			Transport	0	0	0
H2S diffusion 1	1.0 HS[c] <=> 1.0 HS[h]	Tr_H2S1			Transport	0	0.0324324	0.0324324
H2S diffusion 2	1.0 HS[c] <=> 1.0 HS[m]	Tr_H2S2			Transport	0	0	0
His diffusion	1.0 HIS[c] <=> 1.0 HIS[p]	Tr_His1			Transport	0	0	0
His exporter	1.0 HIS[h] <=> 1.0 HIS[c]	Tr_His2			Transport	0	0.0243243	0.0243243
His importer	1.0 HIS[c] <=> 1.0 HIS[m]	Tr_His3			Transport	0	0	0
Ile diffusion	1.0 ILE[c] <=> 1.0 ILE[p]	Tr_Ile1			Transport	0	0	0
Ile transport	1.0 ILE[h] <=> 1.0 ILE[c]	Tr_Ile2			Transport	0	0.12973	0.12973
Ile transportm	1.0 ILE[c] <=> 1.0 ILE[m]	Tr_Ile3			Transport	0	0	0
Import ACP	<=> 1.0 ACP[h]	Im_ACP			Transport	0	0	0
Import CO2	<=> 1.0 CARBON-DIOXIDE[h]	Im_CO2			Transport	0	0	0
Import O2	<=> 1.0 OXYGEN-MOLECULE[c]	Im_O2			Transport	0	-3.60901	3.60901
Import Sucrose	<=> 1.0 SUCROSE[c]	Im_SUCROSE			Transport	0	0	0
Import H20	<=> 1.0 WATER[c]	Im_H2O			Transport	0	-90.0901	90.0901
Import H2S	<=> 1.0 HS[c]	Im_H2S			Transport	0	0.0405405	0.0405405
Import NH4	1.0 AMMONIUM[h] <=> 1.0 AMMONIUM[c]	Im_NH4			Transport	0	0	0
Import NO3	2.0 ATP[c] + 2.0 WATER[c] <=> 1.0 NITRATE[c] + 2.0 ADP[c] + 2.0 H+[c] + 2.0 Pi[c]	Im_NO3			Transport	0	23.8622	23.8622
Import Photon	<=> 1.0 Light[h]	Im_hnu			Transport	0	90.0901	90.0901
Import Pi	3.0 ATP[c] + 3.0 WATER[c] <=> 2.0 H+[h] + 3.0 ADP[c] + 3.0 Pi[c]	Im_Pi			Transport	0	0	0
Import SO4	3.0 ATP[c] + 3.0 WATER[c] <=> 1.0 SULFATE[c] + 3.0 ADP[c] + 3.0 H+[c] + 3.0 Pi[c]	Im_SO4			Transport	0	0	0
KG diffusion	1.0 2-KETOGLUTARATE[c] <=> 1.0 2-KETOGLUTARATE[p]	Tr_KG			Transport	0	-23.3721	23.3721
COA diffusion	1.0 CO-A[h] <=> 1.0 CO-A[c]	Tr_COA			Transport	0	0.0567568	0.0567568
Malonyl-coA diffusion	1.0 MALONYL-COA[h] <=> 1.0 MALONYL-COA[c]	Tr_MalCOA			Transport	0	-0.0567568	0.0567568
Lauroyl-coA diffusion	1.0 Lauroyl-COA[h] <=> 1.0 Lauroyl-COA[c]	Tr_Laur			Transport	0	0	0
Leu diffusion	1.0 LEU[c] <=> 1.0 LEU[p]	Tr_Leu1			Transport	0	0	0
Leu exporter	1.0 LEU[h] <=> 1.0 LEU[c]	Tr_Leu2			Transport	0	0.154054	0.154054
Leu importer	1.0 LEU[c] <=> 1.0 LEU[m]	Tr_Leu3			Transport	0	0	0
light transport	1.0 Light[h] <=> 1.0 Light[c]	ltp1			Transport	0	0	0
Lys diffusion	1.0 LYS[c] <=> 1.0 LYS[p]	Tr_Lys1			Transport	0	0	0
Lys exporter	1.0 LYS[h] <=> 1.0 LYS[c]	Tr_Lys2			Transport	0	0.178378	0.178378
Mal diffusion	1.0 MAL[c] <=> 1.0 MAL[p]	Tr_Mal			Transport	0	0	0
Mas exporter	1.0 ALPHA-MALTOSE[h] <=> 1.0 ALPHA-MALTOSE[c]	Tr_Mex1			Transport	0	0	0
Met diffusion	1.0 MET[c] <=> 1.0 MET[p]	Tr_Met1			Transport	0	0	0
Met importer 1	1.0 MET[c] <=> 1.0 MET[m]	Tr_Met3			Transport	0	0	0
Met importer 2	1.0 MET[c] <=> 1.0 MET[h]	Tr_Met2			Transport	0	0	0
NAD transporter 1	1.0 AMP[h] + 1.0 NAD[c] <=> 1.0 AMP[c] + 1.0 NAD[h]	Tr_NDT1			Transport	0	-0.0810811	0.0810811
NAD transporter 2	1.0 ADP[h] + 1.0 NAD[c] <=> 1.0 ADP[c] + 1.0 NAD[h]	Tr_NDT2			Transport	0	0.0810811	0.0810811
neutral amino acid transporter 1	1.0 L-ALPHA-ALANINE[c] <=> 1.0 L-ALPHA-ALANINE[m]	Tr_BAT11			Transport	0	-0.23018	0.23018
neutral amino acid transporter 2	1.0 ARG[c] <=> 1.0 ARG[m]	Tr_BAT12			Transport	0	0	0
neutral amino acid transporter 3	1.0 GLT[c] <=> 1.0 GLT[m]	Tr_BAT13			Transport	0	0.113514	0.113514
neutral amino acid transporter 4	1.0 LYS[c] <=> 1.0 LYS[m]	Tr_BAT14			Transport	0	0	0
neutral amino acid transporter 5	1.0 4-AMINO-BUTYRATE[c] <=> 1.0 4-AMINO-BUTYRATE[m]	Tr_BAT15			Transport	0	0	0
NH4 diffusion 1	1.0 AMMONIUM[c] <=> 1.0 AMMONIUM[h]	Tr_NH41			Transport	0	-23.8946	23.8946
NH4 diffusion 2	1.0 AMMONIUM[c] <=> 1.0 AMMONIUM[m]	Tr_NH42			Transport	0	0	0
NO2 transporter	1.0 NITRITE[c] <=> 1.0 NITRITE[h]	Tr_NO2			Transport	0	23.8622	23.8622
Nucleotide transporter	1.0 ADP[h] + 1.0 ATP[c] + 1.0 Pi[h] <=> 1.0 ADP[c] + 1.0 ATP[h] + 1.0 Pi[c]	Tr_NTT			Transport	0	0	0
O2 diffusion 1	1.0 OXYGEN-MOLECULE[c] <=> 1.0 OXYGEN-MOLECULE[h]	Tr_O2h			Transport	0	-4.31239	4.31239
O2 diffusion 2	1.0 OXYGEN-MOLECULE[c] <=> 1.0 OXYGEN-MOLECULE[m]	Tr_O2m			Transport	0	0.423423	0.423423
O2 diffusion 3	1.0 OXYGEN-MOLECULE[c] <=> 1.0 OXYGEN-MOLECULE[p]	Tr_O2p			Transport	0	0.24482	0.24482
OAA diffusion	1.0 OXALACETIC_ACID[c] <=> 1.0 OXALACETIC_ACID[p]	Tr_OAA			Transport	0	0	0
ORO exporter	1.0 OROTATE[m] <=> 1.0 OROTATE[c]	Tr_ORO			Transport	0	0	0
P5C exporter 1	1.0 L-DELTA1-PYRROLINE_5-CARBOXYLATE[h] <=> 1.0 L-DELTA1-PYRROLINE_5-CARBOXYLATE[c]	Tr_P5C1			Transport	0	0	0
P5C exporter 2	1.0 L-DELTA1-PYRROLINE_5-CARBOXYLATE[m] <=> 1.0 L-DELTA1-PYRROLINE_5-CARBOXYLATE[c]	Tr_P5C2			Transport	0	33.6932	33.6932
PEP/Pi translocator	1.0 PHOSPHO-ENOL-PYRUVATE[c] + 1.0 Pi[h] <=> 1.0 PHOSPHO-ENOL-PYRUVATE[h] + 1.0 Pi[c]	Tr_PPT			Transport	0	0	0
Phe diffusion	1.0 PHE[c] <=> 1.0 PHE[p]	Tr_Phe1			Transport	0	0	0
Phe exporter	1.0 PHE[h] <=> 1.0 PHE[c]	Tr_Phe2			Transport	0	0.137838	0.137838
Phe importer	1.0 PHE[c] <=> 1.0 PHE[m]	Tr_Phe3			Transport	0	0	0
Polyol transporter 5	1.0 D-Ribofuranose[c] <=> 1.0 D-Ribofuranose[h]	Tr_PLT5			Transport	0	0	0
Pro diffusion	1.0 PRO[c] <=> 1.0 PRO[p]	Tr_Pro1			Transport	0	0	0
Pro importer	1.0 PRO[c] <=> 1.0 PRO[h]	Tr_Pro2			Transport	0	0	0
Pro uniporter	1.0 PRO[c] <=> 1.0 PRO[m]	Tr_ProU			Transport	0	33.5797	33.5797
Pro/Glu antiporter	1.0 GLT[m] + 1.0 PRO[c] <=> 1.0 GLT[c] + 1.0 PRO[m]	Tr_ProA			Transport	0	0	0
Proton diffusion	1.0 H+[c] <=> 1.0 H+[p]	Tr_Hp a			Transport	0	0	0
Proton diffusion h	1.0 H+[c] <=> 1.0 H+[h]	Tr_Hp b			Transport	0	0	0
Proton sink/source	<=> 1.0 H+[c]	Si_H			Transport	0	10.8919	10.8919
PRPP exporter	1.0 H+[h] + 1.0 PRPP[h] <=> 1.0 PRPP[c]	Tr_PRPP			Transport	0	0	0
Pyr diffusion 1	1.0 PYRUVATE[c] <=> 1.0 PYRUVATE[h]	Tr_Pyr1			Transport	0	-22.4054	22.4054
Pyr diffusion 2	1.0 PYRUVATE[c] <=> 1.0 PYRUVATE[m]	Tr_Pyr2			Transport	0	2.46261	2.46261
Pyr diffusion 3	1.0 PYRUVATE[c] <=> 1.0 PYRUVATE[p]	Tr_Pyr3			Transport	0	22.8824	22.8824
SCA/Fum carrier	1.0 FUM[m] + 1.0 SUC[c] <=> 1.0 FUM[c] + 1.0 SUC[m]	Tr_SFC			Transport	0	0.846847	0.846847
Ser diffusion	1.0 SER[c] <=> 1.0 SER[p]	Tr_Ser1			Transport	0	0	0
Ser exporter	1.0 SER[h] <=> 1.0 SER[c]	Tr_Ser2			Transport	0	-0.0810811	0.0810811
Ser importer	1.0 SER[c] <=> 1.0 SER[m]	Tr_Ser3			Transport	0	0.23018	0.23018
SO4 diffusion	1.0 SULFATE[c] <=> 1.0 SULFATE[h]	Tr_SO4			Transport	0	0	0
Thr diffusion	1.0 THR[c] <=> 1.0 THR[p]	Tr_Thr1			Transport	0	0	0
Thr exporter	1.0 THR[h] <=> 1.0 THR[c]	Tr_Thr2			Transport	0	0.0405405	0.0405405
Thr importer	1.0 THR[c] <=> 1.0 THR[m]	Tr_Thr3			Transport	0	0	0
TP/Pi translocator 1	1.0 G3P[h] + 1.0 Pi[c] <=> 1.0 G3P[c] + 1.0 Pi[h]	Tr_TPT1			Transport	0	26.0725	26.0725
TP/Pi translocator 2	1.0 GAP[h] + 1.0 Pi[c] <=> 1.0 GAP[c] + 1.0 Pi[h]	Tr_TPT2			Transport	0	0	0
TP/Pi translocator 3	1.0 DIHYDROXY-ACETONE-PHOSPHATE[h] + 1.0 Pi[c] <=> 1.0 DIHYDROXY-ACETONE-PHOSPHATE[c] + 1.0 Pi[h]	Tr_TPT3			Transport	0	0	0
Trp diffusion	1.0 TRP[c] <=> 1.0 TRP[p]	Tr_Trp1			Transport	0	0	0
Trp exporter	1.0 TRP[h] <=> 1.0 TRP[c]	Tr_Trp2			Transport	0	0.0486486	0.0486486
Trp importer	1.0 TRP[c] <=> 1.0 TRP[m]	Tr_Trp3			Transport	0	0	0
Tyr diffusion	1.0 TYR[c] <=> 1.0 TYR[p]	Tr_Tyr1			Transport	0	0	0
Tyr exporter	1.0 TYR[h] <=> 1.0 TYR[c]	Tr_Tyr2			Transport	0	0.0648649	0.0648649
Tyr importer	1.0 TYR[c] <=> 1.0 TYR[m]	Tr_Tyr3			Transport	0	0	0
Val diffusion	1.0 VAL[c] <=> 1.0 VAL[p]	Tr_Val1			Transport	0	0	0
Val exporter	1.0 VAL[h] <=> 1.0 VAL[c]	Tr_Val2			Transport	0	0.113514	0.113514
Val importer	1.0 VAL[c] <=> 1.0 VAL[m]	Tr_Val3			Transport	0	0	0
IPP transport	1.0 IPP[h] <=> 1.0 IPP[c]	Tr_IPP			Transport	0	0	0
shikimate transport	1.0 SHIKIMATE[h] <=> 1.0 SHIKIMATE[c]	Tr_SHK			Transport	0	0	0
Pine biomass composition	40.0 starchx+5[h] + 5.0 chlorophyll a[h] + 90.0 GSTU[c] + 80.0 Linolenate[h] + 150.0 Naringenin[c] + 120.0 coniferyl-alcohol[c] + 230.0 cellulose3[c] <=>	biomass			Pine biomass	0	9.00901e-05	9.00901e-05
coumaroyl-CoA:shikimate transferase	1.0 P-COUMAROYL-COA[c] + 1.0 SHIKIMATE[c] <=> 1.0 5-O-shikimate[c] + 1.0 CO-A[c]	HCT1	2.3.1.133	TR63457|c0_g1_i1 TR53034|c0_g1_i1 TR23148|c0_g1_i1 TR56870|c0_g1_i1 TR66086|c0_g1_i1 TR66176|c0_g1_i1 TR10816|c0_g1_i1 TR71662|c0_g1_i2 TR25765|c0_g1_i1 TR647|c0_g1_i1	Lignin biosynthesis	168.954	0.0108108	0.0108108
coumaroyl-CoA:shikimate oxidoreductase	1.0 5-O-shikimate[c] + 1.0 H+[c] + 1.0 OXYGEN-MOLECULE[c] + 1.0 NADPH[c] <=> 1.0 5-O-caffeoylshikimate[c] + 1.0 WATER[c] + 1.0 NADP[c]	REF8	1.14.13.36		Lignin biosynthesis		0.0108108	0.0108108
caffeoyl-CoA:shikimate transferase	1.0 5-O-caffeoylshikimate[c] + 1.0 CO-A[c] <=> 1.0 caffeoyl-COA[c] + 1.0 SHIKIMATE[c]	HCT2	2.3.1.-		Lignin biosynthesis		0.0108108	0.0108108
caffeoyl-CoA O-methyltransferase	1.0 caffeoyl-COA[c] + 1.0 S-ADENOSYLMETHIONINE[c] <=> 1.0 FERULOYL-COA[c] + 1.0 ADENOSYL-HOMO-CYS[c] + 1.0 H+[c]	AOMT	2.1.1.104		Lignin biosynthesis		0.0108108	0.0108108
feruloyl CoA reductase	1.0 FERULOYL-COA[c] + 1.0 NADPH[c] + 1.0 H+[c] <=> 1.0 coniferaldehyde[c] + 1.0 NADP[c] + 1.0 CO-A[c]	CCR1	1.2.1.44	TR1327|c0_g1_i1 TR36882|c0_g1_i1 TR7189|c0_g1_i1 TR3818|c0_g1_i1 TR47584|c0_g1_i1 TR57611|c0_g1_i1 TR1441|c0_g1_i1 TR8343|c0_g2_i1 TR79612|c0_g1_i1 TR79612|c0_g1_i2 TR80782|c0_g1_i2 TR12075|c0_g1_i1 TR51618|c0_g2_i1 TR14428|c0_g1_i1 TR42120|c0_g1_i1 TR6654|c0_g1_i1 TR12347|c0_g1_i1 TR28313|c0_g1_i1 TR80782|c0_g1_i1 TR40404|c0_g1_i1 TR7189|c0_g2_i1 TR51618|c0_g1_i1 TR84114|c0_g1_i1 TR520|c0_g1_i1 …	Lignin biosynthesis	512.545	0.0108108	0.0108108
coniferyl alcohol dehydrogenase	1.0 coniferaldehyde[c] + 1.0 NADPH[c] + 1.0 H+[c] <=> 1.0 coniferyl-alcohol[c] + 1.0 NADP[c]	CAD4	1.1.1.194		Lignin biosynthesis		0.0108108	0.0108108
glutamyl-tRNA synthetase	8.0 GLT[h] + 8.0 H+[h] + 8.0 ATP[h] <=> 8.0 L-glutamyl-tRNA[h] + 8.0 AMP[h] + 8.0 PPI[h]	gltX	6.1.1.17		Chlorophyll biosynthesis		0.00045045	0.00045045
glutamyl-tRNA reductase	8.0 L-glutamyl-tRNA[h] + 8.0 NADPH[h] <=> 8.0 amino-oxopentanoate[h] + 8.0 NADP[h]	HEMA	1.2.1.70		Chlorophyll biosynthesis		0.00045045	0.00045045
glutamate-1-semialdehyde aminotransferase	8.0 amino-oxopentanoate[h] <=> 8.0 aminovulinate[h]	GSA1	5.4.3.8		Chlorophyll biosynthesis		0.00045045	0.00045045
porphobilinogen synthase	8.0 aminovulinate[h] <=> 4.0 porphobilinogen[h] + 8.0 WATER[h] + 4.0 H+[h]	HEMB	4.2.1.24		Chlorophyll biosynthesis		0.00045045	0.00045045
hydroxymethylbilane synthase	4.0 porphobilinogen[h] + 1.0 WATER[h] <=> 1.0 preuroporphyrinogen[h]	HEMC	2.5.1.61		Chlorophyll biosynthesis		0.00045045	0.00045045
uroporphyrongen III synthase	1.0 preuroporphyrinogen[h] <=> 1.0 uroporphyrinogen3[h] + 1.0 WATER[h]	HEMD	4.2.1.75		Chlorophyll biosynthesis		0.00045045	0.00045045
uroporphyrongen decarboxylase	1.0 uroporphyrinogen3[h] + 4.0 H+[h] <=> 1.0 coproporphyrinogen3[h] + 4.0 CARBON-DIOXIDE[h]	UROD	4.1.1.37		Chlorophyll biosynthesis		0.00045045	0.00045045
coproporphyrinogen III oxidase	1.0 coproporphyrinogen3[h] + 2.0 H+[h] + 1.0 OXYGEN-MOLECULE[h] <=> 1.0 protoporphyrinogen9[h] + 2.0 WATER[h] + 2.0 CARBON-DIOXIDE[h]	HEMF1	1.3.3.3		Chlorophyll biosynthesis		0.00045045	0.00045045
protoporphyrinogen oxidase	1.0 protoporphyrinogen9[h] + 3.0 OXYGEN-MOLECULE[h] <=> 1.0 protoporphyrin9[h] + 3.0 HYDROGEN-PEROXIDE[h]	PPOX	1.3.3.4		Chlorophyll biosynthesis		0.00045045	0.00045045
magnesium chelatase	1.0 protoporphyrin9[h] + 1.0 WATER[h] + 1.0 ATP[h] <=> 1.0 Mg-protoporphyrin9[h] + 1.0 ADP[h] + 3.0 H+[h]	CHLD	6.6.1.1		Chlorophyll biosynthesis		0.00045045	0.00045045
magnesium protoporphyrin 9 methyltransferase	1.0 Mg-protoporphyrin9[h] + 1.0 S-ADENOSYLMETHIONINE[h] <=> 1.0 Mg-protoporphyrinmonomethylester[h] + 1.0 ADENOSYL-HOMO-CYS[h]	CHLM	2.1.1.11		Chlorophyll biosynthesis		0.00045045	0.00045045
magnesium protoporphyrin 9 oxidoreductase	1.0 Mg-protoporphyrinmonomethylester[h] + 2.0 H+[h] + 3.0 NADPH[h] + 3.0 OXYGEN-MOLECULE[h] <=> 1.0 divinylprotochlorophyllideA[h] + 5.0 WATER[h] + 3.0 NADP[h]	CHL27	1.14.13.81		Chlorophyll biosynthesis		0.00045045	0.00045045
3,8-divinyl-protochlorophyllide oxidoreductase	1.0 divinylprotochlorophyllideA[h] + 1.0 H+[h] + 1.0 NADPH[h] <=> 1.0 3,8-divinyl chlorophyllideA[h] + 1.0 NADP[h]	PORA	1.3.1.33		Chlorophyll biosynthesis		0.00045045	0.00045045
3,8-divinyl-chlorophyllide reductase	1.0 3,8-divinyl chlorophyllideA[h] + 1.0 H+[h] + 1.0 NADPH[h] <=> 1.0 chlorophyllideA[h] + 1.0 NADP[h]	DVR	1.3.1.75		Chlorophyll biosynthesis		0.00045045	0.00045045
chlorophyll synthetase	1.0 chlorophyllideA[h] + 1.0 phytyl-PP[h] + 1.0 H+[h] <=> 1.0 chlorophyll a[h] + 1.0 PPI[h]	G4	2.5.1.62		Chlorophyll biosynthesis		0.00045045	0.00045045
