# Supplementary material for: Assessment of flux through oleoresin biosynthesis in epithelial cells of loblolly pine resin ducts
Source: J Exp Bot. 2018 Oct 11;70(1):217–30. doi: 10.1093/jxb/ery338 (PMC6305192; doi:10.1093/jxb/ery338)
Supplement: Supplementary Table S4 [file ery338_suppl_supplementary_table_s4.xlsx]

## Sheet: Sheet1
Enzyme	E.C. Number	Corresponding transcripts	Epithelial cells	Mesophyll cells	P-Value
			[Average TPM]	[Average TPM]	(two-tiered ANOVA)
Fermentation
Pyruvate Decarboxylase	4.1.1.1	TR61750|c0_g1_i1 TR19333|c0_g1_i1	23.4203	8.751	0.04546
Alcohol Dehydrogenase	1.1.1.1	TR35124|c0_g1_i1 TR66310|c0_g1_i1 TR46839|c1_g1_i1 TR19580|c0_g1_i2 TR127|c0_g1_i1 TR50950|c0_g1_i1 TR83802|c13_g1_i2 TR5731|c0_g1_i1 TR26986|c0_g1_i1 TR16524|c1_g1_i1 TR71345|c0_g1_i1 TR74782|c0_g1_i1 TR34069|c0_g1_i1 TR51548|c0_g1_i1	820.661	391.512	0.0256
Lactate Dehydrogenase	1.1.1.27/1.1.1.28	TR47888|c0_g1_i1 TR74154|c0_g2_i1 TR18693|c0_g1_i1 TR54076|c0_g1_i1 TR24249|c0_g1_i1 TR26848|c0_g2_i1	22.5463	20.8483	0.8694
Electron Transport Chain
Complex 1 (NADH-coenzyme Q oxidoreductase)	1.5.5.1, 1.6.5.3, 1.6.5.9	TR55269|c13_g1_i1 TR40630|c0_g1_i1 TR10808|c0_g2_i1 TR50970|c0_g1_i1 TR40379|c0_g1_i1 TR57945|c0_g1_i1 TR57945|c1_g1_i1 TR57945|c1_g1_i1 TR71436|c0_g1_i1 TR14979|c0_g1_i1 TR18219|c0_g1_i1 TR85640|c0_g1_i1 TR422|c0_g1_i1 TR59541|c0_g1_i1 TR38978|c0_g1_i1 TR28081|c0_g1_i1 TR37974|c0_g1_i1 TR26437|c0_g1_i1 TR909|c0_g1_i1 TR42320|c0_g1_i1 TR10808|c0_g1_i1	109.784	123.079	0.8845
Complex 2 (Succinate-Q oxidoreductase)	1.3.5.1	TR17324|c0_g1_i1 TR85645|c0_g1_i1 TR47847|c0_g1_i1 TR77596|c0_g1_i1 TR7872|c1_g1_i2 TR60109|c0_g1_i1 TR54230|c0_g1_i1 TR77790|c0_g1_i1	440.833	229.08	0.0224
Complex 3 (Q-cytochrome c oxidoreductase)	1.1.2.2	TR4076|c0_g1_i1 TR67161|c0_g1_i1 TR2114|c0_g1_i1 TR50273|c0_g1_i1 TR18320|c0_g2_i1 TR65706|c0_g1_i1 TR18320|c0_g1_i1 TR1764|c0_g1_i1 TR20270|c0_g1_i1 TR37505|c0_g1_i1 TR5109|c0_g1_i1 TR26184|c0_g1_i1 TR47158|c0_g1_i1 TR7156|c0_g1_i1	1483.6	706.001	0.0302
Complex 4 (Cytochrome c oxidase)	1.9.3.1	TR53562|c0_g1_i1 TR55353|c0_g1_i1 TR60211|c0_g1_i1 TR64412|c0_g1_i1 TR66428|c0_g1_i1 TR66831|c3_g2_i1 TR31281|c0_g1_i2 TR66831|c3_g1_i1 TR1649|c0_g1_i1 TR31989|c1_g1_i2 TR72731|c0_g1_i1 TR31989|c1_g1_i1 TR12786|c0_g1_i1 TR82067|c0_g1_i1 TR65077|c0_g1_i1 TR27354|c0_g1_i1 TR31281|c0_g1_i1 TR27354|c0_g1_i2 TR37403|c0_g1_i1 TR18379|c0_g1_i1 TR32191|c0_g1_i1	1100.94	477.854	0.0113
